# Supplementary material for: Evolution of Ty1 copy number control in yeast by horizontal transfer and recombination
Source: PLoS Genet. 2020 Feb 21;16(2):e1008632. doi: 10.1371/journal.pgen.1008632 (PMC7055915; doi:10.1371/journal.pgen.1008632)
Supplement: S2 File — Newick-formatted maximum likelihood tree file based on gag sequences of full-length Ty1 elements in the expanded dataset plus the canonical Ty1-H3 element (M18706). Node labels represent bootstrap support based on 100 replicates and branch lengths are in substitutions per site. (TXT) [file pgen.1008632.s009.txt]

(((((((UWOPS91-917.1_f372:0.00081321232583424924,UWOPS91-917.1_f385:0.00325798196168679147)79:0.00326750418069808981,((UWOPS91-917.1_f500:0.00000100000050002909,UWOPS91-917.1_f471:0.00000100000050002909)20:0.00000100000050002909,(UWOPS91-917.1_f158:0.00000100000050002909,UWOPS91-917.1_f147:0.00000100000050002909)10:0.00000100000050002909)50:0.00000100000050002909)32:0.00000100000050002909,(UWOPS91-917.1_f397:0.00000100000050002909,UWOPS91-917.1_f432:0.00081078078207353591)60:0.00081097966234678135)100:0.01987956215784942790,((UFRJ50816_f422:0.00147736985762089864,(UFRJ50816_f59:0.00000100000050002909,UFRJ50816_f245:0.00000100000050002909)93:0.00094545283682377960)85:0.00336229817138784673,(UFRJ50816_f541:0.00177480138444765785,((((((UFRJ50816_f552:0.00000100000050002909,(UFRJ50816_f181:0.00000100000050002909,UFRJ50816_f154:0.00000100000050002909)5:0.00000100000050002909)0:0.00000100000050002909,UFRJ50816_f629:0.00000100000050002909)2:0.00000100000050002909,(UFRJ50816_f54:0.00000100000050002909,UFRJ50816_f787:0.00000100000050002909)7:0.00000100000050002909)17:0.00000100000050002909,((UFRJ50816_f652:0.00000100000050002909,UFRJ50816_f474:0.00000100000050002909)65:0.00080562501472705164,UFRJ50816_f742:0.00080600722278154372)0:0.00000100000050002909)10:0.00000100000050002909,UFRJ50816_f636:0.00162099902010331715)19:0.00000100000050002909,(((UFRJ50816_f5:0.00000100000050002909,UFRJ50816_f315:0.00000100000050002909)72:0.00080600511261790918,((UFRJ50816_f495:0.00161757845314368961,UFRJ50816_f138:0.00080392910037487019)43:0.00080907326659012974,UFRJ50816_f576:0.00000100000050002909)55:0.00407532710394284577)16:0.00081024399144963267,((UFRJ50816_f400:0.00000100000050002909,UFRJ50816_f408:0.00000100000050002909)98:0.00404754213011364761,UFRJ50816_f672:0.00000100000050002909)35:0.00080646625800187750)1:0.00080585832605045693)47:0.00887339738082531734)39:0.00675259330240932792)99:0.01352877713666733074)100:0.05108948796499843820,(((CBS432_f549:0.00240235058159701288,(((CBS432_f174:0.00163274123663421770,CBS432_f502:0.00080416839906961835)69:0.00162925740263933925,((((DBVPG6044_f169:0.00000100000050002909,DBVPG6044_f92:0.00000100000050002909)38:0.00000100000050002909,SK1_f152:0.00000100000050002909)70:0.00000100000050002909,(((((((SK1_f530:0.00000100000050002909,DBVPG6044_f566:0.00000100000050002909)39:0.00000100000050002909,DBVPG6044_f432:0.00000100000050002909)96:0.00162382346119561093,(((SK1_f13:0.00000100000050002909,DBVPG6044_f17:0.00000100000050002909)38:0.00000100000050002909,DBVPG6044_f486:0.00000100000050002909)98:0.00079007927480998516,((DBVPG6044_f14:0.00000100000050002909,(SK1_f102:0.00000100000050002909,DBVPG6044_f120:0.00000100000050002909)9:0.00000100000050002909)29:0.00000100000050002909,((((((((S288c_f178:0.00326105732631265738,((((Y12_f429:0.00000100000050002909,Y12_f414a:0.00000100000050002909)14:0.00000100000050002909,(Y12_f414c:0.00000100000050002909,Y12_f207:0.00000100000050002909)11:0.00000100000050002909)6:0.00000100000050002909,(Y12_f418:0.00000100000050002909,Y12_f414b:0.00000100000050002909)7:0.00000100000050002909)61:0.00000100000050002909,Y12_f24:0.00080464394656317611)95:0.00162884378607190076)24:0.00079359795560008425,((S288c_f175b:0.00826105908623886963,S288c_f243:0.00084987352720576343)48:0.00320949477174287644,S288c_f42:0.00000100000050002909)4:0.00000100000050002909)4:0.00080448554171777596,(((SK1_f51:0.00000100000050002909,(S288c_f264:0.00000100000050002909,S288c_f17:0.00000100000050002909)11:0.00000100000050002909)5:0.00000100000050002909,((S288c_f88:0.00000100000050002909,(S288c_f304:0.00000100000050002909,S288c_f411:0.00000100000050002909)21:0.00000100000050002909)64:0.00080489757990963588,(S288c_f154:0.00000100000050002909,(S288c_f399a:0.00000100000050002909,S288c_f399b:0.00000100000050002909)74:0.00080598451910027604)66:0.00080491054598133072)3:0.00000100000050002909)0:0.00000100000050002909,((SK1_f452:0.00000100000050002909,SK1_f5:0.00000100000050002909)67:0.00080489271171629005,(S288c_f444:0.00080404565601632013,(S288c_f338:0.00000100000050002909,S288c_f385:0.00000100000050002909)62:0.00000100000050002909)86:0.00161164423967016085)12:0.00000100000050002909)11:0.00000100000050002909)11:0.00161485450752726000,((DBVPG6044_f480:0.00000100000050002909,(DBVPG6044_f552:0.00000100000050002909,SK1_f445:0.00000100000050002909)28:0.00000100000050002909)53:0.00080351414856764296,(DBVPG6044_f357:0.00000100000050002909,DBVPG6044_f221:0.00000100000050002909)68:0.00000100000050002909)34:0.00080008676749959262)0:0.00000100000050002909,((((DBVPG6044_f181:0.00000100000050002909,(DBVPG6044_f199:0.00000100000050002909,SK1_f163:0.00000100000050002909)37:0.00000100000050002909)86:0.00080348173335354064,(S288c_f30:0.00079701608272054743,((DBVPG6044_f7:0.00000100000050002909,(DBVPG6044_f220:0.00000100000050002909,DBVPG6044_f223:0.00000100000050002909)13:0.00000100000050002909)21:0.00000100000050002909,DBVPG6044_f9:0.00000100000050002909)100:0.00490501904569476399)37:0.00081587906060855890)57:0.00080769419386979193,(DBVPG6044_f582:0.00000100000050002909,(DBVPG6044_f417:0.00000100000050002909,SK1_f546:0.00000100000050002909)26:0.00000100000050002909)97:0.00241905771122204053)42:0.00080878829088792015,(((DBVPG6044_f334:0.00000100000050002909,DBVPG6044_f524:0.00000100000050002909)26:0.00000100000050002909,SK1_f312:0.00000100000050002909)86:0.00161113556041862999,((DBVPG6044_f230:0.00000100000050002909,DBVPG6044_f366:0.00000100000050002909)28:0.00000100000050002909,SK1_f209:0.00000100000050002909)66:0.00000100000050002909)14:0.00080017118337624130)6:0.00000100000050002909)0:0.00000100000050002909,(SK1_f204:0.00000100000050002909,(DBVPG6044_f225:0.00000100000050002909,((DBVPG6044_f361:0.00000100000050002909,SK1_f89:0.00000100000050002909)9:0.00000100000050002909,(DBVPG6044_f107:0.00000100000050002909,DBVPG6044_f27:0.00000100000050002909)9:0.00000100000050002909)1:0.00000100000050002909)3:0.00000100000050002909)25:0.00000100000050002909)0:0.00000100000050002909,(SK1_f361:0.00000100000050002909,(DBVPG6044_f573:0.00000100000050002909,DBVPG6044_f384:0.00000100000050002909)32:0.00000100000050002909)93:0.00240999333273528640)0:0.00000100000050002909,((((S288c_f289:0.00000100000050002909,((S288c_f467b:0.00000100000050002909,(S288c_f400:0.00000100000050002909,S288c_f293:0.00000100000050002909)36:0.00000100000050002909)81:0.00080334486134025628,((M18706:0.00162345511279113580,SK1_f295:0.00903495080899803168)62:0.00241305143011818568,(((S288c_f93b:0.00000100000050002909,S288c_f7:0.00000100000050002909)15:0.00000100000050002909,S288c_f360:0.00000100000050002909)11:0.00000100000050002909,(S288c_f175a:0.00000100000050002909,S288c_f93a:0.00000100000050002909)9:0.00000100000050002909)64:0.00000100000050002909)12:0.00080671860070600837)10:0.00161096155724482922)12:0.00242251643753923921,S288c_f387:0.00403936521776109177)26:0.00000100000050002909,S288c_f320:0.00161097542718648969)23:0.00241249195494770783,(DBVPG6044_f469:0.00000100000050002909,DBVPG6044_f450:0.00000100000050002909)99:0.00324797801223434580)38:0.00412065696283870405)3:0.00079975416154292732)39:0.00081552130080724406)79:0.00738153067104195711)23:0.00078733541931007441,S288c_f490:0.00900799279937190313)0:0.00000100000050002909,(DBVPG6044_f389:0.00000100000050002909,(SK1_f232:0.00000100000050002909,DBVPG6044_f253:0.00000100000050002909)21:0.00000100000050002909)78:0.00080497277458200492)0:0.00000100000050002909,(DBVPG6044_f370:0.00000100000050002909,DBVPG6044_f586:0.00000100000050002909)89:0.00000100000050002909)0:0.00000100000050002909,(((((SK1_f556:0.00000100000050002909,DBVPG6044_f592:0.00000100000050002909)27:0.00000100000050002909,DBVPG6044_f407:0.00000100000050002909)99:0.00162731942977616595,(S288c_f467a:0.00080229498362048340,((S288c_f209:0.00000100000050002909,S288c_f383:0.00000100000050002909)75:0.00000100000050002909,(S288c_f241:0.00161154341310380486,S288c_f277:0.00000100000050002909)63:0.00322828862359903369)8:0.00081137154751318103)23:0.00409177814479787325)8:0.00079676963975173695,S288c_f167:0.00242065703688584214)4:0.00000100000050002909,S288c_f179:0.00080552516087905018)33:0.00407861721692486662)37:0.00080180866887309807)98:0.00989071110699105659,CBS432_f240:0.00163924059391237645)70:0.00159927478137465869)14:0.00243344283221966695,CBS432_f139:0.00083086308523458799)2:0.00000100000050002909)25:0.00081357561801016808,((CBS432_f372:0.00571991431759723019,CBS432_f141:0.00079874682784685164)33:0.00164659869243517971,CBS432_f291:0.00161051710446617649)17:0.00081388690915598530)99:0.01092056894362668749,(N44_f447:0.00079921427936915836,N44_f539:0.00081325500902672786)100:0.00927196550181404178)100:0.02669480623896324650)100:0.05844561338144466794,((ZP568s1_f15:0.00000100000050002909,ZP568s1_f118:0.00000100000050002909)99:0.00625925914362868065,(UWOPS83-787.3_f436:0.00290919988482724956,((UWOPS83-787.3_f226:0.00344692044288118574,UWOPS83-787.3_f310:0.00469554460576807834)54:0.00325573121342147970,(((UWOPS83-787.3_f239:0.00080477934292806489,UWOPS83-787.3_f294:0.00160673093031124948)24:0.00000100000050002909,(((ZP655.1A_f167:0.00000100000050002909,(((Y12_f456:0.00000100000050002909,(Y12_f69:0.00000100000050002909,(((Y12_f386:0.00079890142803563230,(Y12_f180:0.00000100000050002909,Y12_f57:0.00000100000050002909)39:0.00000100000050002909)65:0.00079861368204319199,(S288c_f446:0.00160563869688819401,S288c_f409:0.00320653846574835968)23:0.00000100000050002909)5:0.00000100000050002909,(Y12_f413:0.00000100000050002909,((Y12_f453:0.00000100000050002909,Y12_f10:0.00000100000050002909)7:0.00000100000050002909,Y12_f336:0.00000100000050002909)4:0.00000100000050002909)2:0.00000100000050002909)0:0.00000100000050002909)0:0.00000100000050002909)0:0.00000100000050002909,Y12_f158:0.00079913850074306422)10:0.00000100000050002909,Y12_f208:0.00079820386120910711)95:0.00321102059016165628)65:0.00160620536835951225,(SDO2s1_f226:0.00000100000050002909,SDO2s1_f28:0.00080257477355626062)83:0.00160763255839133914)11:0.00000100000050002909,(UWOPS83-787.3_f86:0.00161122802926723461,(SDO2s1_f424:0.00079980950153835432,(ZP655.1A_f325:0.00000100000050002909,SDO2s1_f254:0.00000100000050002909)66:0.00000100000050002909)84:0.00079851413265518974)84:0.00405334659722435611)19:0.00160643450125874990)20:0.00118653365709854206,(((YPS606_f381:0.00000100000050002909,YPS128_f25:0.00000100000050002909)96:0.00241485319735691446,((YPS606_f269:0.00000100000050002909,YPS128_f173:0.00000100000050002909)20:0.00000100000050002909,YPS606_f416:0.00000100000050002909)71:0.00000100000050002909)73:0.00000100000050002909,((ZP655.1A_f370:0.00000100000050002909,(SDO2s1_f5:0.00000100000050002909,SDO2s1_f331:0.00000100000050002909)99:0.00322451042994835587)64:0.00080000142107569368,UWOPS83-787.3_f262:0.00160891346674248538)41:0.00161987593707492981)63:0.00284013817699826487)34:0.00102796383933446067)25:0.00132980608999524888)44:0.00331567969321877858)100:0.07967422288812651965)100:0.03695631598491745662,(NCYC3947_f275:0.00591771111864052967,(NCYC3962_f98:0.00160117625960171811,((NCYC3947_f434:0.00000100000050002909,NCYC3962_f432:0.00000100000050002909)93:0.00161607426136870869,(NCYC3962_f180:0.00000100000050002909,NCYC3947_f181:0.00000100000050002909)94:0.00080364969838373922)90:0.00081172245980963055)64:0.00227923972133739277)100:0.03695631598491745662);
