# Supplementary material for: Evolution of Ty1 copy number control in yeast by horizontal transfer and recombination
Source: PLoS Genet. 2020 Feb 21;16(2):e1008632. doi: 10.1371/journal.pgen.1008632 (PMC7055915; doi:10.1371/journal.pgen.1008632)
Supplement: S5 File — Columns provide information for the species, strain identifier, genotype, parental strain, geographic origin, source, purpose in the current study, and the original reference for each strain. Identifiers for SGRP strains from Cubillos et al. [44] are from the National Collection of Yeast Cultures and Yue et al. [18] are from the Liti lab collection. Metadata for the geographic origin and source of SGRP strains is from Liti et al. [12] and Bergstrom et al. [66]. Identifiers for strains reported in this study are from the Garfinkel lab collection. The his3-Δ200hisG deletion was introduced using plasmid pBDG652 as described in Garfinkel et al. [30]. The plasmid pOY1 (pBDG633: Ty1his3-AI URA3 CEN) was reported in Lee et al. 1998 [75], and the plasmid pBDG954 (Ty1neo-AI URA3 CEN) is reported in this study. (XLSX) [file pgen.1008632.s012.xlsx]

## Sheet: Sheet1
Species	Strain	Genotype	Parental Strain	Geographic Origin	Source	Purpose	Reference
S. cerevisiae	S288c (NCYC 3608)	MAT𝛼 ho::HygroMX ura3::KanMX	S288c	na	Lab strain	Southern	44
S. cerevisiae	YIIc17_E5 (NCYC 3612)	MAT𝛼 ho::HygroMX ura3::KanMX	YIIc17_E5	Sauternes, France	Wine	Southern	44
S. cerevisiae	Y55 (NCYC 3613)	MAT𝛼 ho::HygroMX ura3::KanMX	Y55	France	Grape	Southern	44
S. cerevisiae	YJM981 (NCYC 3618)	MAT𝛼 ho::HygroMX ura3::KanMX	YJM981	Bergamo, Italy	Clinical isolate	Southern	44
S. cerevisiae	UWOPS83-787.3 (NCYC 3614)	MAT𝛼 ho::HygroMX ura3::KanMX	UWOPS83-787.3	Great Inagua Island, Bahamas	Fruit of Opuntia stricta	Southern	44
S. cerevisiae	SK1 (NCYC 3615)	MAT𝛼 ho::HygroMX ura3::KanMX	SK1	na	Lab strain	Southern	44
S. cerevisiae	UWOPS03-461.4 (NCYC 3627)	MAT𝛼 ho::HygroMX ura3::KanMX	UWOPS03-461.4	Telok Senangin, Malaysia	Nectar, Bertram palm	Southern	44
S. cerevisiae	NCYC110 (NCYC 3626)	MAT𝛼 ho::HygroMX ura3::KanMX	NCYC110	West Africa	Ginger beer from Z. officinale	Southern	44
S. cerevisiae	DBVPG6044 (NCYC 3625)	MAT𝛼 ho::HygroMX ura3::KanMX	DBVPG6044	West Africa	Bili wine from Osbeckia grandiflora	Southern	44
S. cerevisiae	BC187 (NCYC 3616)	MAT𝛼 ho::HygroMX ura3::KanMX	BC187	California, USA	Barrel fermentation	Southern	44
S. cerevisiae	YJM975 (NCYC 3619)	MAT𝛼 ho::HygroMX ura3::KanMX	YJM975	Bergamo, Italy	Clinical isolate	Southern	44
S. cerevisiae	DBVPG1373 (NCYC 3620)	MAT𝛼 ho::HygroMX ura3::KanMX	DBVPG1373	Netherlands	Soil	Southern	44
S. cerevisiae	YJM978 (NCYC 3617)	MAT𝛼 ho::HygroMX ura3::KanMX	YJM978	Bergamo, Italy	Clinical isolate	Southern	44
S. cerevisiae	273614N (NCYC 3611)	MAT𝛼 ho::HygroMX ura3::KanMX	273614N	Newcastle, UK	Clinical isolate	Southern	44
S. cerevisiae	Y12 (NCYC 3630)	MAT𝛼 ho::HygroMX ura3::KanMX	Y12	Japan	Sake	Southern	44
S. cerevisiae	YPS606 (NCYC 3631)	MAT𝛼 ho::HygroMX ura3::KanMX	YPS606	Pennsylvania, USA	Bark of Q. rubra	Southern	44
S. cerevisiae	L-1528 (NCYC 3624)	MAT𝛼 ho::HygroMX ura3::KanMX	L-1528	Cauquenes, Chile	Fermentation from must	Southern	44
S. cerevisiae	YPS128 (NCYC 3632)	MAT𝛼 ho::HygroMX ura3::KanMX	YPS128	Pennsylvania, USA	Soil beneath Q. alba	Southern	44
S. cerevisiae	DBVPG1106 (NCYC 3621)	MAT𝛼 ho::HygroMX ura3::KanMX	DBVPG1106	Australia	Grapes	Southern	44
S. cerevisiae	UWOPS87-2421 (NCYC 3609)	MAT𝛼 ho::HygroMX ura3::KanMX	UWOPS87-2421	Maui, Hawaii	Cladode of Opuntia megacantha	Southern	44
S. cerevisiae	UWOPS05-217.3 (NCYC 3628)	MAT𝛼 ho::HygroMX ura3::KanMX	UWOPS05-217.3	Telok Senangin, Malaysia	Nectar, Bertram palm	Southern	44
S. cerevisiae	378604X (NCYC 3610)	MAT𝛼 ho::HygroMX ura3::KanMX	378604X	Newcastle, UK	Clinical isolate	Southern	44
S. cerevisiae	L-1374 (NCYC 3623)	MAT𝛼 ho::HygroMX ura3::KanMX	L-1374	Cauquenes, Chile	Fermentation from must	Southern	44
S. cerevisiae	UWOPS05-227.2 (NCYC 3629)	MAT𝛼 ho::HygroMX ura3::KanMX	UWOPS05-227.2	Telok Senangin, Malaysia	Trigona spp	Southern	44
S. cerevisiae	DBVPG6765 (NCYC 3622)	MAT𝛼 ho::HygroMX ura3::KanMX	DBVPG6765	na	na	Southern	44
S. paradoxus	IFO1804 (NCYC 3715)	MAT𝛼 ho::HygroMX ura3::KanMX	IFO1804	Japan	Bark of Quercus spp	Southern	44
S. paradoxus	Q59.1 (NCYC 3393)	MAT𝛼 ho::HygroMX ura3::KanMX	Q59.1	Windsor Great Park, UK	Bark of Quercus spp	Southern	44
S. paradoxus	CBS5829 (NCYC 3709)	MAT𝛼 ho::HygroMX ura3::KanMX	CBS5829	Denmark	Mor soil	Southern	44
S. paradoxus	Y9.6 (NCYC 3700)	MAT𝛼 ho::HygroMX ura3::KanMX	Y9.6	Silwood Park, UK	Bark of Quercus spp	Southern	44
S. paradoxus	CBS432 (NCYC 3689)	MAT𝛼 ho::HygroMX ura3::KanMX	CBS432	Moscow, Russia	Bark of Quercus spp	Southern	44
S. paradoxus	Y6.5 (NCYC 3697)	MAT𝛼 ho::HygroMX ura3::KanMX	Y6.5	Silwood Park, UK	Bark of Quercus spp	Southern	44
S. paradoxus	Q62.5 (NCYC 3698)	MAT𝛼 ho::HygroMX ura3::KanMX	Q62.5	Windsor Great Park, UK	Bark of Quercus spp	Southern	44
S. paradoxus	Y7 (NCYC 3691)	MAT𝛼 ho::HygroMX ura3::KanMX	Y7	Silwood Park, UK	Bark of Quercus spp	Southern	44
S. paradoxus	Q89.8 (NCYC 3699)	MAT𝛼 ho::HygroMX ura3::KanMX	Q89.8	Windsor Great Park, UK	Bark of Quercus spp	Southern	44
S. paradoxus	Q32.3 (NCYC 3692)	MAT𝛼 ho::HygroMX ura3::KanMX	Q32.3	Windsor Great Park, UK	Bark of Quercus spp	Southern	44
S. paradoxus	N-17 (NCYC 3708)	MAT𝛼 ho::HygroMX ura3::KanMX	N-17	Tartastan, Russia	Exudate of Q. robur	Southern	44
S. paradoxus	T21.4 (NCYC 3690)	MAT𝛼 ho::HygroMX ura3::KanMX	T21.4	Silwood Park, UK	Bark of Quercus spp	Southern	44
S. paradoxus	W7 (NCYC 3703)	MAT𝛼 ho::HygroMX ura3::KanMX	W7	Silwood Park, UK	Bark of Quercus spp	Southern	44
S. paradoxus	Q74.4 (NCYC 3701)	MAT𝛼 ho::HygroMX ura3::KanMX	Q74.4	Windsor Great Park, UK	Bark of Quercus spp	Southern	44
S. paradoxus	Y8.1 (NCYC 3707)	MAT𝛼 ho::HygroMX ura3::KanMX	Y8.1	Silwood Park, UK	Bark of Quercus spp	Southern	44
S. paradoxus	Z1 (NCYC 3706)	MAT𝛼 ho::HygroMX ura3::KanMX	Z1	Silwood Park, UK	Bark of Quercus spp	Southern	44
S. paradoxus	Y8.5 (NCYC 3705)	MAT𝛼 ho::HygroMX ura3::KanMX	Y8.5	Silwood Park, UK	Bark of Quercus spp	Southern	44
S. paradoxus	Q31.4 (NCYC 3704)	MAT𝛼 ho::HygroMX ura3::KanMX	Q31.4	Windsor Great Park, UK	Bark of Quercus spp	Southern	44
S. paradoxus	N-44 (NCYC 3714)	MAT𝛼 ho::HygroMX ura3::KanMX	N-44	Ternei, Russia	Exudate of Q. mongolica	Southern	44
S. paradoxus	DBVPG6304 (NCYC 3712)	MAT𝛼 ho::HygroMX ura3::KanMX	DBVPG6304	California, USA	Drosophila pseudoobscura	Southern	44
S. paradoxus	YPS138 (NCYC 3711)	MAT𝛼 ho::HygroMX ura3::KanMX	YPS138	Pennsylvania, USA	Soil beneath Q. velutina	Southern	44
S. paradoxus	KPN3829 (NCYC 3710)	MAT𝛼 ho::HygroMX ura3::KanMX	KPN3829	Novosibirsk, Russia	Bark of Q. robur	Southern	44
S. paradoxus	Z1.1 (NCYC 3696)	MAT𝛼 ho::HygroMX ura3::KanMX	Z1.1	Silwood Park, UK	Bark of Quercus spp	Southern	44
S. paradoxus	S36.7 (NCYC 3695)	MAT𝛼 ho::HygroMX ura3::KanMX	S36.7	Silwood Park, UK	Bark of Quercus spp	Southern	44
S. paradoxus	Q95.3 (NCYC 3694)	MAT𝛼 ho::HygroMX ura3::KanMX	Q95.3	Windsor Great Park, UK	Bark of Quercus spp	Southern	44
S. paradoxus	A12 (NCYC 3713)	MAT𝛼 ho::HygroMX ura3::KanMX	A12	Mont St-Hilaire, Quebec	Soil beneath Q. rubra	Southern	44
S. paradoxus	Q69.8 (NCYC 3702)	MAT𝛼 ho::HygroMX ura3::KanMX	Q69.8	Windsor Great Park, UK	Bark of Quercus spp	Southern	44
S. cerevisiae	DG4014	MAT𝛼 ho::HygroMX ura3::KanMX his3-△200hisG	S288c (NCYC 3608)	na	Lab strain	Ty1-H3 mobility	This study
S. cerevisiae	DG3802	MAT𝛼 ho::HygroMX ura3::KanMX his3-△200hisG + pOY1	DG4014	na	Lab strain	Ty1-H3 mobility, phylogenomics	This study
S. cerevisiae	DG4017	MAT𝛼 ho::HygroMX ura3::KanMX his3-△200hisG	Y12 (NCYC 3630)	Japan	Sake	Ty1-H3 mobility	This study
S. cerevisiae	DG3806	MAT𝛼 ho::HygroMX ura3::KanMX his3-△200hisG + pOY1	DG4017	Japan	Sake	Ty1-H3 mobility, phylogenomics	This study
S. cerevisiae	DG4015	MAT𝛼 ho::HygroMX ura3::KanMX his3-△200hisG	DBVPG6044 (NCYC 3625)	West Africa	Bili wine from Osbeckia grandiflora	Ty1-H3 mobility	This study
S. cerevisiae	DG3804	MAT𝛼 ho::HygroMX ura3::KanMX his3-△200hisG + pOY1	DG4015	West Africa	Bili wine from Osbeckia grandiflora	Ty1-H3 mobility, phylogenomics	This study
S. cerevisiae	DG3888	MAT𝛼 ho::HygroMX ura3::KanMX his3-△200hisG	UWOPS83-787.3 (NCYC 3614)	Great Inagua Island, Bahamas	Fruit of Opuntia stricta	Ty1-H3 mobility	This study
S. cerevisiae	DG3831	MAT𝛼 ho::HygroMX ura3::KanMX his3-△200hisG + pOY1	DG3888	Great Inagua Island, Bahamas	Fruit of Opuntia stricta	Ty1-H3 mobility, phylogenomics	This study
S. cerevisiae	DG3880	MAT𝛼 ho::HygroMX ura3::KanMX his3-△200hisG	YPS606 (NCYC 3631)	Pennsylvania, USA	Bark of Q. rubra	Ty1-H3 mobility	This study
S. cerevisiae	DG3882	MAT𝛼 ho::HygroMX ura3::KanMX his3-△200hisG + pOY1	DG3880	Pennsylvania, USA	Bark of Q. rubra	Ty1-H3 mobility, phylogenomics	This study
S. cerevisiae	DG4000 (DG3880 + 8 canonical Ty1 elements)	MAT𝛼 ho::HygroMX ura3::KanMX his3-△200hisG	DG3880	Pennsylvania, USA	Bark of Q. rubra	Ty1-H3 mobility	This study
S. cerevisiae	DG3942	MAT𝛼 ho::HygroMX ura3::KanMX his3-△200hisG + pOY1	DG4000	Pennsylvania, USA	Bark of Q. rubra	Ty1-H3 mobility	This study
S. cerevisiae	DG3928	MAT𝛼 ho::HygroMX ura3::KanMX his3-△200hisG	UWOPS05-227.2 (NCYC 3629)	Telok Senangin, Malaysia	Trigona spp	Ty1-H3 mobility	This study
S. cerevisiae	DG3832	MAT𝛼 ho::HygroMX ura3::KanMX his3-△200hisG + pOY1	DG3928	Telok Senangin, Malaysia	Trigona spp	Ty1-H3 mobility, phylogenomics	This study
S. cerevisiae	DG4071 (DG3928 + 17 canonical Ty1 elements)	MAT𝛼 ho::HygroMX ura3::KanMX his3-△200hisG	DG3928	Telok Senangin, Malaysia	Trigona spp	Ty1-H3 mobility	This study
S. cerevisiae	DG4073	MAT𝛼 ho::HygroMX ura3::KanMX his3-△200hisG + pOY1	DG4071	Telok Senangin, Malaysia	Trigona spp	Ty1-H3 mobility	This study
S. cerevisiae	DG4016	MAT𝛼 ho::HygroMX ura3::KanMX his3-△200hisG	L-1374 (NCYC 3623)	Cauquenes, Chile	Fermentation from must	Ty1-H3 mobility	This study
S. cerevisiae	DG3803	MAT𝛼 ho::HygroMX ura3::KanMX his3-△200hisG + pOY1	DG4016	Cauquenes, Chile	Fermentation from must	Ty1-H3 mobility, phylogenomics	This study
S. cerevisiae	DG4072 (DG4016 + 20 canonical Ty1 elements)	MAT𝛼 ho::HygroMX ura3::KanMX his3-△200hisG	DG4016	Cauquenes, Chile	Fermentation from must	Ty1-H3 mobility	This study
S. cerevisiae	DG4074	MAT𝛼 ho::HygroMX ura3::KanMX his3-△200hisG + pOY1	DG4072	Cauquenes, Chile	Fermentation from must	Ty1-H3 mobility	This study
S. paradoxus	DG3909	MAT𝛼 ho::HygroMX ura3::NatMX	CBS432 (NCYC 3689)	Moscow, Russia	Bark of Quercus spp	Ty1-H3 mobility	This study
S. paradoxus	DG4083	MAT𝛼 ho::HygroMX ura3::NatMX + pBDG954	DG3909	Moscow, Russia	Bark of Quercus spp	Ty1-H3 mobility, phylogenomics	This study
S. paradoxus	DG3917	MAT𝛼 ho::HygroMX ura3::NatMX	N-44 (NCYC 3714)	Ternei, Russia	Exudate of Q. mongolica	Ty1-H3 mobility	This study
S. paradoxus	DG3924	MAT𝛼 ho::HygroMX ura3::NatMX + pBDG954	DG3917	Ternei, Russia	Exudate of Q. mongolica	Ty1-H3 mobility, phylogenomics	This study
S. paradoxus	DG3911	MAT𝛼 ho::HygroMX ura3::NatMX	YPS138 (NCYC 3711)	Pennsylvania, USA	Soil beneath Q. velutina	Ty1-H3 mobility	This study
S. paradoxus	DG3912	MAT𝛼 ho::HygroMX ura3::NatMX + pBDG954	DG3911	Pennsylvania, USA	Soil beneath Q. velutina	Ty1-H3 mobility, phylogenomics	This study
S. jurei	NCYC 3947	wild type	NCYC 3947	Saint Auban, France	Bark of Oak sp.	Phylogenomics	43
S. jurei	NCYC 3962	wild type	NCYC 3962	Saint Auban, France	Bark of Oak sp.	Phylogenomics	43
S. paradoxus	UFRJ50816 (OS1017)	wild type	UFRJ50816	Rio de Janeiro, Brazil	Drosophila spp	Phylogenomics	18
S. paradoxus	UWOPS91-917.1 (CC293)	MAT𝛼 ho::KanMX	UWOPS91-917.1	Hawaii, USA	Flux of Myoporum sandwichense	Phylogenomics	18
S. cerevisiae	SK1 (OS981)	wild type	SK1	na	Lab strain	Phylogenomics	18
S. cerevisiae	YPS128 (CC403)	MAT𝛼 ho::HygroMX ura3::KanMX	YPS128	Pennsylvania, USA	Soil beneath Q. alba	Phylogenomics	18
S. cerevisiae	UWOPS03-461.4 (OS1005)	wild type	UWOPS03-461.4	Telok Senangin, Malaysia	Nectar, Bertram palm	Phylogenomics	18
S. cerevisiae	DBVPG6765 (CC405)	MAT𝛼 ho::HygroMX ura3::KanMX lys2::URA3	DBVPG6765	na	na	Phylogenomics	18
S. cerevisiae	Sb-biocodex	na	Sb-biocodex (Florastor)	na	na	Phylogenomics	42
S. cerevisiae	Sb-unique28	na	Sb-unique28 (Unique Biotech)	na	na	Phylogenomics	42
S. cerevisiae	SDO2s1	wild type	O2	North Carolina, USA	Oak	Phylogenomics	50
S. cerevisiae	ZP568s1	wild type	ZP568	Castelo de Vide, Portugal	Quecus pyrenaica	Phylogenomics	49
S. cerevisiae	ZP655.1A	wild type	ZP655	Chiba Perfecture, Japan	Quercus acuta	Phylogenomics	49
