# Supplementary material for: Evolution of Ty1 copy number control in yeast by horizontal transfer and recombination
Source: PLoS Genet. 2020 Feb 21;16(2):e1008632. doi: 10.1371/journal.pgen.1008632 (PMC7055915; doi:10.1371/journal.pgen.1008632)
Supplement: S7 File — Strain-specific BED12 files of Ty elements for all strains in the expanded dataset. Each Ty element in the BED12 file was categorized structurally with a prefix as full-length (f, internal region present and total length >95% of canonical length), truncated (t, internal region present and total length <95% of canonical length), or solo LTRs (s, LTR present but no match to internal region). Sequence IDs correspond to International Nucleotide Sequence Database Collaboration records except for S. jurei NCYC 3962 which uses IDs from an assembly provided by personal communication from the Daniela Delneri lab (University of Manchester). (ZIP) [file pgen.1008632.s014.zip]

Archive with 23 entries (23 files):
- UFRJ50816.bed
- S288c.bed
- YPS606.bed
- SK1.bed
- YPS138.bed
- SDO2s1.bed
- UWOPS05-227.2.bed
- NCYC3962.bed
- YPS128.bed
- DBVPG6044.bed
- CBS432.bed
- Sb-biocodex.bed
- ZP655.1A.bed
- NCYC3947.bed
- N44.bed
- L-1374.bed
- UWOPS03-461.4.bed
- UWOPS91-917.1.bed
- DBVPG6765.bed
- Y12.bed
- Sb-unique28.bed
- ZP568s1.bed
- UWOPS83-787.3.bed
