# Supplementary material for: Evolution of Ty1 copy number control in yeast by horizontal transfer and recombination
Source: PLoS Genet. 2020 Feb 21;16(2):e1008632. doi: 10.1371/journal.pgen.1008632 (PMC7055915; doi:10.1371/journal.pgen.1008632)
Supplement: S7 File — Strain-specific BED12 files of Ty elements for all strains in the expanded dataset. Each Ty element in the BED12 file was categorized structurally with a prefix as full-length (f, internal region present and total length >95% of canonical length), truncated (t, internal region present and total length <95% of canonical length), or solo LTRs (s, LTR present but no match to internal region). Sequence IDs correspond to International Nucleotide Sequence Database Collaboration records except for S. jurei NCYC 3962 which uses IDs from an assembly provided by personal communication from the Daniela Delneri lab (University of Manchester). (ZIP) [file pgen.1008632.s014.zip › UFRJ50816.bed]

CP020293.1	997	1159	s1-_TY5	966	-	997	1159	255,0,0	1	162	0
CP020293.1	128896	128968	s2-_TY1	275	-	128896	128968	255,0,0	1	72	0
CP020293.1	149941	150234	s3-_TY1	969	-	149941	150234	255,0,0	1	293	0
CP020293.1	150248	150326	s4+_TY1	444	+	150248	150326	255,0,0	1	78	0
CP020293.1	164470	170354	f5-_TY1	37917	-	164470	170354	255,0,0	3	317,5250,317	0,317,5567
CP020293.1	170354	170425	s6-_TY2	238	-	170354	170425	255,0,0	1	71	0
CP020293.1	172251	172318	s7+_TY1	384	+	172251	172318	255,0,0	1	67	0
CP020294.1	4160	4291	s8-_TY5	769	-	4160	4291	255,0,0	1	131	0
CP020294.1	21152	21247	s9-_TSU4	587	-	21152	21247	255,0,0	1	95	0
CP020294.1	21247	21564	s10-_TY1	1420	-	21247	21564	255,0,0	1	317	0
CP020294.1	21564	21677	s11-_TSU4	934	-	21564	21677	255,0,0	1	113	0
CP020294.1	21955	22237	s12+_TY1	1047	+	21955	22237	255,0,0	1	282	0
CP020294.1	41991	42308	s13+_TY1	1403	+	41991	42308	255,0,0	1	317	0
CP020294.1	42342	42633	s14-_TSU4	2342	-	42342	42633	255,0,0	1	291	0
CP020294.1	144887	145205	s15-_TY1	1391	-	144887	145205	255,0,0	1	318	0
CP020294.1	208167	208453	s18-_TY1	877	-	208167	208453	255,0,0	1	286	0
CP020294.1	208467	208839	s19-_TSU4	2460	-	208467	208839	255,0,0	1	372	0
CP020294.1	209089	209126	s20-_TY5	267	-	209089	209126	255,0,0	1	37	0
CP020294.1	209361	209455	s21+_TY4	674	+	209361	209455	255,0,0	1	94	0
CP020294.1	209455	209623	s22-_TY1	947	-	209455	209623	255,0,0	1	168	0
CP020294.1	209628	209921	s23+_TSU4	2392	+	209628	209921	255,0,0	1	293	0
CP020294.1	209921	210238	s24+_TY1	1471	+	209921	210238	255,0,0	1	317	0
CP020294.1	210238	210392	s25-_TY2	647	-	210238	210392	255,0,0	1	154	0
CP020294.1	210392	210682	s26+_TY4	1879	+	210392	210682	255,0,0	1	290	0
CP020294.1	232502	232717	s27+_TY4	1568	+	232502	232717	255,0,0	1	215	0
CP020294.1	232718	232794	s28-_TY1	447	-	232718	232794	255,0,0	1	76	0
CP020294.1	232794	233131	s29+_TY1	1393	+	232794	233131	255,0,0	1	337	0
CP020294.1	233131	233789	s30+_TY3_1p	2740	+	233131	233789	255,0,0	2	63,278	0,380
CP020294.1	233194	233511	s31+_TY1	1591	+	233194	233511	255,0,0	1	317	0
CP020294.1	265490	265805	s32-_TY1	1355	-	265490	265805	255,0,0	1	315	0
CP020294.1	265897	266161	s33-_TY3_1p	2212	-	265897	266161	255,0,0	1	264	0
CP020294.1	266161	266477	s34+_TY1	1453	+	266161	266477	255,0,0	1	316	0
CP020294.1	266477	266573	s35-_TY3_1p	822	-	266477	266573	255,0,0	1	96	0
CP020294.1	327087	327187	s36-_TY4	627	-	327087	327187	255,0,0	1	100	0
CP020294.1	350565	350846	s38+_TY1	1555	+	350565	350846	255,0,0	1	281	0
CP020294.1	350846	350947	s39+_TY1	640	+	350846	350947	255,0,0	1	101	0
CP020294.1	546977	547297	s41-_TY1	1501	-	546977	547297	255,0,0	1	320	0
CP020294.1	547308	547625	s42-_TY1	1526	-	547308	547625	255,0,0	1	317	0
CP020294.1	547877	548194	s43-_TY1	1532	-	547877	548194	255,0,0	1	317	0
CP020294.1	554569	560566	f45-_TSU4	53150	-	554569	560566	255,0,0	3	293,5411,293	0,293,5704
CP020294.1	598160	598477	s51-_TY1	1489	-	598160	598477	255,0,0	1	317	0
CP020294.1	623543	623757	s53+_TSU4	1903	+	623543	623757	255,0,0	1	214	0
CP020294.1	623757	629641	f54+_TY1	40023	+	623757	629641	255,0,0	3	317,5250,317	0,317,5567
CP020294.1	629641	629725	s55+_TSU4	636	+	629641	629725	255,0,0	1	84	0
CP020294.1	633222	633482	s57+_TY4	1949	+	633222	633482	255,0,0	1	260	0
CP020294.1	633484	639686	s58-_TY1	1420	-	633484	639686	255,0,0	2	58,263	0,5939
CP020294.1	633542	639423	f59-_TY1	39892	-	633542	639423	255,0,0	3	316,5248,317	0,316,5564
CP020294.1	639686	639797	s60+_TY4	700	+	639686	639797	255,0,0	1	111	0
CP020294.1	660019	660312	s61-_TSU4	2560	-	660019	660312	255,0,0	1	293	0
CP020294.1	720222	720450	s66-_TY5	1180	-	720222	720450	255,0,0	1	228	0
CP020295.1	10797	11018	s70+_TY5	991	+	10797	11018	255,0,0	1	221	0
CP020295.1	14802	15037	s71-_TY5	1534	-	14802	15037	255,0,0	1	235	0
CP020295.1	82596	82728	s72-_TY3_1p	306	-	82596	82728	255,0,0	1	132	0
CP020295.1	82733	83050	s73+_TY1	1564	+	82733	83050	255,0,0	1	317	0
CP020295.1	83054	83371	s74+_TY1	1520	+	83054	83371	255,0,0	1	317	0
CP020295.1	84113	84419	s75+_TY2	1326	+	84113	84419	255,0,0	1	306	0
CP020295.1	84419	84710	s76-_TSU4	2548	-	84419	84710	255,0,0	1	291	0
CP020295.1	108663	108977	s77+_TY1	1271	+	108663	108977	255,0,0	1	314	0
CP020295.1	120568	120887	s78+_TY1	1265	+	120568	120887	255,0,0	1	319	0
CP020295.1	122726	122782	s79+_TY2	324	+	122726	122782	255,0,0	1	56	0
CP020295.1	122432	122726	s80-_TSU4	2393	-	122432	122726	255,0,0	1	294	0
CP020295.1	138603	138918	s83-_TY1	1538	-	138603	138918	255,0,0	1	315	0
CP020295.1	139250	139570	s84-_TY1	1300	-	139250	139570	255,0,0	1	320	0
CP020295.1	145976	146113	s85+_TY4	700	+	145976	146113	255,0,0	1	137	0
CP020295.1	146128	146370	s86+_TY1	1272	+	146128	146370	255,0,0	1	242	0
CP020295.1	146370	146622	s87-_TY4	1651	-	146370	146622	255,0,0	1	252	0
CP020295.1	146795	147149	s88+_TY3_1p	2850	+	146795	147149	255,0,0	1	354	0
CP020295.1	285924	286205	s91-_TY1	1471	-	285924	286205	255,0,0	1	281	0
CP020295.1	286241	286592	s92+_TY4	2365	+	286241	286592	255,0,0	1	351	0
CP020295.1	286596	286689	s93+_TY5	409	+	286596	286689	255,0,0	1	93	0
CP020295.1	290436	290753	s96+_TY1	1495	+	290436	290753	255,0,0	1	317	0
CP020295.1	290796	290852	s97+_TY3_1p	468	+	290796	290852	255,0,0	1	56	0
CP020295.1	291558	291855	s98+_TY1	1469	+	291558	291855	255,0,0	1	297	0
CP020295.1	306874	306926	s99+_TY5	358	+	306874	306926	255,0,0	1	52	0
CP020296.1	8533	8695	s100-_TY5	966	-	8533	8695	255,0,0	1	162	0
CP020296.1	84740	85110	s101-_TY4	2373	-	84740	85110	255,0,0	1	370	0
CP020296.1	94387	94709	s103-_TY1	1556	-	94387	94709	255,0,0	1	322	0
CP020296.1	151916	152233	s104+_TY1	1477	+	151916	152233	255,0,0	1	317	0
CP020296.1	152233	152372	s105+_TY3_1p	829	+	152233	152372	255,0,0	1	139	0
CP020296.1	152374	152745	s106-_TY4	2542	-	152374	152745	255,0,0	1	371	0
CP020296.1	174972	175617	s108+_TY3_1p	2498	+	174972	175617	255,0,0	2	145,207	0,438
CP020296.1	175117	175410	s109+_TSU4	2578	+	175117	175410	255,0,0	1	293	0
CP020296.1	175729	176045	s110-_TY1	1272	-	175729	176045	255,0,0	1	316	0
CP020296.1	176046	176100	s111-_TY4	269	-	176046	176100	255,0,0	1	54	0
CP020296.1	215437	215744	s114-_TY1	1455	-	215437	215744	255,0,0	1	307	0
CP020296.1	215744	215844	s115+_TY3_1p	841	+	215744	215844	255,0,0	1	100	0
CP020296.1	314593	314796	s117-_TSU4	1483	-	314593	314796	255,0,0	1	203	0
CP020296.1	319237	319445	s118+_TY2	688	+	319237	319445	255,0,0	1	208	0
CP020296.1	319449	319539	s119-_TSU4	617	-	319449	319539	255,0,0	1	90	0
CP020296.1	319548	319624	s120+_TY1	359	+	319548	319624	255,0,0	1	76	0
CP020296.1	325279	325482	s121+_TSU4	1484	+	325279	325482	255,0,0	1	203	0
CP020296.1	386328	386645	s122-_TY1	1549	-	386328	386645	255,0,0	1	317	0
CP020296.1	410159	410290	s123-_TY2	599	-	410159	410290	255,0,0	1	131	0
CP020296.1	410290	410367	s124-_TY2	322	-	410290	410367	255,0,0	1	77	0
CP020296.1	411235	411494	s126-_TY1	1316	-	411235	411494	255,0,0	1	259	0
CP020296.1	411494	411788	s127-_TSU4	2502	-	411494	411788	255,0,0	1	294	0
CP020296.1	503374	509667	s128-_TSU4	2464	-	503374	509667	255,0,0	2	56,240	0,6053
CP020296.1	503430	509427	f129-_TSU4	52608	-	503430	509427	255,0,0	3	293,5411,293	0,293,5704
CP020296.1	509766	510067	s130+_TY1	1393	+	509766	510067	255,0,0	1	301	0
CP020296.1	510067	511066	s131-_TY1	1786	-	510067	511066	255,0,0	2	60,300	0,699
CP020296.1	510127	510766	s132+_TY1	1461	+	510127	510766	255,0,0	2	262,60	0,579
CP020296.1	510389	510706	s133-_TY1	1532	-	510389	510706	255,0,0	1	317	0
CP020296.1	536100	536417	s134-_TY1	1440	-	536100	536417	255,0,0	1	317	0
CP020296.1	536573	536889	s135-_TY1	1567	-	536573	536889	255,0,0	1	316	0
CP020296.1	536918	537288	s136+_TY4	2413	+	536918	537288	255,0,0	1	370	0
CP020296.1	539642	539958	s137+_TY1	1516	+	539642	539958	255,0,0	1	316	0
CP020296.1	553439	559366	f138+_TY1	31975	+	553439	559366	255,0,0	3	316,5294,317	0,316,5610
CP020296.1	559371	559688	s139+_TY1	1525	+	559371	559688	255,0,0	1	317	0
CP020296.1	691981	692269	s140-_TY1	1431	-	691981	692269	255,0,0	1	288	0
CP020296.1	692290	692363	s141-_TY3	310	-	692290	692363	255,0,0	1	73	0
CP020296.1	704344	704661	s143+_TY1	1421	+	704344	704661	255,0,0	1	317	0
CP020296.1	706685	707020	s144+_TY1	1408	+	706685	707020	255,0,0	1	335	0
CP020296.1	761480	761786	s146-_TY4	2210	-	761480	761786	255,0,0	1	306	0
CP020296.1	761929	762015	s148-_TY1	482	-	761929	762015	255,0,0	1	86	0
CP020296.1	823474	823696	s149+_TY4	966	+	823474	823696	255,0,0	1	222	0
CP020296.1	858955	859026	s151+_TY3_1p	614	+	858955	859026	255,0,0	1	71	0
CP020296.1	859063	859119	s152-_TSU4	414	-	859063	859119	255,0,0	1	56	0
CP020296.1	859119	859273	s153+_TSU4	1372	+	859119	859273	255,0,0	1	154	0
CP020296.1	859273	865157	f154+_TY1	39917	+	859273	865157	255,0,0	3	317,5250,317	0,317,5567
CP020296.1	865157	865595	s155+_TSU4	1102	+	865157	865595	255,0,0	2	91,56	0,382
CP020296.1	865248	865539	s156-_TSU4	2451	-	865248	865539	255,0,0	1	291	0
CP020296.1	865642	865721	s157-_TY3_1p	486	-	865642	865721	255,0,0	1	79	0
CP020296.1	890308	890623	s158-_TY1	1415	-	890308	890623	255,0,0	1	315	0
CP020296.1	890623	890743	s159+_TY1	704	+	890623	890743	255,0,0	1	120	0
CP020296.1	967622	967994	s161-_TY4	2567	-	967622	967994	255,0,0	1	372	0
CP020296.1	1017157	1023474	f162+_TSU4	52448	+	1017157	1023474	255,0,0	4	291,37,5379,293	0,291,645,6024
CP020296.1	1017485	1017802	s163-_TY1	1512	-	1017485	1017802	255,0,0	1	317	0
CP020296.1	1023705	1023841	s165-_TY2	584	-	1023705	1023841	255,0,0	1	136	0
CP020296.1	1047215	1047287	s167-_TY1	515	-	1047215	1047287	255,0,0	1	72	0
CP020296.1	1047287	1047618	s168-_TY1	1611	-	1047287	1047618	255,0,0	1	331	0
CP020296.1	1073366	1073465	s170-_TY3_1p	357	-	1073366	1073465	255,0,0	1	99	0
CP020296.1	1073520	1073837	s171+_TY1	1399	+	1073520	1073837	255,0,0	1	317	0
CP020296.1	1123747	1124040	s172+_TSU4	2477	+	1123747	1124040	255,0,0	1	293	0
CP020296.1	1124140	1124304	s174-_TY4	741	-	1124140	1124304	255,0,0	1	164	0
CP020296.1	1124313	1124395	s175-_TY2	458	-	1124313	1124395	255,0,0	1	82	0
CP020296.1	1172826	1173029	s178-_TY3_1p	1198	-	1172826	1173029	255,0,0	1	203	0
CP020296.1	1173121	1173433	s179+_TY1	1532	+	1173121	1173433	255,0,0	1	312	0
CP020296.1	1173433	1173646	s180+_TSU4	1896	+	1173433	1173646	255,0,0	1	213	0
CP020296.1	1173648	1179532	f181-_TY1	39985	-	1173648	1179532	255,0,0	3	317,5250,317	0,317,5567
CP020296.1	1179532	1179616	s182+_TSU4	582	+	1179532	1179616	255,0,0	1	84	0
CP020296.1	1226487	1226809	s183-_TY1	1354	-	1226487	1226809	255,0,0	1	322	0
CP020296.1	1335504	1335752	s184+_TY1	1143	+	1335504	1335752	255,0,0	1	248	0
CP020296.1	1335752	1335871	s185-_TY1	768	-	1335752	1335871	255,0,0	1	119	0
CP020296.1	1390273	1390521	s187+_TY5	1503	+	1390273	1390521	255,0,0	1	248	0
CP020297.1	1389	1629	s188+_TY5	1391	+	1389	1629	255,0,0	1	240	0
CP020297.1	8668	8871	s190-_TSU4	1458	-	8668	8871	255,0,0	1	203	0
CP020297.1	65332	65626	s191+_TSU4	2402	+	65332	65626	255,0,0	1	294	0
CP020297.1	102355	102689	s192-_TY1	1445	-	102355	102689	255,0,0	1	334	0
CP020297.1	121123	121416	s193+_TSU4	2491	+	121123	121416	255,0,0	1	293	0
CP020297.1	121492	121809	s194+_TY1	1508	+	121492	121809	255,0,0	1	317	0
CP020297.1	121957	122160	s195+_TSU4	1511	+	121957	122160	255,0,0	1	203	0
CP020297.1	122433	122559	s197-_TY1	749	-	122433	122559	255,0,0	1	126	0
CP020297.1	122556	122632	s198-_TY2	255	-	122556	122632	255,0,0	1	76	0
CP020297.1	135377	135670	s199-_TSU4	2530	-	135377	135670	255,0,0	1	293	0
CP020297.1	135670	135982	s200+_TY1	1490	+	135670	135982	255,0,0	1	312	0
CP020297.1	140375	140425	s201+_TY2	226	+	140375	140425	255,0,0	1	50	0
CP020297.1	140151	140283	s202+_TY1	849	+	140151	140283	255,0,0	1	132	0
CP020297.1	143443	143760	s205-_TY1	1479	-	143443	143760	255,0,0	1	317	0
CP020297.1	143760	143906	s206-_TSU4	1269	-	143760	143906	255,0,0	1	146	0
CP020297.1	143897	143942	s207+_TY3_1p	358	+	143897	143942	255,0,0	1	45	0
CP020297.1	144083	144396	s208+_TY1	1492	+	144083	144396	255,0,0	1	313	0
CP020297.1	181757	181961	s209-_TY1	1098	-	181757	181961	255,0,0	1	204	0
CP020297.1	181963	182282	s210-_TY1	1437	-	181963	182282	255,0,0	1	319	0
CP020297.1	182282	182321	s211-_TY2	226	-	182282	182321	255,0,0	1	39	0
CP020297.1	182342	182635	s212+_TSU4	2447	+	182342	182635	255,0,0	1	293	0
CP020297.1	211982	212270	s213-_TY3_1p	2164	-	211982	212270	255,0,0	1	288	0
CP020297.1	212270	212586	s214+_TY1	1276	+	212270	212586	255,0,0	1	316	0
CP020297.1	212586	212655	s215-_TY3_1p	490	-	212586	212655	255,0,0	1	69	0
CP020297.1	254449	254734	s217+_TY1	1087	+	254449	254734	255,0,0	1	285	0
CP020297.1	254808	254905	s218-_TY3_1p	503	-	254808	254905	255,0,0	1	97	0
CP020297.1	255012	255324	s219+_TY1	1482	+	255012	255324	255,0,0	1	312	0
CP020297.1	293791	293864	s220-_TY1	377	-	293791	293864	255,0,0	1	73	0
CP020297.1	293864	294157	s221+_TSU4	2447	+	293864	294157	255,0,0	1	293	0
CP020297.1	317968	318050	s223-_TY3_1p	475	-	317968	318050	255,0,0	1	82	0
CP020297.1	359810	359866	s225-_TY1	286	-	359810	359866	255,0,0	1	56	0
CP020297.1	359924	359975	s226+_TY3	281	+	359924	359975	255,0,0	1	51	0
CP020297.1	360753	361084	s229+_TY1	1515	+	360753	361084	255,0,0	1	331	0
CP020297.1	361084	361165	s230+_TY3_1p	536	+	361084	361165	255,0,0	1	81	0
CP020297.1	361177	361532	s231+_TY3_1p	2895	+	361177	361532	255,0,0	1	355	0
CP020297.1	440867	440981	s233-_TY1	708	-	440867	440981	255,0,0	1	114	0
CP020297.1	441021	441172	s234+_TY2	698	+	441021	441172	255,0,0	1	151	0
CP020297.1	441172	441489	s235-_TY1	1526	-	441172	441489	255,0,0	1	317	0
CP020297.1	441489	441659	s236+_TY1	961	+	441489	441659	255,0,0	1	170	0
CP020297.1	441675	442050	s237-_TY4	1770	-	441675	442050	255,0,0	2	175,74	0,301
CP020297.1	441854	441976	s238+_TY1	804	+	441854	441976	255,0,0	1	122	0
CP020297.1	442522	442830	s240-_TY1	1252	-	442522	442830	255,0,0	1	308	0
CP020297.1	443554	443847	s241+_TSU4	2560	+	443554	443847	255,0,0	1	293	0
CP020297.1	445539	445623	s244+_TY2	414	+	445539	445623	255,0,0	1	84	0
CP020297.1	445623	451507	f245+_TY1	39915	+	445623	451507	255,0,0	3	317,5250,317	0,317,5567
CP020297.1	455709	456026	s247-_TY1	1430	-	455709	456026	255,0,0	1	317	0
CP020297.1	475573	475867	s249+_TSU4	2430	+	475573	475867	255,0,0	1	294	0
CP020297.1	498858	504855	f250+_TSU4	50608	+	498858	504855	255,0,0	3	294,5410,293	0,294,5704
CP020297.1	504856	505079	s251-_TY2	855	-	504856	505079	255,0,0	1	223	0
CP020297.1	558700	559388	s254+_TY3_1p	2781	+	558700	559388	255,0,0	2	65,307	0,381
CP020297.1	558765	559081	s255-_TY1	1592	-	558765	559081	255,0,0	1	316	0
CP020297.1	559460	559830	s256-_TY4	1733	-	559460	559830	255,0,0	1	370	0
CP020297.1	571193	571757	s259+_TY1	1370	+	571193	571757	255,0,0	2	261,70	0,494
CP020297.1	571458	571687	s260+_TY5	967	+	571458	571687	255,0,0	1	229	0
CP020297.1	576554	576606	s261+_TY5	358	+	576554	576606	255,0,0	1	52	0
CP020298.1	5717	5848	s262-_TY5	769	-	5717	5848	255,0,0	1	131	0
CP020298.1	26058	26165	s263+_TY2	269	+	26058	26165	255,0,0	1	107	0
CP020298.1	32502	32772	s265+_TY1	1134	+	32502	32772	255,0,0	1	270	0
CP020298.1	118402	118647	s266-_TY1	1148	-	118402	118647	255,0,0	1	245	0
CP020298.1	118656	118949	s267-_TSU4	2578	-	118656	118949	255,0,0	1	293	0
CP020298.1	155181	155513	s268+_TY1	1542	+	155181	155513	255,0,0	1	332	0
CP020298.1	168947	169032	s269-_TY1	436	-	168947	169032	255,0,0	1	85	0
CP020298.1	169122	169438	s270-_TY1	1590	-	169122	169438	255,0,0	1	316	0
CP020298.1	172297	172383	s272+_TY2	397	+	172297	172383	255,0,0	1	86	0
CP020298.1	172586	172668	s274-_TY3	502	-	172586	172668	255,0,0	1	82	0
CP020298.1	172659	172708	s275+_TY1	247	+	172659	172708	255,0,0	1	49	0
CP020298.1	173050	173305	s277-_TY1	1280	-	173050	173305	255,0,0	1	255	0
CP020298.1	173361	173678	s278+_TY1	1464	+	173361	173678	255,0,0	1	317	0
CP020298.1	183323	183445	s279+_TY1	722	+	183323	183445	255,0,0	1	122	0
CP020298.1	183445	183496	s280-_TY2	265	-	183445	183496	255,0,0	1	51	0
CP020298.1	196736	197053	s282+_TY1	1290	+	196736	197053	255,0,0	1	317	0
CP020298.1	206736	207052	s283-_TY1	1283	-	206736	207052	255,0,0	1	316	0
CP020298.1	207052	207152	s284-_TY2	562	-	207052	207152	255,0,0	1	100	0
CP020298.1	207154	207471	s285+_TY1	1417	+	207154	207471	255,0,0	1	317	0
CP020298.1	281716	281876	s286+_TY5	920	+	281716	281876	255,0,0	1	160	0
CP020299.1	1160	1212	s287-_TY5	357	-	1160	1212	255,0,0	1	52	0
CP020299.1	7761	7831	s288-_TY1	362	-	7761	7831	255,0,0	1	70	0
CP020299.1	7831	8067	s289-_TY5	1019	-	7831	8067	255,0,0	1	236	0
CP020299.1	9689	9846	s290+_TSU4	651	+	9689	9846	255,0,0	1	157	0
CP020299.1	14846	14986	s291-_TY1	790	-	14846	14986	255,0,0	1	140	0
CP020299.1	78219	78270	s292-_TY1	238	-	78219	78270	255,0,0	1	51	0
CP020299.1	78294	78890	t293-_TY2	3054	-	78294	78890	255,0,0	2	317,279	0,317
CP020299.1	78887	78971	s294+_TY1	464	+	78887	78971	255,0,0	1	84	0
CP020299.1	113918	113982	s296+_TY1	365	+	113918	113982	255,0,0	1	64	0
CP020299.1	114187	114505	s297-_TY1	1479	-	114187	114505	255,0,0	1	318	0
CP020299.1	117637	117918	s299+_TY1	1346	+	117637	117918	255,0,0	1	281	0
CP020299.1	118120	118480	s301-_TY3_1p	2847	-	118120	118480	255,0,0	1	360	0
CP020299.1	124132	124463	s302+_TY1	1498	+	124132	124463	255,0,0	1	331	0
CP020299.1	206573	206661	s304+_TY3	329	+	206573	206661	255,0,0	1	88	0
CP020299.1	206791	207085	s305-_TSU4	2430	-	206791	207085	255,0,0	1	294	0
CP020299.1	289438	289731	s306-_TSU4	2560	-	289438	289731	255,0,0	1	293	0
CP020299.1	289971	290032	s307-_TY4	292	-	289971	290032	255,0,0	1	61	0
CP020299.1	290067	290356	s308-_TY1	1366	-	290067	290356	255,0,0	1	289	0
CP020299.1	322137	322454	s310-_TY1	1472	-	322137	322454	255,0,0	1	317	0
CP020299.1	329075	329396	s312+_TY1	1550	+	329075	329396	255,0,0	1	321	0
CP020299.1	329418	329709	s313-_TSU4	2441	-	329418	329709	255,0,0	1	291	0
CP020299.1	403018	403102	s314-_TSU4	653	-	403018	403102	255,0,0	1	84	0
CP020299.1	403102	408986	f315-_TY1	39831	-	403102	408986	255,0,0	3	317,5250,317	0,317,5567
CP020299.1	408986	409200	s316-_TSU4	1903	-	408986	409200	255,0,0	1	214	0
CP020299.1	409227	409544	s317+_TY1	1525	+	409227	409544	255,0,0	1	317	0
CP020299.1	409544	409626	s318-_TY4	436	-	409544	409626	255,0,0	1	82	0
CP020299.1	409626	409909	s319-_TY1	1389	-	409626	409909	255,0,0	1	283	0
CP020299.1	409948	411230	t320+_TY1	3770	+	409948	411230	255,0,0	2	355,242	0,1040
CP020299.1	418428	418745	s322+_TY1	1513	+	418428	418745	255,0,0	1	317	0
CP020299.1	427422	427739	s324-_TY1	1512	-	427422	427739	255,0,0	1	317	0
CP020299.1	428089	428198	s325+_TY1	749	+	428089	428198	255,0,0	1	109	0
CP020299.1	428199	428276	s326-_TY3_1p	657	-	428199	428276	255,0,0	1	77	0
CP020299.1	446429	446469	s327-_TY2	285	-	446429	446469	255,0,0	1	40	0
CP020299.1	544735	545171	s328+_TY3_1p	639	+	544735	545171	255,0,0	2	76,43	0,393
CP020299.1	537103	537383	s329-_TY1	1407	-	537103	537383	255,0,0	1	280	0
CP020299.1	537388	537758	s330-_TY4	2762	-	537388	537758	255,0,0	1	370	0
CP020299.1	537926	538021	s331+_TSU4	693	+	537926	538021	255,0,0	1	95	0
CP020299.1	538021	538312	s332+_TSU4	2416	+	538021	538312	255,0,0	1	291	0
CP020299.1	538320	538637	s333+_TY1	1527	+	538320	538637	255,0,0	1	317	0
CP020299.1	538637	544707	f334-_TSU4	52176	-	538637	544707	255,0,0	4	287,5411,81,291	0,287,5698,5779
CP020299.1	544811	545128	s335+_TY1	1525	+	544811	545128	255,0,0	1	317	0
CP020299.1	568954	569309	s337-_TY3_1p	2993	-	568954	569309	255,0,0	1	355	0
CP020299.1	657572	658256	s341-_TY4	1522	-	657572	658256	255,0,0	2	64,304	0,380
CP020299.1	657636	657952	s342+_TY1	1529	+	657636	657952	255,0,0	1	316	0
CP020299.1	658317	658504	s343+_TY2	652	+	658317	658504	255,0,0	1	187	0
CP020299.1	658504	658794	s344-_TSU4	2499	-	658504	658794	255,0,0	1	290	0
CP020299.1	658794	658923	s345+_TY1	773	+	658794	658923	255,0,0	1	129	0
CP020299.1	697785	698154	s346-_TSU4	2485	-	697785	698154	255,0,0	1	369	0
CP020299.1	698154	698471	s347-_TY1	1512	-	698154	698471	255,0,0	1	317	0
CP020299.1	699277	705352	f349+_TSU4	53193	+	699277	705352	255,0,0	4	291,81,5412,291	0,291,372,5784
CP020299.1	705402	705605	s350+_TSU4	1471	+	705402	705605	255,0,0	1	203	0
CP020299.1	705605	705675	s351-_TY1	452	-	705605	705675	255,0,0	1	70	0
CP020299.1	709978	710311	s352-_TY1	1488	-	709978	710311	255,0,0	1	333	0
CP020299.1	745649	745965	s353+_TY1	1534	+	745649	745965	255,0,0	1	316	0
CP020299.1	748586	749259	s355+_TY3_1p	3264	+	748586	749259	255,0,0	2	71,311	0,362
CP020299.1	748657	748948	s356+_TSU4	2366	+	748657	748948	255,0,0	1	291	0
CP020299.1	749340	749659	s357-_TY1	1274	-	749340	749659	255,0,0	1	319	0
CP020299.1	754665	754923	s359-_TY1	964	-	754665	754923	255,0,0	1	258	0
CP020299.1	754374	754665	s360-_TSU4	2441	-	754374	754665	255,0,0	1	291	0
CP020299.1	772382	772673	s362+_TSU4	2441	+	772382	772673	255,0,0	1	291	0
CP020299.1	772698	773012	s363+_TY1	1494	+	772698	773012	255,0,0	1	314	0
CP020299.1	778576	778625	s364-_TY3	250	-	778576	778625	255,0,0	1	49	0
CP020299.1	778633	778684	s365-_TSU4	372	-	778633	778684	255,0,0	1	51	0
CP020299.1	778684	784682	f366+_TSU4	52850	+	778684	784682	255,0,0	3	294,5411,293	0,294,5705
CP020299.1	796694	797035	s368+_TY3_1p	1818	+	796694	797035	255,0,0	1	341	0
CP020299.1	815363	815719	s370+_TY4	1548	+	815363	815719	255,0,0	1	356	0
CP020299.1	816623	816697	s372+_TY1	440	+	816623	816697	255,0,0	1	74	0
CP020299.1	816009	816288	s373-_TY1	1237	-	816009	816288	255,0,0	1	279	0
CP020299.1	816319	816612	s374+_TSU4	2560	+	816319	816612	255,0,0	1	293	0
CP020299.1	819321	819713	s375-_TSU4	819	-	819321	819713	255,0,0	2	40,61	0,331
CP020299.1	819361	819652	s376+_TSU4	2441	+	819361	819652	255,0,0	1	291	0
CP020299.1	819713	820030	s377-_TY1	1512	-	819713	820030	255,0,0	1	317	0
CP020299.1	820045	820106	s378+_TY1	247	+	820045	820106	255,0,0	1	61	0
CP020299.1	842166	842384	s379-_TY1	1274	-	842166	842384	255,0,0	1	218	0
CP020299.1	842393	842686	s380+_TSU4	2578	+	842393	842686	255,0,0	1	293	0
CP020299.1	842707	843024	s381+_TY1	1512	+	842707	843024	255,0,0	1	317	0
CP020299.1	843024	843221	s382+_TY1	1118	+	843024	843221	255,0,0	1	197	0
CP020299.1	859918	860236	s383+_TY1	1384	+	859918	860236	255,0,0	1	318	0
CP020299.1	860502	860819	s384+_TY1	1518	+	860502	860819	255,0,0	1	317	0
CP020299.1	874667	874743	s385-_TSU4	590	-	874667	874743	255,0,0	1	76	0
CP020299.1	874743	874924	s386-_TY1	973	-	874743	874924	255,0,0	1	181	0
CP020299.1	874926	880922	f387-_TSU4	52643	-	874926	880922	255,0,0	3	291,5411,294	0,291,5702
CP020299.1	938347	938605	s389+_TY3	1477	+	938347	938605	255,0,0	1	258	0
CP020299.1	932017	932261	s390+_TY2	1030	+	932017	932261	255,0,0	1	244	0
CP020299.1	932264	938261	f391+_TSU4	52866	+	932264	938261	255,0,0	3	293,5411,293	0,293,5704
CP020299.1	938261	938335	s392+_TY1	353	+	938261	938335	255,0,0	1	74	0
CP020299.1	938859	938974	s393-_TY1	682	-	938859	938974	255,0,0	1	115	0
CP020299.1	938976	939043	s394-_TY2	257	-	938976	939043	255,0,0	1	67	0
CP020300.1	1329	1569	s395+_TY5	1315	+	1329	1569	255,0,0	1	240	0
CP020300.1	74021	74156	s396-_TY3_1p	1039	-	74021	74156	255,0,0	1	135	0
CP020300.1	74156	74473	s397-_TY1	1428	-	74156	74473	255,0,0	1	317	0
CP020300.1	74473	74697	s398-_TY3_1p	1878	-	74473	74697	255,0,0	1	224	0
CP020300.1	115626	121510	f400+_TY1	38002	+	115626	121510	255,0,0	3	317,5250,317	0,317,5567
CP020300.1	121513	121567	s401+_TY2	255	+	121513	121567	255,0,0	1	54	0
CP020300.1	121588	121905	s402-_TY1	1445	-	121588	121905	255,0,0	1	317	0
CP020300.1	122342	122451	s403+_TY1	729	+	122342	122451	255,0,0	1	109	0
CP020300.1	122615	122970	s404+_TY3_1p	2788	+	122615	122970	255,0,0	1	355	0
CP020300.1	135238	135747	t405+_TY4	771	+	135238	135747	255,0,0	2	69,123	0,386
CP020300.1	135307	135624	s406+_TY1	1428	+	135307	135624	255,0,0	1	317	0
CP020300.1	223197	223546	s407+_TY3_1p	1994	+	223197	223546	255,0,0	1	349	0
CP020300.1	223850	229734	f408-_TY1	40002	-	223850	229734	255,0,0	3	317,5250,317	0,317,5567
CP020300.1	350089	350382	s410+_TSU4	2560	+	350089	350382	255,0,0	1	293	0
CP020300.1	350382	350505	s411-_TY3_1p	588	-	350382	350505	255,0,0	1	123	0
CP020300.1	350582	350747	s412-_TY4	597	-	350582	350747	255,0,0	1	165	0
CP020300.1	350749	350894	s413-_TY1	782	-	350749	350894	255,0,0	1	145	0
CP020300.1	373185	377824	t415+_TSU4	28717	+	373185	377824	255,0,0	4	203,3548,552,203	0,203,3735,4436
CP020300.1	385570	385812	s417-_TY1	1282	-	385570	385812	255,0,0	1	242	0
CP020300.1	385819	386036	s418+_TY1	1230	+	385819	386036	255,0,0	1	217	0
CP020300.1	460103	460321	s421-_TY3_1p	1758	-	460103	460321	255,0,0	1	218	0
CP020300.1	460321	466205	f422-_TY1	38095	-	460321	466205	255,0,0	3	317,5250,317	0,317,5567
CP020300.1	466205	466669	s423-_TY3_1p	1065	-	466205	466669	255,0,0	2	51,96	0,368
CP020300.1	466256	466573	s424+_TY1	1373	+	466256	466573	255,0,0	1	317	0
CP020300.1	470296	470613	s427-_TY1	1367	-	470296	470613	255,0,0	1	317	0
CP020300.1	470613	470767	s428-_TSU4	1318	-	470613	470767	255,0,0	1	154	0
CP020300.1	470767	470943	s429-_TY2	678	-	470767	470943	255,0,0	1	176	0
CP020301.1	1275	1327	s430-_TY5	357	-	1275	1327	255,0,0	1	52	0
CP020301.1	16349	16678	s431-_TY1	1538	-	16349	16678	255,0,0	1	329	0
CP020301.1	142286	142370	s441-_TSU4	549	-	142286	142370	255,0,0	1	84	0
CP020301.1	142370	142704	s442-_TY1	1619	-	142370	142704	255,0,0	1	334	0
CP020301.1	144785	145035	s444-_TY1	1224	-	144785	145035	255,0,0	1	250	0
CP020301.1	252016	252267	s445+_TY3_1p	1775	+	252016	252267	255,0,0	1	251	0
CP020301.1	252269	252587	s446-_TY1	1167	-	252269	252587	255,0,0	1	318	0
CP020301.1	252593	252670	s447+_TY4	267	+	252593	252670	255,0,0	1	77	0
CP020301.1	252670	252719	s448+_TY1	235	+	252670	252719	255,0,0	1	49	0
CP020301.1	252966	253235	s449-_TY3_1p	2121	-	252966	253235	255,0,0	1	269	0
CP020301.1	253235	259231	f450-_TSU4	50650	-	253235	259231	255,0,0	3	293,5410,293	0,293,5703
CP020301.1	270125	270442	s451-_TY1	1399	-	270125	270442	255,0,0	1	317	0
CP020301.1	373650	373812	s452+_TY5	966	+	373650	373812	255,0,0	1	162	0
CP020302.1	96564	102558	f453+_TSU4	51725	+	96564	102558	255,0,0	3	293,5410,291	0,293,5703
CP020302.1	102655	102737	s454+_TY2	269	+	102655	102737	255,0,0	1	82	0
CP020302.1	102738	102821	s455-_TSU4	483	-	102738	102821	255,0,0	1	83	0
CP020302.1	102821	103138	s456-_TY1	1519	-	102821	103138	255,0,0	1	317	0
CP020302.1	103138	103351	s457-_TSU4	1862	-	103138	103351	255,0,0	1	213	0
CP020302.1	103351	103590	s458+_TY1	1320	+	103351	103590	255,0,0	1	239	0
CP020302.1	185059	191238	s459-_TY3_1p	1427	-	185059	191238	255,0,0	2	85,95	0,6084
CP020302.1	185144	191143	f460+_TSU4	52759	+	185144	191143	255,0,0	3	294,5411,294	0,294,5705
CP020302.1	191238	191555	s461+_TY1	1532	+	191238	191555	255,0,0	1	317	0
CP020302.1	340917	341135	s463-_TY3	1046	-	340917	341135	255,0,0	1	218	0
CP020302.1	341482	342074	s465+_TY4	1526	+	341482	342074	255,0,0	2	192,73	0,519
CP020302.1	341674	341991	s466+_TY1	1393	+	341674	341991	255,0,0	1	317	0
CP020302.1	361469	361791	s468-_TY1	1454	-	361469	361791	255,0,0	1	322	0
CP020302.1	364715	364995	s469-_TY1	1355	-	364715	364995	255,0,0	1	280	0
CP020302.1	364995	365312	s470-_TY1	1428	-	364995	365312	255,0,0	1	317	0
CP020302.1	365320	365613	s471+_TSU4	2460	+	365320	365613	255,0,0	1	293	0
CP020302.1	365625	365686	s472+_TY1	229	+	365625	365686	255,0,0	1	61	0
CP020302.1	403176	409060	f474+_TY1	39866	+	403176	409060	255,0,0	3	317,5250,317	0,317,5567
CP020302.1	409060	414977	f475-_TSU4	52156	-	409060	414977	255,0,0	3	214,5410,293	0,214,5624
CP020302.1	414977	415310	s476-_TY4	2189	-	414977	415310	255,0,0	1	333	0
CP020302.1	420652	420852	s477+_TY2	722	+	420652	420852	255,0,0	1	200	0
CP020302.1	420852	421168	s478-_TY1	1544	-	420852	421168	255,0,0	1	316	0
CP020302.1	421168	421280	s479+_TY1	695	+	421168	421280	255,0,0	1	112	0
CP020302.1	504816	504874	s480+_TY3_1p	438	+	504816	504874	255,0,0	1	58	0
CP020302.1	504874	505191	s481+_TY1	1409	+	504874	505191	255,0,0	1	317	0
CP020302.1	505191	505303	s482+_TY3_1p	953	+	505191	505303	255,0,0	1	112	0
CP020302.1	505880	506023	s484+_TY1	657	+	505880	506023	255,0,0	1	143	0
CP020302.1	512705	512800	s485+_TY4	385	+	512705	512800	255,0,0	1	95	0
CP020302.1	512800	513117	s486+_TY1	1402	+	512800	513117	255,0,0	1	317	0
CP020302.1	513117	513279	s487+_TY1	686	+	513117	513279	255,0,0	1	162	0
CP020302.1	521573	521891	s489-_TY1	1278	-	521573	521891	255,0,0	1	318	0
CP020302.1	521911	522204	s490-_TSU4	2460	-	521911	522204	255,0,0	1	293	0
CP020302.1	522204	522276	s491-_TY2	401	-	522204	522276	255,0,0	1	72	0
CP020302.1	522278	522325	s492+_TY3	239	+	522278	522325	255,0,0	1	47	0
CP020302.1	523985	524302	s493+_TY1	1416	+	523985	524302	255,0,0	1	317	0
CP020302.1	524326	524616	s494+_TSU4	2372	+	524326	524616	255,0,0	1	290	0
CP020302.1	524684	530568	f495-_TY1	37847	-	524684	530568	255,0,0	3	317,5250,317	0,317,5567
CP020302.1	531203	531274	s498-_TY1	331	-	531203	531274	255,0,0	1	71	0
CP020302.1	533695	533975	s500-_TY1	1176	-	533695	533975	255,0,0	1	280	0
CP020302.1	614281	614595	s503-_TY1	1302	-	614281	614595	255,0,0	1	314	0
CP020302.1	614624	614917	s504+_TSU4	2440	+	614624	614917	255,0,0	1	293	0
CP020302.1	749947	749991	s508+_TY5	325	+	749947	749991	255,0,0	1	44	0
CP020303.1	1011	1171	s509-_TY5	973	-	1011	1171	255,0,0	1	160	0
CP020303.1	3255	3568	s510-_TY1	1057	-	3255	3568	255,0,0	1	313	0
CP020303.1	5941	6272	s511+_TY1	1450	+	5941	6272	255,0,0	1	331	0
CP020303.1	10070	10117	s512+_TY4	253	+	10070	10117	255,0,0	1	47	0
CP020303.1	16837	17152	s513+_TY1	1467	+	16837	17152	255,0,0	1	315	0
CP020303.1	85742	86059	s515-_TY1	1429	-	85742	86059	255,0,0	1	317	0
CP020303.1	361623	361940	s516+_TY1	1375	+	361623	361940	255,0,0	1	317	0
CP020303.1	361940	362220	s517-_TY1	1249	-	361940	362220	255,0,0	1	280	0
CP020303.1	437763	438054	s518+_TSU4	2469	+	437763	438054	255,0,0	1	291	0
CP020303.1	438080	438398	s519-_TY1	1502	-	438080	438398	255,0,0	1	318	0
CP020303.1	438410	438465	s520+_TY4	372	+	438410	438465	255,0,0	1	55	0
CP020303.1	438470	438786	s521-_TY1	1328	-	438470	438786	255,0,0	1	316	0
CP020303.1	440372	440744	s523-_TY4	2404	-	440372	440744	255,0,0	1	372	0
CP020303.1	440782	440857	s524+_TY2	341	+	440782	440857	255,0,0	1	75	0
CP020303.1	440857	442095	s525+_TY1	633	+	440857	442095	255,0,0	2	12,72	0,1166
CP020303.1	440875	441296	s526+_TSU4	3411	+	440875	441296	255,0,0	2	293,128	0,293
CP020303.1	441296	441372	s527-_TY1	495	-	441296	441372	255,0,0	1	76	0
CP020303.1	441373	441874	s528-_TSU4	1508	-	441373	441874	255,0,0	2	128,80	0,421
CP020303.1	441501	441794	s529-_TSU4	2474	-	441501	441794	255,0,0	1	293	0
CP020303.1	496881	497198	s530+_TY1	1352	+	496881	497198	255,0,0	1	317	0
CP020303.1	575957	576028	s531-_TY2	276	-	575957	576028	255,0,0	1	71	0
CP020303.1	576029	576236	s532-_TY3_1p	1161	-	576029	576236	255,0,0	1	207	0
CP020303.1	576334	576645	s533-_TY1	1376	-	576334	576645	255,0,0	1	311	0
CP020303.1	576648	576965	s534-_TY1	1532	-	576648	576965	255,0,0	1	317	0
CP020303.1	608879	609188	s536-_TY1	1300	-	608879	609188	255,0,0	1	309	0
CP020303.1	609190	609507	s537-_TY1	1539	-	609190	609507	255,0,0	1	317	0
CP020303.1	632202	632519	s538-_TY1	1539	-	632202	632519	255,0,0	1	317	0
CP020303.1	632519	632612	s539+_TY2	517	+	632519	632612	255,0,0	1	93	0
CP020303.1	632612	632944	s540-_TY1	1380	-	632612	632944	255,0,0	1	332	0
CP020303.1	636601	642485	f541-_TY1	37946	-	636601	642485	255,0,0	3	317,5250,317	0,317,5567
CP020303.1	792314	792631	s543-_TY1	1539	-	792314	792631	255,0,0	1	317	0
CP020303.1	794896	795124	s544-_TY5	1510	-	794896	795124	255,0,0	1	228	0
CP020303.1	796978	797225	s545+_TY5	1430	+	796978	797225	255,0,0	1	247	0
CP020304.1	8577	8708	s546-_TY5	769	-	8577	8708	255,0,0	1	131	0
CP020304.1	97976	98045	s547-_TY3_1p	519	-	97976	98045	255,0,0	1	69	0
CP020304.1	98045	98075	s548+_TSU4	267	+	98045	98075	255,0,0	1	30	0
CP020304.1	98075	98196	s549-_TY1	635	-	98075	98196	255,0,0	1	121	0
CP020304.1	98311	98384	s551+_TY3_1p	517	+	98311	98384	255,0,0	1	73	0
CP020304.1	98485	104333	f552-_TY1	39961	-	98485	104333	255,0,0	3	317,5250,281	0,317,5567
CP020304.1	104355	110352	f553+_TSU4	52924	+	104355	110352	255,0,0	3	293,5411,293	0,293,5704
CP020304.1	110371	110442	s554-_TY3_1p	549	-	110371	110442	255,0,0	1	71	0
CP020304.1	186802	187007	s555-_TSU4	1624	-	186802	187007	255,0,0	1	205	0
CP020304.1	187155	187473	s556-_TY1	1641	-	187155	187473	255,0,0	1	318	0
CP020304.1	233650	233967	s557-_TY1	1478	-	233650	233967	255,0,0	1	317	0
CP020304.1	378238	378803	s558-_TY2	1142	-	378238	378803	255,0,0	2	89,183	0,382
CP020304.1	378327	378620	s559-_TSU4	2578	-	378327	378620	255,0,0	1	293	0
CP020304.1	378803	378837	s560-_TY4	295	-	378803	378837	255,0,0	1	34	0
CP020304.1	387029	387345	s565+_TY1	1526	+	387029	387345	255,0,0	1	316	0
CP020304.1	440034	440289	s566-_TY2	912	-	440034	440289	255,0,0	1	255	0
CP020304.1	440289	440354	s567-_TY4	391	-	440289	440354	255,0,0	1	65	0
CP020304.1	440455	440810	s568-_TY3_1p	2934	-	440455	440810	255,0,0	1	355	0
CP020304.1	462666	462957	s569-_TSU4	2402	-	462666	462957	255,0,0	1	291	0
CP020304.1	463063	463354	s571+_TSU4	2403	+	463063	463354	255,0,0	1	291	0
CP020304.1	463906	464058	s572+_TY4	636	+	463906	464058	255,0,0	1	152	0
CP020304.1	463584	463901	s573+_TY1	1525	+	463584	463901	255,0,0	1	317	0
CP020304.1	485070	485385	s575-_TY1	1529	-	485070	485385	255,0,0	1	315	0
CP020304.1	587531	593414	f576+_TY1	39969	+	587531	593414	255,0,0	3	317,5250,316	0,317,5567
CP020304.1	593432	593535	s577-_TY1	485	-	593432	593535	255,0,0	1	103	0
CP020304.1	593528	593579	s578-_TY2	256	-	593528	593579	255,0,0	1	51	0
CP020304.1	599871	600162	s580-_TSU4	2451	-	599871	600162	255,0,0	1	291	0
CP020304.1	623077	623131	s582-_TY3_1p	240	-	623077	623131	255,0,0	1	54	0
CP020304.1	623202	623844	s583-_TY1	1556	-	623202	623844	255,0,0	2	60,265	0,377
CP020304.1	623262	623579	s584-_TY1	1515	-	623262	623579	255,0,0	1	317	0
CP020304.1	647011	653005	f585+_TSU4	52605	+	647011	653005	255,0,0	3	291,5411,292	0,291,5702
CP020304.1	653216	653533	s586+_TY1	1534	+	653216	653533	255,0,0	1	317	0
CP020304.1	657044	657190	s587-_TY1	898	-	657044	657190	255,0,0	1	146	0
CP020304.1	657198	657400	s588-_TSU4	1680	-	657198	657400	255,0,0	1	202	0
CP020304.1	657400	657634	s589-_TY1	1370	-	657400	657634	255,0,0	1	234	0
CP020304.1	657627	657883	s590+_TY1	1373	+	657627	657883	255,0,0	1	256	0
CP020304.1	657883	657915	s591-_TSU4	294	-	657883	657915	255,0,0	1	32	0
CP020304.1	657915	657997	s592-_TY3_1p	699	-	657915	657997	255,0,0	1	82	0
CP020304.1	678669	678808	s593-_TY1	731	-	678669	678808	255,0,0	1	139	0
CP020304.1	678809	679126	s594+_TY1	1457	+	678809	679126	255,0,0	1	317	0
CP020304.1	679126	679358	s595-_TSU4	2019	-	679126	679358	255,0,0	1	232	0
CP020304.1	687583	687876	s596+_TSU4	2474	+	687583	687876	255,0,0	1	293	0
CP020304.1	687876	688061	s597+_TY1	786	+	687876	688061	255,0,0	1	185	0
CP020304.1	737827	738147	s598+_TY1	1422	+	737827	738147	255,0,0	1	320	0
CP020304.1	783150	783229	s599+_TY4	244	+	783150	783229	255,0,0	1	79	0
CP020304.1	813065	813382	s600-_TY1	1437	-	813065	813382	255,0,0	1	317	0
CP020304.1	813389	813438	s601+_TSU4	440	+	813389	813438	255,0,0	1	49	0
CP020304.1	813438	813729	s602-_TSU4	2356	-	813438	813729	255,0,0	1	291	0
CP020304.1	952588	952643	s603+_TY3_1p	375	+	952588	952643	255,0,0	1	55	0
CP020304.1	952636	952680	s604+_TY2	290	+	952636	952680	255,0,0	1	44	0
CP020304.1	952680	958679	f605-_TSU4	42407	-	952680	958679	255,0,0	3	294,5411,294	0,294,5705
CP020304.1	958679	958821	s606+_TY1	826	+	958679	958821	255,0,0	1	142	0
CP020304.1	958821	958902	s607+_TY1	430	+	958821	958902	255,0,0	1	81	0
CP020304.1	972055	972371	s608-_TY1	1546	-	972055	972371	255,0,0	1	316	0
CP020304.1	1042813	1043130	s609+_TY1	1510	+	1042813	1043130	255,0,0	1	317	0
CP020304.1	1043155	1043762	s610+_TY4	1872	+	1043155	1043762	255,0,0	2	47,232	0,375
CP020304.1	1043212	1043530	s611+_TY1	1550	+	1043212	1043530	255,0,0	1	318	0
CP020304.1	1066330	1066626	s613-_TY1	1530	-	1066330	1066626	255,0,0	1	296	0
CP020304.1	1066928	1067172	s614-_TY5	1341	-	1066928	1067172	255,0,0	1	244	0
CP020305.1	8615	8735	s615-_TY5	770	-	8615	8735	255,0,0	1	120	0
CP020305.1	65173	65454	s617-_TY1	1344	-	65173	65454	255,0,0	1	281	0
CP020305.1	65479	65771	s618-_TSU4	2318	-	65479	65771	255,0,0	1	292	0
CP020305.1	65796	66113	s619-_TY1	1428	-	65796	66113	255,0,0	1	317	0
CP020305.1	66113	72375	s620-_TY2	1226	-	66113	72375	255,0,0	2	88,176	0,6086
CP020305.1	66202	72199	f621+_TSU4	50507	+	66202	72199	255,0,0	3	293,5411,293	0,293,5704
CP020305.1	72380	72551	s622+_TY1	861	+	72380	72551	255,0,0	1	171	0
CP020305.1	72559	72632	s623+_TY1	435	+	72559	72632	255,0,0	1	73	0
CP020305.1	166779	167072	s624+_TSU4	2460	+	166779	167072	255,0,0	1	293	0
CP020305.1	167255	167572	s626+_TY1	1429	+	167255	167572	255,0,0	1	317	0
CP020305.1	167572	167751	s627+_TY1	879	+	167572	167751	255,0,0	1	179	0
CP020305.1	167943	168242	s628-_TY2	1044	-	167943	168242	255,0,0	1	299	0
CP020305.1	198878	204762	f629-_TY1	39873	-	198878	204762	255,0,0	3	317,5250,317	0,317,5567
CP020305.1	204773	204996	s630-_TY1	1138	-	204773	204996	255,0,0	1	223	0
CP020305.1	235657	235865	s631-_TY1	893	-	235657	235865	255,0,0	1	208	0
CP020305.1	266452	272447	f632-_TSU4	52493	-	266452	272447	255,0,0	3	291,5411,293	0,291,5702
CP020305.1	287281	287574	s634-_TSU4	2560	-	287281	287574	255,0,0	1	293	0
CP020305.1	287607	287815	s635+_TY4	1531	+	287607	287815	255,0,0	1	208	0
CP020305.1	287815	293616	f636-_TY1	31948	-	287815	293616	255,0,0	3	317,5250,234	0,317,5567
CP020305.1	293609	293861	s637+_TY1	1034	+	293609	293861	255,0,0	1	252	0
CP020305.1	335954	336258	s638+_TY4	1943	+	335954	336258	255,0,0	1	304	0
CP020305.1	378257	378563	s639+_TY1	1309	+	378257	378563	255,0,0	1	306	0
CP020305.1	396268	396475	s640-_TY1	959	-	396268	396475	255,0,0	1	207	0
CP020305.1	396475	396806	s641-_TY1	1476	-	396475	396806	255,0,0	1	331	0
CP020305.1	420168	420243	s643+_TY1	398	+	420168	420243	255,0,0	1	75	0
CP020305.1	419442	420031	s644+_TSU4	2418	+	419442	420031	255,0,0	2	240,56	0,533
CP020305.1	419682	419975	s645+_TSU4	2450	+	419682	419975	255,0,0	1	293	0
CP020305.1	420034	420168	s646+_TY1	848	+	420034	420168	255,0,0	1	134	0
CP020305.1	488778	489095	s648-_TY1	1542	-	488778	489095	255,0,0	1	317	0
CP020305.1	664356	670350	f649-_TSU4	52668	-	664356	670350	255,0,0	3	293,5410,291	0,293,5703
CP020305.1	690659	690741	s650+_TY3_1p	687	+	690659	690741	255,0,0	1	82	0
CP020305.1	690741	690896	s651+_TSU4	1372	+	690741	690896	255,0,0	1	155	0
CP020305.1	690896	696780	f652-_TY1	37706	-	690896	696780	255,0,0	3	317,5250,317	0,317,5567
CP020305.1	696780	696921	s653+_TSU4	986	+	696780	696921	255,0,0	1	141	0
CP020305.1	696941	697260	s654+_TY1	1333	+	696941	697260	255,0,0	1	319	0
CP020305.1	765141	765458	s657-_TY1	1439	-	765141	765458	255,0,0	1	317	0
CP020305.1	765820	766111	s659+_TSU4	2341	+	765820	766111	255,0,0	1	291	0
CP020305.1	860993	861155	s660+_TY5	966	+	860993	861155	255,0,0	1	162	0
CP020306.1	1032	1192	s661-_TY5	920	-	1032	1192	255,0,0	1	160	0
CP020306.1	19811	20014	s662-_TSU4	1337	-	19811	20014	255,0,0	1	203	0
CP020306.1	83822	84139	s663-_TY1	1416	-	83822	84139	255,0,0	1	317	0
CP020306.1	85820	86127	s664-_TY1	1359	-	85820	86127	255,0,0	1	307	0
CP020306.1	425018	425331	s666-_TY1	1522	-	425018	425331	255,0,0	1	313	0
CP020306.1	425331	425523	s667+_TSU4	1557	+	425331	425523	255,0,0	2	119,75	0,117
CP020306.1	537107	537265	s671-_TY3_1p	1237	-	537107	537265	255,0,0	1	158	0
CP020306.1	537265	543149	f672+_TY1	39876	+	537265	543149	255,0,0	3	317,5250,317	0,317,5567
CP020306.1	543149	543351	s673-_TY3_1p	1659	-	543149	543351	255,0,0	1	202	0
CP020306.1	543518	543816	s674+_TY1	1350	+	543518	543816	255,0,0	1	298	0
CP020306.1	543986	544303	s675-_TY1	1526	-	543986	544303	255,0,0	1	317	0
CP020306.1	544303	544391	s676+_TY1	359	+	544303	544391	255,0,0	1	88	0
CP020306.1	608489	614486	f677-_TSU4	52548	-	608489	614486	255,0,0	3	293,5411,293	0,293,5704
CP020306.1	614536	614829	s679-_TSU4	2560	-	614536	614829	255,0,0	1	293	0
CP020306.1	672239	672325	s680+_TY3	423	+	672239	672325	255,0,0	1	86	0
CP020306.1	672345	672661	s681-_TY1	1160	-	672345	672661	255,0,0	1	316	0
CP020306.1	672661	672730	s682+_TY4	376	+	672661	672730	255,0,0	1	69	0
CP020306.1	679334	679650	s684-_TY1	1416	-	679334	679650	255,0,0	1	316	0
CP020306.1	679650	679738	s685+_TY1	579	+	679650	679738	255,0,0	1	88	0
CP020306.1	679746	680039	s686+_TSU4	2477	+	679746	680039	255,0,0	1	293	0
CP020306.1	694771	695088	s687-_TY1	1435	-	694771	695088	255,0,0	1	317	0
CP020306.1	731035	731367	s689-_TY1	1534	-	731035	731367	255,0,0	1	332	0
CP020306.1	771839	772194	s690+_TY3_1p	2976	+	771839	772194	255,0,0	1	355	0
CP020306.1	855138	855485	s691-_TY2	1071	-	855138	855485	255,0,0	1	347	0
CP020306.1	863988	864548	s693+_TY1	1274	+	863988	864548	255,0,0	2	260,70	0,490
CP020306.1	864251	864478	s694+_TY5	903	+	864251	864478	255,0,0	1	227	0
CP020306.1	871097	871149	s695+_TY5	358	+	871097	871149	255,0,0	1	52	0
CP020307.1	9421	9552	s696-_TY5	832	-	9421	9552	255,0,0	1	131	0
CP020307.1	13661	13740	s697+_TY2	388	+	13661	13740	255,0,0	1	79	0
CP020307.1	13748	13945	s698+_TY2	886	+	13748	13945	255,0,0	1	197	0
CP020307.1	144338	144655	s699+_TY1	1429	+	144338	144655	255,0,0	1	317	0
CP020307.1	198591	198728	s701+_TY1	611	+	198591	198728	255,0,0	1	137	0
CP020307.1	198513	198578	s702+_TY1	314	+	198513	198578	255,0,0	1	65	0
CP020307.1	206278	206608	s703+_TY1	1567	+	206278	206608	255,0,0	1	330	0
CP020307.1	294212	296326	s704-_TY1	762	-	294212	296326	255,0,0	2	81,38	0,2076
CP020307.1	294339	294630	s705+_TSU4	2441	+	294339	294630	255,0,0	1	291	0
CP020307.1	294636	294958	s706-_TY4	2232	-	294636	294958	255,0,0	1	322	0
CP020307.1	296426	296676	s707-_TY2	1041	-	296426	296676	255,0,0	1	250	0
CP020307.1	297694	297767	s708+_TY1	386	+	297694	297767	255,0,0	1	73	0
CP020307.1	320550	320919	s709+_TY4	2458	+	320550	320919	255,0,0	1	369	0
CP020307.1	321093	321403	s710+_TY1	1338	+	321093	321403	255,0,0	1	310	0
CP020307.1	321914	322205	s711+_TSU4	2456	+	321914	322205	255,0,0	1	291	0
CP020307.1	322305	328300	f712-_TSU4	52734	-	322305	328300	255,0,0	3	291,5411,293	0,291,5702
CP020307.1	328319	328402	s713-_TY3_1p	653	-	328319	328402	255,0,0	1	83	0
CP020307.1	374655	374955	s714-_TY1	1486	-	374655	374955	255,0,0	1	300	0
CP020307.1	374955	375248	s715-_TSU4	2578	-	374955	375248	255,0,0	1	293	0
CP020307.1	388880	389171	s716-_TSU4	2469	-	388880	389171	255,0,0	1	291	0
CP020307.1	400936	401253	s717-_TY1	1535	-	400936	401253	255,0,0	1	317	0
CP020307.1	401355	401659	s718+_TY1	1410	+	401355	401659	255,0,0	1	304	0
CP020307.1	454613	455307	s720+_TY3_1p	2996	+	454613	455307	255,0,0	2	83,318	0,376
CP020307.1	454696	454989	s721+_TSU4	2560	+	454696	454989	255,0,0	1	293	0
CP020307.1	536635	536964	s722+_TY1	1429	+	536635	536964	255,0,0	1	329	0
CP020307.1	562578	562687	s724+_TY2	383	+	562578	562687	255,0,0	1	109	0
CP020307.1	585566	585883	s725-_TY1	1392	-	585566	585883	255,0,0	1	317	0
CP020307.1	669833	670149	s726-_TY1	1574	-	669833	670149	255,0,0	1	316	0
CP020307.1	692832	693149	s727-_TY1	1526	-	692832	693149	255,0,0	1	317	0
CP020307.1	693149	693439	s728+_TSU4	2363	+	693149	693439	255,0,0	1	290	0
CP020307.1	693725	694042	s730+_TY1	1542	+	693725	694042	255,0,0	1	317	0
CP020307.1	694042	694206	s731+_TY1	947	+	694042	694206	255,0,0	1	164	0
CP020307.1	757490	757807	s734+_TY1	1494	+	757490	757807	255,0,0	1	317	0
CP020307.1	796477	796642	s739-_TY4	599	-	796477	796642	255,0,0	1	165	0
CP020307.1	796642	796898	s740-_TY1	1343	-	796642	796898	255,0,0	1	256	0
CP020307.1	796891	797125	s741+_TY1	1295	+	796891	797125	255,0,0	1	234	0
CP020307.1	941109	946993	f742-_TY1	39957	-	941109	946993	255,0,0	3	317,5250,317	0,317,5567
CP020307.1	947061	947375	s743+_TY1	1410	+	947061	947375	255,0,0	1	314	0
CP020307.1	1062481	1062799	s746-_TY1	1452	-	1062481	1062799	255,0,0	1	318	0
CP020307.1	1066812	1066907	s747+_TY2	381	+	1066812	1066907	255,0,0	1	95	0
CP020307.1	1068723	1068793	s748+_TY3_1p	320	+	1068723	1068793	255,0,0	1	70	0
CP020307.1	1068793	1068855	s749-_TY1	303	-	1068793	1068855	255,0,0	1	62	0
CP020307.1	1068901	1069131	s750+_TSU4	1930	+	1068901	1069131	255,0,0	1	230	0
CP020307.1	1069131	1069448	s751-_TY1	1523	-	1069131	1069448	255,0,0	1	317	0
CP020307.1	1069448	1075215	t752+_TSU4	49069	+	1069448	1075215	255,0,0	3	68,5408,291	0,68,5476
CP020307.1	1075236	1075556	s753-_TY1	1416	-	1075236	1075556	255,0,0	1	320	0
CP020307.1	1075556	1075807	s754+_TY1	1245	+	1075556	1075807	255,0,0	1	251	0
CP020307.1	1200606	1200766	s755+_TY5	920	+	1200606	1200766	255,0,0	1	160	0
CP020308.1	51667	51820	s756-_TY1	688	-	51667	51820	255,0,0	1	153	0
CP020308.1	51997	52154	s757+_TY3	1204	+	51997	52154	255,0,0	1	157	0
CP020308.1	52154	52445	s758+_TSU4	2407	+	52154	52445	255,0,0	1	291	0
CP020308.1	52445	58577	s759+_TY3	1132	+	52445	58577	255,0,0	2	53,86	0,6046
CP020308.1	52498	58491	f760-_TSU4	52610	-	52498	58491	255,0,0	3	291,5411,291	0,291,5702
CP020308.1	58578	58625	s761-_TY3	328	-	58578	58625	255,0,0	1	47	0
CP020308.1	58636	59007	s762-_TY4	3013	-	58636	59007	255,0,0	1	371	0
CP020308.1	59007	59327	s763+_TY1	2156	+	59007	59327	255,0,0	1	320	0
CP020308.1	61748	61835	s765-_TY1	386	-	61748	61835	255,0,0	1	87	0
CP020308.1	208848	209762	s766+_TY1	1555	+	208848	209762	255,0,0	2	218,107	0,807
CP020308.1	209066	209655	s767-_TSU4	2421	-	209066	209655	255,0,0	2	57,238	0,351
CP020308.1	209123	209416	s768+_TSU4	2534	+	209123	209416	255,0,0	1	293	0
CP020308.1	423073	423390	s771+_TY1	1494	+	423073	423390	255,0,0	1	317	0
CP020308.1	435229	435900	s772-_TY4	2752	-	435229	435900	255,0,0	2	103,277	0,394
CP020308.1	435332	435623	s773-_TSU4	2441	-	435332	435623	255,0,0	1	291	0
CP020308.1	552290	552341	s775-_TY1	241	-	552290	552341	255,0,0	1	51	0
CP020308.1	552341	552625	s776-_TY1	1332	-	552341	552625	255,0,0	1	284	0
CP020308.1	552661	552742	s777+_TY1	479	+	552661	552742	255,0,0	1	81	0
CP020308.1	563493	564051	s779-_TY1	2785	-	563493	564051	255,0,0	2	277,281	0,277
CP020308.1	564076	564393	s780-_TY1	1512	-	564076	564393	255,0,0	1	317	0
CP020308.1	573816	573942	s781-_TY1	756	-	573816	573942	255,0,0	1	126	0
CP020308.1	573943	574260	s782+_TY1	1525	+	573943	574260	255,0,0	1	317	0
CP020308.1	574265	574469	s783-_TY2	770	-	574265	574469	255,0,0	1	204	0
CP020308.1	681889	682036	s784-_TY1	612	-	681889	682036	255,0,0	1	147	0
CP020308.1	859663	859711	s785-_TSU4	320	-	859663	859711	255,0,0	1	48	0
CP020308.1	859711	860005	s786+_TSU4	2430	+	859711	860005	255,0,0	1	294	0
CP020308.1	860028	865912	f787-_TY1	38004	-	860028	865912	255,0,0	3	317,5250,317	0,317,5567
CP020308.1	865912	866142	s788-_TSU4	1925	-	865912	866142	255,0,0	1	230	0
CP020308.1	866142	866263	s789+_TY3_1p	854	+	866142	866263	255,0,0	2	69,53	0,68
