# Supplementary material for: Evolution of Ty1 copy number control in yeast by horizontal transfer and recombination
Source: PLoS Genet. 2020 Feb 21;16(2):e1008632. doi: 10.1371/journal.pgen.1008632 (PMC7055915; doi:10.1371/journal.pgen.1008632)
Supplement: S7 File — Strain-specific BED12 files of Ty elements for all strains in the expanded dataset. Each Ty element in the BED12 file was categorized structurally with a prefix as full-length (f, internal region present and total length >95% of canonical length), truncated (t, internal region present and total length <95% of canonical length), or solo LTRs (s, LTR present but no match to internal region). Sequence IDs correspond to International Nucleotide Sequence Database Collaboration records except for S. jurei NCYC 3962 which uses IDs from an assembly provided by personal communication from the Daniela Delneri lab (University of Manchester). (ZIP) [file pgen.1008632.s014.zip › S288c.bed]

CABIJX010000001	83884	83953	s3-_TY1	390	-	83884	83953	255,0,0	1	69	0
CABIJX010000001	192944	193276	s5-_TY2	2766	-	192944	193276	255,0,0	1	332	0
CABIJX010000001	333128	339046	f7-_TY1	49971	-	333128	339046	255,0,0	3	334,5250,324	0,334,5594
CABIJX010000001	369937	370616	s10+_TY3	2322	+	369937	370616	255,0,0	2	165,182	0,497
CABIJX010000001	370102	370434	s11-_TY1	2545	-	370102	370434	255,0,0	1	332	0
CABIJX010000001	370792	370837	s12-_TY1	257	-	370792	370837	255,0,0	1	45	0
CABIJX010000001	370832	370913	s13-_TY2	341	-	370832	370913	255,0,0	1	81	0
CABIJX010000001	394382	394712	s15-_TY1	2484	-	394382	394712	255,0,0	1	330	0
CABIJX010000001	444059	449985	f17-_TY1	50564	-	444059	449985	255,0,0	3	338,5250,338	0,338,5588
CABIJX010000001	522276	522617	s18-_TY3	2854	-	522276	522617	255,0,0	1	341	0
CABIJX010000001	553010	553110	s24-_TY1	808	-	553010	553110	255,0,0	1	100	0
CABIJX010000001	553110	558595	t25+_TY1	47566	+	553110	558595	255,0,0	4	324,4758,79,326	0,334,5080,5159
CABIJX010000001	558623	564582	f26-_TY2	51932	-	558623	564582	255,0,0	3	332,5295,332	0,332,5627
CABIJX010000001	599458	599799	s27+_TY3	2930	+	599458	599799	255,0,0	1	341	0
CABIJX010000001	599979	600053	s28+_TY2	324	+	599979	600053	255,0,0	1	74	0
CABIJX010000001	661540	667458	f30+_TY1	48403	+	661540	667458	255,0,0	3	326,5250,334	0,334,5584
CABIJX010000001	667716	674012	s32+_TY1	2439	+	667716	674012	255,0,0	2	264,70	0,6226
CABIJX010000001	667981	673940	f33-_TY2	52148	-	667981	673940	255,0,0	3	332,5295,328	0,332,5631
CABIJX010000001	739929	740004	s36+_TY1	324	+	739929	740004	255,0,0	1	75	0
CABIJX010000001	740107	742857	t37-_TY1	21000	-	740107	742857	255,0,0	2	2419,331	0,2419
CABIJX010000001	876987	877146	s38-_TY1	626	-	876987	877146	255,0,0	1	159	0
CABIJX010000001	877335	877676	s39-_TY3	2925	-	877335	877676	255,0,0	1	341	0
CABIJX010000001	893813	894082	s40+_TY1	1055	+	893813	894082	255,0,0	1	269	0
CABIJX010000001	894268	900532	s41+_TY3	2925	+	894268	900532	255,0,0	2	84,262	0,6002
CABIJX010000001	894352	900262	f42+_TY1	48806	+	894352	900262	255,0,0	3	326,5250,326	0,334,5584
CABIJX010000001	1032752	1033072	s44-_TY2	2110	-	1032752	1033072	255,0,0	1	320	0
CABIJX010000001	1033072	1033367	s45+_TY1	2031	+	1033072	1033367	255,0,0	1	295	0
CABIJX010000001	1033902	1039857	f47+_TY2	50335	+	1033902	1039857	255,0,0	3	332,5295,328	0,332,5627
CABIJX010000001	1039906	1039959	s48+_TY2	274	+	1039906	1039959	255,0,0	1	53	0
CABIJX010000001	1039959	1040291	s49+_TY1	2542	+	1039959	1040291	255,0,0	1	332	0
CABIJX010000001	1115852	1116030	s51+_TY1	1067	+	1115852	1116030	255,0,0	2	122,56	0,122
CABIJX010000001	1116033	1116403	s52-_TY4	3057	-	1116033	1116403	255,0,0	1	370	0
CABIJX010000001	1118524	1118602	s53-_TY1	433	-	1118524	1118602	255,0,0	1	78	0
CABIJX010000001	1118813	1119130	s55+_TY1	1575	+	1118813	1119130	255,0,0	1	317	0
CABIJX010000010	1117	1356	s60-_TY5	1511	-	1117	1356	255,0,0	1	239	0
CABIJX010000010	149004	149336	s62+_TY1	2628	+	149004	149336	255,0,0	1	332	0
CABIJX010000010	152947	153257	s63+_TY1	1432	+	152947	153257	255,0,0	1	310	0
CABIJX010000010	175942	176001	s64-_TY1	322	-	175942	176001	255,0,0	1	59	0
CABIJX010000010	208323	208655	s67+_TY1	2651	+	208323	208655	255,0,0	1	332	0
CABIJX010000010	352279	352601	s70-_TY2	2600	-	352279	352601	255,0,0	1	322	0
CABIJX010000010	352875	353191	s71+_TY1	1573	+	352875	353191	255,0,0	1	316	0
CABIJX010000010	364168	364460	s72+_TY1	2025	+	364168	364460	255,0,0	1	292	0
CABIJX010000010	364454	364537	s73-_TY1	243	-	364454	364537	255,0,0	1	83	0
CABIJX010000010	463811	464151	s75+_TY3	3050	+	463811	464151	255,0,0	1	340	0
CABIJX010000010	503626	503965	s77-_TY1	2046	-	503626	503965	255,0,0	1	339	0
CABIJX010000010	525556	525625	s79+_TY1	340	+	525556	525625	255,0,0	1	69	0
CABIJX010000012	8377	8609	s82-_TY5	1095	-	8377	8609	255,0,0	1	232	0
CABIJX010000012	10449	10700	s84+_TY5	1772	+	10449	10700	255,0,0	1	251	0
CABIJX010000012	78889	84961	s87+_TY3	2853	+	78889	84961	255,0,0	2	89,257	0,5815
CABIJX010000012	78978	84704	f88+_TY1	46768	+	78978	84704	255,0,0	3	338,5250,138	0,338,5588
CABIJX010000012	89235	89567	s89-_TY2	2627	-	89235	89567	255,0,0	1	332	0
CABIJX010000012	108007	108070	s90+_TY1	333	+	108007	108070	255,0,0	1	63	0
CABIJX010000012	127770	139618	s92-_TY2	2794	-	127770	139618	255,0,0	2	310,27	0,11821
CABIJX010000012	128080	134004	f93a+_TY1	49643	+	128080	134004	255,0,0	3	337,5250,337	0,337,5587
CABIJX010000012	133667	139591	f93b+_TY1	49574	+	133667	139591	255,0,0	3	337,5250,337	0,337,5587
CABIJX010000012	146350	146382	s96-_TY1	239	-	146350	146382	255,0,0	1	32	0
CABIJX010000012	146710	147042	s98+_TY2	2619	+	146710	147042	255,0,0	1	332	0
CABIJX010000012	148016	148357	s101+_TY3	2946	+	148016	148357	255,0,0	1	341	0
CABIJX010000012	151165	151498	s102+_TY2	2720	+	151165	151498	255,0,0	1	333	0
CABIJX010000012	228073	228140	s103+_TY3	368	+	228073	228140	255,0,0	1	67	0
CABIJX010000012	228150	228260	s104-_TY1	569	-	228150	228260	255,0,0	1	110	0
CABIJX010000012	228260	228631	s105+_TY4	3018	+	228260	228631	255,0,0	1	371	0
CABIJX010000012	270549	270715	s107-_TY1	1048	-	270549	270715	255,0,0	1	166	0
CABIJX010000012	270725	270781	s108-_TY3_1p	253	-	270725	270781	255,0,0	1	56	0
CABIJX010000012	332722	333063	s111+_TY3	2906	+	332722	333063	255,0,0	1	341	0
CABIJX010000012	406147	406278	s115-_TY1	756	-	406147	406278	255,0,0	1	131	0
CABIJX010000012	444440	444773	s116-_TY1	2377	-	444440	444773	255,0,0	1	333	0
CABIJX010000012	447054	447386	s119+_TY2	2794	+	447054	447386	255,0,0	1	332	0
CABIJX010000012	521236	521569	s123-_TY2	2620	-	521236	521569	255,0,0	1	333	0
CABIJX010000013	8444	8676	s126-_TY5	1163	-	8444	8676	255,0,0	1	232	0
CABIJX010000013	13713	13777	s127-_TY5	285	-	13713	13777	255,0,0	1	64	0
CABIJX010000013	85845	85994	s128-_TY3	1319	-	85845	85994	255,0,0	1	149	0
CABIJX010000013	85994	92217	f129+_TY4	54020	+	85994	92217	255,0,0	3	371,5481,371	0,371,5852
CABIJX010000013	92232	92555	s130-_TY2	2697	-	92232	92555	255,0,0	1	323	0
CABIJX010000013	116877	117209	s132-_TY1	2669	-	116877	117209	255,0,0	1	332	0
CABIJX010000013	133662	133860	s134-_TY1	646	-	133662	133860	255,0,0	1	198	0
CABIJX010000013	134032	134144	s135-_TY1	559	-	134032	134144	255,0,0	1	112	0
CABIJX010000013	134144	134467	s136+_TY1	2382	+	134144	134467	255,0,0	1	323	0
CABIJX010000013	146789	147130	s137-_TY3	2890	-	146789	147130	255,0,0	1	341	0
CABIJX010000013	264446	264512	s139+_TY2	302	+	264446	264512	255,0,0	1	66	0
CABIJX010000013	385123	385292	s142-_TY1	651	-	385123	385292	255,0,0	1	169	0
CABIJX010000013	415612	415945	s146-_TY2	2742	-	415612	415945	255,0,0	1	333	0
CABIJX010000013	415945	416017	s147+_TY1	241	+	415945	416017	255,0,0	1	72	0
CABIJX010000013	490356	490584	s149-_TY2	819	-	490356	490584	255,0,0	1	228	0
CABIJX010000013	492859	492911	s150+_TY3_1p	263	+	492859	492911	255,0,0	1	52	0
CABIJX010000013	492992	493300	s151+_TY1	1619	+	492992	493300	255,0,0	1	308	0
CABIJX010000013	493317	493412	s152-_TY3	485	-	493317	493412	255,0,0	1	95	0
CABIJX010000013	570046	576074	f154-_TY1	48078	-	570046	576074	255,0,0	4	332,4779,607,332	0,332,5089,5696
CABIJX010000015	115079	115133	s157-_TY1	268	-	115079	115133	255,0,0	1	54	0
CABIJX010000015	115133	115467	s158-_TY1	2333	-	115133	115467	255,0,0	1	334	0
CABIJX010000015	115563	115907	s159-_TY3	2499	-	115563	115907	255,0,0	1	344	0
CABIJX010000015	139570	139889	s161+_TY1	1867	+	139570	139889	255,0,0	1	319	0
CABIJX010000015	193743	194076	s162-_TY2	2619	-	193743	194076	255,0,0	1	333	0
CABIJX010000015	229649	235077	f163-_TY3	35008	-	229649	235077	255,0,0	3	340,4748,340	0,340,5088
CABIJX010000015	242808	243157	s164+_TY1	2277	+	242808	243157	255,0,0	1	349	0
CABIJX010000015	243273	243644	s165+_TY4	3320	+	243273	243644	255,0,0	1	371	0
CABIJX010000016	1440	4584	t166+_TY5	24140	+	1440	4584	255,0,0	4	251,1227,1422,250	0,251,1472,2894
CABIJX010000016	82966	88890	f167+_TY1	47591	+	82966	88890	255,0,0	3	337,5250,337	0,337,5587
CABIJX010000016	88908	89050	s168-_TY1	929	-	88908	89050	255,0,0	1	142	0
CABIJX010000016	89922	90148	s169+_TY2	1848	+	89922	90148	255,0,0	1	226	0
CABIJX010000016	90148	90480	s170+_TY2	2695	+	90148	90480	255,0,0	1	332	0
CABIJX010000016	90483	90572	s171+_TY1	534	+	90483	90572	255,0,0	1	89	0
CABIJX010000016	90664	96623	f172+_TY2	50750	+	90664	96623	255,0,0	3	332,5295,332	0,332,5627
CABIJX010000016	129987	130319	s173-_TY1	2655	-	129987	130319	255,0,0	1	332	0
CABIJX010000016	148645	148934	s174-_TY1	2103	-	148645	148934	255,0,0	1	289	0
CABIJX010000016	154468	160384	f175a+_TY1	50236	+	154468	160384	255,0,0	3	324,5250,332	0,334,5584
CABIJX010000016	160052	165972	f175b+_TY1	51519	+	160052	165972	255,0,0	3	332,5250,338	0,332,5582
CABIJX010000016	165977	166153	s176+_TY1	1344	+	165977	166153	255,0,0	1	176	0
CABIJX010000016	182693	188955	s177+_TY3	2968	+	182693	188955	255,0,0	2	210,135	0,6127
CABIJX010000016	182912	188820	f178-_TY1	49832	-	182912	188820	255,0,0	3	324,5250,333	0,324,5575
CABIJX010000016	189093	195019	f179+_TY1	51390	+	189093	195019	255,0,0	3	338,5250,338	0,338,5588
CABIJX010000016	195047	195363	s180+_TY1	1116	+	195047	195363	255,0,0	1	316	0
CABIJX010000016	317398	317644	s183+_TY5	1334	+	317398	317644	255,0,0	1	246	0
CABIJX010000016	320459	320777	s185+_TY1	1833	+	320459	320777	255,0,0	1	318	0
CABIJX010000017	63390	63607	s189-_TY1	730	-	63390	63607	255,0,0	1	217	0
CABIJX010000017	108393	108715	s195+_TY1	2435	+	108393	108715	255,0,0	1	322	0
CABIJX010000017	111856	112169	s198-_TY1	1501	-	111856	112169	255,0,0	1	313	0
CABIJX010000017	126587	132867	s201-_TY1	2189	-	126587	132867	255,0,0	2	71,250	0,6030
CABIJX010000017	126658	132617	f202-_TY2	52839	-	126658	132617	255,0,0	3	332,5295,332	0,332,5627
CABIJX010000018	139533	139585	s206-_TY1	258	-	139533	139585	255,0,0	1	52	0
CABIJX010000018	161021	166946	f209-_TY1	47395	-	161021	166946	255,0,0	3	337,5251,337	0,337,5588
CABIJX010000018	183403	183743	s210+_TY3	2926	+	183403	183743	255,0,0	1	340	0
CABIJX010000018	183925	184257	s211+_TY1	2300	+	183925	184257	255,0,0	1	332	0
CABIJX010000018	190208	190543	s212+_TY2	2406	+	190208	190543	255,0,0	1	335	0
CABIJX010000002	1102	1319	s214+_TY5	1278	+	1102	1319	255,0,0	1	217	0
CABIJX010000002	111050	111749	s216-_TY2	2706	-	111050	111749	255,0,0	2	48,280	0,419
CABIJX010000002	111098	111469	s217+_TY4	3219	+	111098	111469	255,0,0	1	371	0
CABIJX010000002	111749	111942	s218+_TY1	1043	+	111749	111942	255,0,0	1	193	0
CABIJX010000002	115182	115513	s219+_TY1	2158	+	115182	115513	255,0,0	1	331	0
CABIJX010000002	122332	122398	s221-_TY1	274	-	122332	122398	255,0,0	1	66	0
CABIJX010000002	319669	320009	s227-_TY3	2921	-	319669	320009	255,0,0	1	340	0
CABIJX010000002	328151	328465	s230+_TY1	1404	+	328151	328465	255,0,0	1	314	0
CABIJX010000002	401864	402143	s232+_TY3	2367	+	401864	402143	255,0,0	1	279	0
CABIJX010000002	402207	402539	s233+_TY1	2615	+	402207	402539	255,0,0	1	332	0
CABIJX010000002	405254	405395	s234+_TY2	990	+	405254	405395	255,0,0	1	141	0
CABIJX010000002	405395	405457	s235+_TY2	479	+	405395	405457	255,0,0	1	62	0
CABIJX010000002	405477	405703	s236-_TY3	1644	-	405477	405703	255,0,0	1	226	0
CABIJX010000002	413066	413135	s238+_TY3_1p	326	+	413066	413135	255,0,0	1	69	0
CABIJX010000002	535545	535877	s239+_TY1	2723	+	535545	535877	255,0,0	1	332	0
CABIJX010000002	536094	542020	f241+_TY1	53411	+	536094	542020	255,0,0	3	338,5250,338	0,338,5588
CABIJX010000002	562186	568096	f243-_TY1	49016	-	562186	568096	255,0,0	3	326,5250,326	0,326,5584
CABIJX010000002	569076	575036	f245-_TY2	52713	-	569076	575036	255,0,0	3	332,5296,332	0,332,5628
CABIJX010000002	701452	701693	s247+_TY1	1206	+	701452	701693	255,0,0	1	241	0
CABIJX010000002	707538	712889	f249+_TY3	48378	+	707538	712889	255,0,0	3	340,4671,340	0,340,5011
CABIJX010000002	735832	735887	s252-_TY1	307	-	735832	735887	255,0,0	1	55	0
CABIJX010000002	735889	736218	s253+_TY1	2032	+	735889	736218	255,0,0	1	329	0
CABIJX010000002	736327	736668	s254+_TY3	2925	+	736327	736668	255,0,0	1	341	0
CABIJX010000002	738905	738945	s255+_TY1	240	+	738905	738945	255,0,0	1	40	0
CABIJX010000002	774382	774509	s257+_TY1	830	+	774382	774509	255,0,0	1	127	0
CABIJX010000002	779130	779459	s258+_TY2	2062	+	779130	779459	255,0,0	1	329	0
CABIJX010000002	779459	779578	s259+_TY1	751	+	779459	779578	255,0,0	1	119	0
CABIJX010000002	811793	817739	f263+_TY2	52721	+	811793	817739	255,0,0	3	332,5295,319	0,332,5627
CABIJX010000002	817739	823653	f264-_TY1	50585	-	817739	823653	255,0,0	3	332,5250,332	0,332,5582
CABIJX010000002	845628	845978	s265+_TY3	2094	+	845628	845978	255,0,0	1	350	0
CABIJX010000002	876298	876627	s267+_TY1	2068	+	876298	876627	255,0,0	1	329	0
CABIJX010000002	931521	931891	s270-_TY4	3005	-	931521	931891	255,0,0	1	370	0
CABIJX010000002	932038	932370	s271+_TY1	2695	+	932038	932370	255,0,0	1	332	0
CABIJX010000011	103525	108968	t274+_TY2	47607	+	103525	108968	255,0,0	4	332,4590,205,332	0,332,4906,5111
CABIJX010000011	138075	144034	f276-_TY2	53408	-	138075	144034	255,0,0	3	332,5295,332	0,332,5627
CABIJX010000011	266758	272684	f277-_TY1	42051	-	266758	272684	255,0,0	3	338,5250,338	0,338,5588
CABIJX010000011	272755	273086	s278+_TY1	2466	+	272755	273086	255,0,0	1	331	0
CABIJX010000011	297287	297606	s281-_TY3	1957	-	297287	297606	255,0,0	1	319	0
CABIJX010000011	306860	306951	s282+_TY1	409	+	306860	306951	255,0,0	1	91	0
CABIJX010000011	356489	356779	s283+_TY1	1404	+	356489	356779	255,0,0	1	290	0
CABIJX010000011	359160	359483	s284+_TY2	2712	+	359160	359483	255,0,0	1	323	0
CABIJX010000011	402497	402793	s285-_TY2	1141	-	402497	402793	255,0,0	1	296	0
CABIJX010000011	433395	433714	s287-_TY1	1322	-	433395	433714	255,0,0	1	319	0
CABIJX010000011	433798	434141	s288-_TY3	1953	-	433798	434141	255,0,0	1	343	0
CABIJX010000011	434442	440339	f289-_TY1	47801	-	434442	440339	255,0,0	3	311,5252,333	0,311,5564
CABIJX010000011	491251	491322	s290-_TY1	265	-	491251	491322	255,0,0	1	71	0
CABIJX010000011	491934	491994	s291+_TY4	237	+	491934	491994	255,0,0	1	60	0
CABIJX010000011	492110	498018	f293-_TY1	48612	-	492110	498018	255,0,0	3	324,5250,334	0,324,5574
CABIJX010000011	498127	498457	s294+_TY1	1873	+	498127	498457	255,0,0	1	330	0
CABIJX010000021	29533	29805	s295-_TY1	1307	-	29533	29805	255,0,0	1	272	0
CABIJX010000014	308	580	s297-_TY1	1307	-	308	580	255,0,0	1	272	0
CABIJX010000014	75083	75423	s299-_TY3	2705	-	75083	75423	255,0,0	1	340	0
CABIJX010000014	83277	83591	s301+_TY1	1274	+	83277	83591	255,0,0	1	314	0
CABIJX010000014	228419	234345	f304+_TY1	50492	+	228419	234345	255,0,0	3	338,5250,338	0,338,5588
CABIJX010000014	281044	281377	s307+_TY3	2228	+	281044	281377	255,0,0	1	333	0
CABIJX010000014	356942	357464	s308+_TY1	592	+	356942	357464	255,0,0	2	100,90	0,432
CABIJX010000014	357042	357374	s309+_TY1	2245	+	357042	357374	255,0,0	1	332	0
CABIJX010000003	3160	3490	s311-_TY1	1864	-	3160	3490	255,0,0	1	330	0
CABIJX010000003	113623	113956	s318-_TY1	2336	-	113623	113956	255,0,0	1	333	0
CABIJX010000003	118032	123958	f320+_TY1	50411	+	118032	123958	255,0,0	3	338,5250,338	0,338,5588
CABIJX010000003	227029	227371	s321+_TY3	1764	+	227029	227371	255,0,0	1	342	0
CABIJX010000003	228194	228512	s324-_TY1	1317	-	228194	228512	255,0,0	1	318	0
CABIJX010000003	228512	228597	s325+_TY1	411	+	228512	228597	255,0,0	1	85	0
CABIJX010000003	354462	354801	s329+_TY3	1848	+	354462	354801	255,0,0	1	339	0
CABIJX010000003	594861	595161	s337+_TY1	1661	+	594861	595161	255,0,0	1	300	0
CABIJX010000003	595169	601083	f338+_TY1	51450	+	595169	601083	255,0,0	3	332,5250,332	0,332,5582
CABIJX010000003	664352	664675	s339-_TY1	1696	-	664352	664675	255,0,0	1	323	0
CABIJX010000003	664678	664814	s340+_TY1	761	+	664678	664814	255,0,0	1	136	0
CABIJX010000003	665163	665496	s341+_TY2	2717	+	665163	665496	255,0,0	1	333	0
CABIJX010000003	703780	703941	s345-_TY1	843	-	703780	703941	255,0,0	1	161	0
CABIJX010000003	704020	704104	s347+_TY1	616	+	704020	704104	255,0,0	1	84	0
CABIJX010000003	704123	710459	s348+_TY4	3077	+	704123	710459	255,0,0	2	291,84	0,6252
CABIJX010000003	704414	710375	f349-_TY2	52019	-	704414	710375	255,0,0	3	333,5295,333	0,333,5628
CABIJX010000003	854915	855255	s350+_TY3	2919	+	854915	855255	255,0,0	1	340	0
CABIJX010000003	969635	977047	s351+_TY3	2304	+	969635	977047	255,0,0	2	311,64	0,7348
CABIJX010000003	969933	970076	s352+_TY1	563	+	969933	970076	255,0,0	1	143	0
CABIJX010000003	970930	976885	f353+_TY2	52014	+	970930	976885	255,0,0	3	328,5295,328	0,332,5627
CABIJX010000003	976903	976986	s354-_TY1	437	-	976903	976986	255,0,0	1	83	0
CABIJX010000003	980903	981235	s356-_TY1	2643	-	980903	981235	255,0,0	1	332	0
CABIJX010000004	56862	56929	s358+_TY3	521	+	56862	56929	255,0,0	1	67	0
CABIJX010000004	56929	63579	s359+_TY1	2065	+	56929	63579	255,0,0	2	52,286	0,6364
CABIJX010000004	57024	62948	f360+_TY1	47595	+	57024	62948	255,0,0	3	337,5250,337	0,337,5587
CABIJX010000004	62961	63293	s361+_TY2	2632	+	62961	63293	255,0,0	1	332	0
CABIJX010000004	212141	212473	s363+_TY2	2690	+	212141	212473	255,0,0	1	332	0
CABIJX010000004	436814	437152	s365-_TY1	1795	-	436814	437152	255,0,0	1	338	0
CABIJX010000004	437161	437296	s366+_TY1	631	+	437161	437296	255,0,0	1	135	0
CABIJX010000004	437454	443678	f367-_TY4	53981	-	437454	443678	255,0,0	3	371,5482,371	0,371,5853
CABIJX010000004	561051	561383	s368+_TY1	2727	+	561051	561383	255,0,0	1	332	0
CABIJX010000004	769892	770233	s374+_TY3	2939	+	769892	770233	255,0,0	1	341	0
CABIJX010000004	776666	776977	s377+_TY1	1356	+	776666	776977	255,0,0	1	311	0
CABIJX010000004	777390	777430	s379-_TY2	258	-	777390	777430	255,0,0	1	40	0
CABIJX010000004	805072	805212	s382+_TY1	883	+	805072	805212	255,0,0	1	140	0
CABIJX010000004	805228	811136	f383-_TY1	49101	-	805228	811136	255,0,0	3	324,5250,324	0,324,5584
CABIJX010000004	844933	844979	s384-_TY1	287	-	844933	844979	255,0,0	1	46	0
CABIJX010000004	844986	850915	f385+_TY1	50488	+	844986	850915	255,0,0	3	338,5253,338	0,338,5591
CABIJX010000004	851203	857129	f387-_TY1	50359	-	851203	857129	255,0,0	3	338,5250,338	0,338,5588
CABIJX010000004	857129	857460	s388+_TY3	2888	+	857129	857460	255,0,0	1	331	0
CABIJX010000004	880961	881302	s389+_TY3	2692	+	880961	881302	255,0,0	1	341	0
CABIJX010000004	938514	938572	s395-_TY2	251	-	938514	938572	255,0,0	1	58	0
CABIJX010000005	168521	168854	s398-_TY2	2713	-	168521	168854	255,0,0	1	333	0
CABIJX010000005	184342	190256	f399a+_TY1	50044	+	184342	190256	255,0,0	3	332,5250,332	0,332,5582
CABIJX010000005	189924	195838	f399b+_TY1	50073	+	189924	195838	255,0,0	3	332,5250,332	0,332,5582
CABIJX010000005	202087	208011	f400+_TY1	49676	+	202087	208011	255,0,0	3	337,5250,337	0,337,5587
CABIJX010000005	208024	208101	s401-_TY1	549	-	208024	208101	255,0,0	1	77	0
CABIJX010000005	208090	208139	s402+_TY1	286	+	208090	208139	255,0,0	1	49	0
CABIJX010000005	296487	296565	s407-_TY1	312	-	296487	296565	255,0,0	1	78	0
CABIJX010000005	362908	368822	f409-_TY1	48268	-	362908	368822	255,0,0	3	332,5250,332	0,332,5582
CABIJX010000005	378530	378600	s410+_TY2	264	+	378530	378600	255,0,0	1	70	0
CABIJX010000005	378600	384526	f411-_TY1	51363	-	378600	384526	255,0,0	3	338,5250,338	0,338,5588
CABIJX010000005	384978	385102	s413+_TY1	765	+	384978	385102	255,0,0	1	124	0
CABIJX010000005	469044	469365	s417-_TY1	1843	-	469044	469365	255,0,0	1	321	0
CABIJX010000005	487117	487449	s418-_TY1	1400	-	487117	487449	255,0,0	1	332	0
CABIJX010000005	509096	509287	s420+_TY1	868	+	509096	509287	255,0,0	1	191	0
CABIJX010000005	509675	510046	s422+_TY4	3320	+	509675	510046	255,0,0	1	371	0
CABIJX010000005	510250	510582	s424+_TY1	2284	+	510250	510582	255,0,0	1	332	0
CABIJX010000005	579016	579243	s425-_TY1	1374	-	579016	579243	255,0,0	1	227	0
CABIJX010000005	753928	754028	s427+_TY1	597	+	753928	754028	255,0,0	1	100	0
CABIJX010000005	774450	774782	s428+_TY2	2767	+	774450	774782	255,0,0	1	332	0
CABIJX010000005	814439	814809	s430-_TY4	3117	-	814439	814809	255,0,0	1	370	0
CABIJX010000005	843382	843660	s432+_TY1	1299	+	843382	843660	255,0,0	1	278	0
CABIJX010000006	169316	169460	s436-_TY1	638	-	169316	169460	255,0,0	1	144	0
CABIJX010000006	169460	169831	s437+_TY4	3081	+	169460	169831	255,0,0	1	371	0
CABIJX010000006	485933	486259	s441-_TY1	1925	-	485933	486259	255,0,0	1	326	0
CABIJX010000006	547076	547155	s442+_TY1	567	+	547076	547155	255,0,0	1	79	0
CABIJX010000006	547125	547182	s443-_TY1	233	-	547125	547182	255,0,0	1	57	0
CABIJX010000006	547838	553752	f444-_TY1	50507	-	547838	553752	255,0,0	3	332,5250,332	0,332,5582
CABIJX010000006	586377	592291	f446-_TY1	46185	-	586377	592291	255,0,0	3	332,5250,332	0,332,5582
CABIJX010000006	615273	615614	s449-_TY3	2788	-	615273	615614	255,0,0	1	341	0
CABIJX010000006	777110	777481	s451+_TY4	3187	+	777110	777481	255,0,0	1	371	0
CABIJX010000006	777729	783688	f453-_TY2	49877	-	777729	783688	255,0,0	3	332,5295,332	0,332,5627
CABIJX010000006	803907	804239	s456-_TY2	2631	-	803907	804239	255,0,0	1	332	0
CABIJX010000008	204538	204871	s461+_TY2	2601	+	204538	204871	255,0,0	1	333	0
CABIJX010000008	204879	205200	s462-_TY1	2185	-	204879	205200	255,0,0	1	321	0
CABIJX010000008	207531	207863	s463-_TY2	2760	-	207531	207863	255,0,0	1	332	0
CABIJX010000008	261994	267916	f467a-_TY1	52564	-	261994	267916	255,0,0	3	338,5250,334	0,338,5588
CABIJX010000008	267582	273504	f467b-_TY1	49866	-	267582	273504	255,0,0	3	334,5250,338	0,334,5584
CABIJX010000008	328940	329051	s470-_TY1	627	-	328940	329051	255,0,0	1	111	0
CABIJX010000008	371058	371112	s475+_TY1	282	+	371058	371112	255,0,0	1	54	0
CABIJX010000008	390790	391122	s477+_TY2	2756	+	390790	391122	255,0,0	1	332	0
CABIJX010000008	391122	391422	s478+_TY1	2128	+	391122	391422	255,0,0	1	300	0
CABIJX010000008	541575	548473	s479-_TY1	2556	-	541575	548473	255,0,0	2	278,50	0,6848
CABIJX010000008	541853	542185	s480+_TY2	2715	+	541853	542185	255,0,0	1	332	0
CABIJX010000008	542199	548423	f481-_TY4	54812	-	542199	548423	255,0,0	3	371,5482,371	0,371,5853
CABIJX010000008	548473	548567	s482-_TY3	641	-	548473	548567	255,0,0	1	94	0
CABIJX010000008	686187	686467	s483-_TY1	1489	-	686187	686467	255,0,0	1	280	0
CABIJX010000007	97004	97163	s485+_TY4	1313	+	97004	97163	255,0,0	1	159	0
CABIJX010000007	97163	103077	f486-_TY1	47329	-	97163	103077	255,0,0	3	332,5250,332	0,332,5582
CABIJX010000007	103102	103132	s487+_TY1	257	+	103102	103132	255,0,0	1	30	0
CABIJX010000007	103185	103254	s488-_TY3	436	-	103185	103254	255,0,0	1	69	0
CABIJX010000007	105181	105256	s489+_TY1	327	+	105181	105256	255,0,0	1	75	0
CABIJX010000007	519751	525641	f490+_TY1	47519	+	519751	525641	255,0,0	3	324,5232,324	0,334,5566
CABIJX010000007	547326	547666	s492+_TY3	3033	+	547326	547666	255,0,0	1	340	0
CABIJX010000007	562195	562566	s497+_TY4	3247	+	562195	562566	255,0,0	1	371	0
CABIJX010000007	562621	568581	f498-_TY2	52671	-	562621	568581	255,0,0	3	332,5295,333	0,332,5627
CABIJX010000007	632593	632699	s500-_TY1	783	-	632593	632699	255,0,0	1	106	0
CABIJX010000007	632707	633078	s501-_TY4	3051	-	632707	633078	255,0,0	1	371	0
CABIJX010000007	726828	727169	s502+_TY3	2700	+	726828	727169	255,0,0	1	341	0
CABIJX010000007	727208	727540	s503-_TY2	2570	-	727208	727540	255,0,0	1	332	0
