# Supplementary material for: Evolution of Ty1 copy number control in yeast by horizontal transfer and recombination
Source: PLoS Genet. 2020 Feb 21;16(2):e1008632. doi: 10.1371/journal.pgen.1008632 (PMC7055915; doi:10.1371/journal.pgen.1008632)
Supplement: S7 File — Strain-specific BED12 files of Ty elements for all strains in the expanded dataset. Each Ty element in the BED12 file was categorized structurally with a prefix as full-length (f, internal region present and total length >95% of canonical length), truncated (t, internal region present and total length <95% of canonical length), or solo LTRs (s, LTR present but no match to internal region). Sequence IDs correspond to International Nucleotide Sequence Database Collaboration records except for S. jurei NCYC 3962 which uses IDs from an assembly provided by personal communication from the Daniela Delneri lab (University of Manchester). (ZIP) [file pgen.1008632.s014.zip › YPS606.bed]

CABIKA010000001	436563	436711	s5+_TY1	732	+	436563	436711	255,0,0	2	78,70	0,78
CABIKA010000001	438764	438931	s6-_TY1	957	-	438764	438931	255,0,0	2	72,97	0,70
CABIKA010000001	438931	439263	s7+_TY1	2733	+	438931	439263	255,0,0	1	332	0
CABIKA010000001	515492	515810	s9-_TY1	2189	-	515492	515810	255,0,0	1	318	0
CABIKA010000001	649097	649254	s12+_TY1	617	+	649097	649254	255,0,0	1	157	0
CABIKA010000001	785303	785633	s13-_TY1	2338	-	785303	785633	255,0,0	1	330	0
CABIKA010000001	786077	786207	t14+_TY1	1080	+	786077	786207	255,0,0	1	130	0
CABIKA010000001	786310	786385	s15-_TY1	329	-	786310	786385	255,0,0	1	75	0
CABIKA010000001	852327	852659	s18-_TY1	2664	-	852327	852659	255,0,0	1	332	0
CABIKA010000001	914377	914451	s21-_TY2	316	-	914377	914451	255,0,0	1	74	0
CABIKA010000001	949485	949809	s22+_TY1	2424	+	949485	949809	255,0,0	1	324	0
CABIKA010000001	949822	951013	t23-_TY1	7641	-	949822	951013	255,0,0	1	1191	0
CABIKA010000001	951042	951179	s24+_TY1	1145	+	951042	951179	255,0,0	1	137	0
CABIKA010000001	1053638	1059069	f30-_TY3	34974	-	1053638	1059069	255,0,0	3	341,4749,341	0,341,5090
CABIKA010000001	1059545	1065506	f32+_TY2	50659	+	1059545	1065506	255,0,0	3	333,5295,333	0,333,5628
CABIKA010000001	1114664	1114995	s33+_TY1	2501	+	1114664	1114995	255,0,0	1	331	0
CABIKA010000001	1138270	1138351	s34+_TY2	343	+	1138270	1138351	255,0,0	1	81	0
CABIKA010000001	1138346	1138391	s35+_TY1	255	+	1138346	1138391	255,0,0	1	45	0
CABIKA010000001	1138566	1138904	s36-_TY3	2167	-	1138566	1138904	255,0,0	1	338	0
CABIKA010000001	1418445	1418514	s40+_TY1	369	+	1418445	1418514	255,0,0	1	69	0
CABIKA010000010	62637	62970	s45+_TY2	2632	+	62637	62970	255,0,0	1	333	0
CABIKA010000010	139062	139395	s51+_TY1	2398	+	139062	139395	255,0,0	1	333	0
CABIKA010000010	177529	177659	s52+_TY1	718	+	177529	177659	255,0,0	1	130	0
CABIKA010000010	250273	250581	s55+_TY1	1203	+	250273	250581	255,0,0	1	308	0
CABIKA010000010	312687	312743	s58+_TY3_1p	271	+	312687	312743	255,0,0	1	56	0
CABIKA010000010	312753	312919	s59+_TY1	1067	+	312753	312919	255,0,0	1	166	0
CABIKA010000010	354934	355001	s62-_TY3	409	-	354934	355001	255,0,0	1	67	0
CABIKA010000010	434334	439765	f63-_TY3	35012	-	434334	439765	255,0,0	3	341,4749,341	0,341,5090
CABIKA010000010	440825	441157	s68+_TY1	2652	+	440825	441157	255,0,0	1	332	0
CABIKA010000010	441391	441423	s69+_TY1	240	+	441391	441423	255,0,0	1	32	0
CABIKA010000010	443392	443725	s71+_TY2	2720	+	443392	443725	255,0,0	1	333	0
CABIKA010000010	448566	454864	s73-_TY1	2713	-	448566	454864	255,0,0	2	190,147	0,6151
CABIKA010000010	448756	454717	f74+_TY2	50726	+	448756	454717	255,0,0	3	333,5295,333	0,333,5628
CABIKA010000010	474511	474574	s76-_TY1	314	-	474511	474574	255,0,0	1	63	0
CABIKA010000010	565430	565681	s79-_TY5	1856	-	565430	565681	255,0,0	1	251	0
CABIKA010000010	567511	567743	s81+_TY5	1165	+	567511	567743	255,0,0	1	232	0
CABIKA010000012	3405	3637	s82-_TY5	1067	-	3405	3637	255,0,0	1	232	0
CABIKA010000012	8674	8738	s83-_TY5	285	-	8674	8738	255,0,0	1	64	0
CABIKA010000012	121991	122332	s87+_TY3	2967	+	121991	122332	255,0,0	1	341	0
CABIKA010000012	122418	122616	s88-_TY1	633	-	122418	122616	255,0,0	1	198	0
CABIKA010000012	122780	122900	s89-_TY1	530	-	122780	122900	255,0,0	1	120	0
CABIKA010000012	122900	123223	s90+_TY1	2393	+	122900	123223	255,0,0	1	323	0
CABIKA010000012	123425	123797	s91-_TY4	3240	-	123425	123797	255,0,0	1	372	0
CABIKA010000012	225264	225594	s93-_TY1	2668	-	225264	225594	255,0,0	1	330	0
CABIKA010000012	346317	346486	s97-_TY1	682	-	346317	346486	255,0,0	1	169	0
CABIKA010000012	376865	382826	f102-_TY2	50792	-	376865	382826	255,0,0	3	333,5295,333	0,333,5628
CABIKA010000012	457138	457366	s104-_TY2	802	-	457138	457366	255,0,0	1	228	0
CABIKA010000012	459782	460089	s106+_TY1	1550	+	459782	460089	255,0,0	1	307	0
CABIKA010000012	460106	460201	s107-_TY3	528	-	460106	460201	255,0,0	1	95	0
CABIKA010000014	192569	192918	s108-_TY1	2251	-	192569	192918	255,0,0	1	349	0
CABIKA010000014	238496	243927	f109-_TY3	33601	-	238496	243927	255,0,0	3	341,4749,341	0,341,5090
CABIKA010000014	295504	295835	s110-_TY1	2264	-	295504	295835	255,0,0	1	331	0
CABIKA010000014	297140	297345	s111-_TY1	1417	-	297140	297345	255,0,0	1	205	0
CABIKA010000014	320274	320618	s113+_TY3	2519	+	320274	320618	255,0,0	1	344	0
CABIKA010000014	320714	321047	s114+_TY1	2376	+	320714	321047	255,0,0	1	333	0
CABIKA010000014	321047	321101	s115+_TY1	270	+	321047	321101	255,0,0	1	54	0
CABIKA010000014	426207	432168	f118+_TY2	48607	+	426207	432168	255,0,0	3	333,5295,333	0,333,5628
CABIKA010000016	144560	144624	s120+_TY2	264	+	144560	144624	255,0,0	1	64	0
CABIKA010000016	163144	163218	s121+_TY1	524	+	163144	163218	255,0,0	1	74	0
CABIKA010000016	163218	163523	s122+_TY1	2209	+	163218	163523	255,0,0	1	305	0
CABIKA010000016	177954	178267	s125+_TY1	1499	+	177954	178267	255,0,0	1	313	0
CABIKA010000016	181349	181401	s128-_TY1	227	-	181349	181401	255,0,0	1	52	0
CABIKA010000016	181411	181724	s129-_TY1	2274	-	181411	181724	255,0,0	1	313	0
CABIKA010000016	225274	225607	s135-_TY2	2619	-	225274	225607	255,0,0	1	333	0
CABIKA010000016	227083	227299	s136+_TY1	719	+	227083	227299	255,0,0	1	216	0
CABIKA010000016	281397	281590	s137+_TY1	699	+	281397	281590	255,0,0	1	193	0
CABIKA010000018	48021	48353	s139-_TY2	2457	-	48021	48353	255,0,0	1	332	0
CABIKA010000018	56461	56793	s140-_TY1	2352	-	56461	56793	255,0,0	1	332	0
CABIKA010000018	94826	94883	s143+_TY1	280	+	94826	94883	255,0,0	1	57	0
CABIKA010000015	1254	1502	s144+_TY5	1488	+	1254	1502	255,0,0	1	248	0
CABIKA010000015	80469	80611	s146-_TY1	944	-	80469	80611	255,0,0	1	142	0
CABIKA010000015	81681	87642	f148+_TY2	48593	+	81681	87642	255,0,0	3	333,5295,333	0,333,5628
CABIKA010000015	87643	87752	s149+_TY1	520	+	87643	87752	255,0,0	1	109	0
CABIKA010000015	139581	139913	s150-_TY1	2384	-	139581	139913	255,0,0	1	332	0
CABIKA010000015	146315	146629	s151+_TY1	1395	+	146315	146629	255,0,0	1	314	0
CABIKA010000015	148303	148356	s154-_TY1	275	-	148303	148356	255,0,0	1	53	0
CABIKA010000015	148356	148687	s155+_TY1	2547	+	148356	148687	255,0,0	1	331	0
CABIKA010000015	288366	288612	s159+_TY5	1334	+	288366	288612	255,0,0	1	246	0
CABIKA010000015	291443	292148	s161+_TY1	2039	+	291443	292148	255,0,0	2	62,267	0,438
CABIKA010000015	291508	291879	s162-_TY4	3320	-	291508	291879	255,0,0	1	371	0
CABIKA010000015	292148	292242	s163+_TY1	467	+	292148	292242	255,0,0	1	94	0
CABIKA010000013	7881	8131	s166+_TY5	1636	+	7881	8131	255,0,0	1	250	0
CABIKA010000013	92590	93112	s169-_TY1	581	-	92590	93112	255,0,0	2	90,100	0,422
CABIKA010000013	92680	93012	s170-_TY1	2252	-	92680	93012	255,0,0	1	332	0
CABIKA010000013	169142	169480	s171-_TY3	2246	-	169142	169480	255,0,0	1	338	0
CABIKA010000013	360981	361295	s176-_TY1	1292	-	360981	361295	255,0,0	1	314	0
CABIKA010000013	443601	443879	s179+_TY1	1509	+	443601	443879	255,0,0	1	278	0
CABIKA010000011	149477	149848	s180+_TY4	3171	+	149477	149848	255,0,0	1	371	0
CABIKA010000011	149848	150156	s181-_TY1	1698	-	149848	150156	255,0,0	1	308	0
CABIKA010000011	150367	150427	s182-_TY4	239	-	150367	150427	255,0,0	1	60	0
CABIKA010000011	156660	162091	f184-_TY3	33473	-	156660	162091	255,0,0	3	341,4749,341	0,341,5090
CABIKA010000011	207742	208090	s185+_TY3	2033	+	207742	208090	255,0,0	1	348	0
CABIKA010000011	208174	208493	s186+_TY1	1327	+	208174	208493	255,0,0	1	319	0
CABIKA010000011	239105	239217	s188+_TY2	430	+	239105	239217	255,0,0	1	112	0
CABIKA010000011	239217	245178	f189-_TY2	50792	-	239217	245178	255,0,0	3	333,5295,333	0,333,5628
CABIKA010000011	245188	245367	s190+_TY1	793	+	245188	245367	255,0,0	1	179	0
CABIKA010000011	290739	291029	s191-_TY1	1427	-	290739	291029	255,0,0	1	290	0
CABIKA010000011	340558	340649	s192-_TY1	344	-	340558	340649	255,0,0	1	91	0
CABIKA010000011	349866	350185	s193+_TY3	1827	+	349866	350185	255,0,0	1	319	0
CABIKA010000011	374393	374724	s196-_TY1	2318	-	374393	374724	255,0,0	1	331	0
CABIKA010000003	2912	3242	s201-_TY1	1819	-	2912	3242	255,0,0	1	330	0
CABIKA010000003	11149	11400	s204-_TY5	1736	-	11149	11400	255,0,0	1	251	0
CABIKA010000003	114165	114498	s209-_TY1	2305	-	114165	114498	255,0,0	1	333	0
CABIKA010000003	221687	222029	s211+_TY3	1852	+	221687	222029	255,0,0	1	342	0
CABIKA010000003	229405	229476	s213+_TY1	354	+	229405	229476	255,0,0	1	71	0
CABIKA010000003	222845	223163	s214-_TY1	1674	-	222845	223163	255,0,0	1	318	0
CABIKA010000003	223182	229405	f215+_TY4	39856	+	223182	229405	255,0,0	3	371,5481,371	0,371,5852
CABIKA010000003	355252	355591	s219+_TY3	1863	+	355252	355591	255,0,0	1	339	0
CABIKA010000003	573285	573413	s226+_TY1	617	+	573285	573413	255,0,0	1	128	0
CABIKA010000003	572952	573285	s227+_TY2	2708	+	572952	573285	255,0,0	1	333	0
CABIKA010000003	596121	596706	s228+_TY1	1667	+	596121	596706	255,0,0	2	150,102	0,483
CABIKA010000003	596271	596604	s229+_TY2	2744	+	596271	596604	255,0,0	1	333	0
CABIKA010000003	660015	660072	s230-_TY1	321	-	660015	660072	255,0,0	1	57	0
CABIKA010000003	660072	660403	s231-_TY1	2198	-	660072	660403	255,0,0	1	331	0
CABIKA010000003	660406	660552	s232+_TY1	777	+	660406	660552	255,0,0	1	146	0
CABIKA010000003	699166	699327	s237-_TY1	843	-	699166	699327	255,0,0	1	161	0
CABIKA010000003	699406	699490	s239+_TY1	602	+	699406	699490	255,0,0	1	84	0
CABIKA010000003	958354	958666	s240+_TY3	1844	+	958354	958666	255,0,0	1	312	0
CABIKA010000003	958653	958795	s241+_TY1	497	+	958653	958795	255,0,0	1	142	0
CABIKA010000003	959685	959773	s242-_TY1	499	-	959685	959773	255,0,0	1	88	0
CABIKA010000003	1068109	1068149	s244-_TY5	293	-	1068109	1068149	255,0,0	1	40	0
CABIKA010000003	1069458	1069683	s245-_TY5	1462	-	1069458	1069683	255,0,0	1	225	0
CABIKA010000003	1071606	1071855	s246+_TY5	1566	+	1071606	1071855	255,0,0	1	249	0
CABIKA010000002	113098	113421	s247-_TY2	2656	-	113098	113421	255,0,0	1	323	0
CABIKA010000002	113421	113614	s248+_TY1	1028	+	113421	113614	255,0,0	1	193	0
CABIKA010000002	116878	117209	s249+_TY1	2191	+	116878	117209	255,0,0	1	331	0
CABIKA010000002	124029	124097	s251-_TY1	294	-	124029	124097	255,0,0	1	68	0
CABIKA010000002	321955	322308	s258-_TY4	1294	-	321955	322308	255,0,0	1	353	0
CABIKA010000002	329487	329797	s260+_TY1	1317	+	329487	329797	255,0,0	1	310	0
CABIKA010000002	403208	405791	s262-_TY3	1339	-	403208	405791	255,0,0	2	129,68	0,2515
CABIKA010000002	403390	403722	s263+_TY1	2504	+	403390	403722	255,0,0	1	332	0
CABIKA010000002	405359	405688	s264+_TY2	2397	+	405359	405688	255,0,0	1	329	0
CABIKA010000002	405796	406132	s265-_TY3	2604	-	405796	406132	255,0,0	1	336	0
CABIKA010000002	413490	413559	s267+_TY3_1p	326	+	413490	413559	255,0,0	1	69	0
CABIKA010000002	556722	562636	f269-_TY1	46230	-	556722	562636	255,0,0	3	332,5250,332	0,332,5582
CABIKA010000002	689544	689785	s271+_TY1	1176	+	689544	689785	255,0,0	1	241	0
CABIKA010000002	695847	701808	f273-_TY2	50727	-	695847	701808	255,0,0	3	333,5295,333	0,333,5628
CABIKA010000002	724548	724603	s276-_TY1	307	-	724548	724603	255,0,0	1	55	0
CABIKA010000002	724605	724934	s277+_TY1	1956	+	724605	724934	255,0,0	1	329	0
CABIKA010000002	727277	727317	s278+_TY1	229	+	727277	727317	255,0,0	1	40	0
CABIKA010000002	762738	762865	s280+_TY1	816	+	762738	762865	255,0,0	1	127	0
CABIKA010000002	767498	767801	s282+_TY1	1681	+	767498	767801	255,0,0	1	303	0
CABIKA010000002	821984	822335	s285+_TY3	2050	+	821984	822335	255,0,0	1	351	0
CABIKA010000002	852637	852966	s287+_TY1	2219	+	852637	852966	255,0,0	1	329	0
CABIKA010000002	855606	855939	s288+_TY2	2519	+	855606	855939	255,0,0	1	333	0
CABIKA010000004	7869	8118	s291-_TY5	1566	-	7869	8118	255,0,0	1	249	0
CABIKA010000004	10191	10408	s292+_TY5	1374	+	10191	10408	255,0,0	1	217	0
CABIKA010000004	11718	11766	s293+_TY5	293	+	11718	11766	255,0,0	1	48	0
CABIKA010000004	61045	61111	s295+_TY3	513	+	61045	61111	255,0,0	1	66	0
CABIKA010000004	61111	61442	s296+_TY1	2247	+	61111	61442	255,0,0	1	331	0
CABIKA010000004	61522	61893	s297-_TY4	3075	-	61522	61893	255,0,0	1	371	0
CABIKA010000004	62871	63202	s298+_TY1	2321	+	62871	63202	255,0,0	1	331	0
CABIKA010000004	65744	65832	s300-_TY1	412	-	65744	65832	255,0,0	1	88	0
CABIKA010000004	438488	438827	s303-_TY1	1888	-	438488	438827	255,0,0	1	339	0
CABIKA010000004	438836	438972	s304+_TY1	644	+	438836	438972	255,0,0	1	136	0
CABIKA010000004	618395	623748	f309+_TY3	47704	+	618395	623748	255,0,0	3	341,4671,341	0,341,5012
CABIKA010000004	777200	777293	s312+_TY3_1p	462	+	777200	777293	255,0,0	1	93	0
CABIKA010000004	776884	777195	s313+_TY1	1333	+	776884	777195	255,0,0	1	311	0
CABIKA010000004	777459	777589	s314-_TY1	599	-	777459	777589	255,0,0	1	130	0
CABIKA010000004	777609	777649	s315-_TY2	258	-	777609	777649	255,0,0	1	40	0
CABIKA010000004	805451	805604	s318+_TY1	955	+	805451	805604	255,0,0	1	153	0
CABIKA010000004	839387	839454	s320-_TY1	326	-	839387	839454	255,0,0	1	67	0
CABIKA010000004	863206	863546	s321+_TY3	2732	+	863206	863546	255,0,0	1	340	0
CABIKA010000004	920727	920785	s327-_TY2	268	-	920727	920785	255,0,0	1	58	0
CABIKA010000005	184764	184834	s330-_TY1	447	-	184764	184834	255,0,0	1	70	0
CABIKA010000005	184823	184879	s331+_TY1	338	+	184823	184879	255,0,0	1	56	0
CABIKA010000005	348785	355008	f337-_TY4	54009	-	348785	355008	255,0,0	3	371,5481,371	0,371,5852
CABIKA010000005	355525	355667	s338+_TY2	593	+	355525	355667	255,0,0	1	142	0
CABIKA010000005	356042	356166	s340+_TY1	749	+	356042	356166	255,0,0	1	124	0
CABIKA010000005	440333	440655	s344-_TY1	2136	-	440333	440655	255,0,0	1	322	0
CABIKA010000005	457615	463576	f345-_TY2	50792	-	457615	463576	255,0,0	3	333,5295,333	0,333,5628
CABIKA010000005	485785	485976	s348+_TY1	868	+	485785	485976	255,0,0	1	191	0
CABIKA010000005	486364	486735	s350+_TY4	3320	+	486364	486735	255,0,0	1	371	0
CABIKA010000005	486939	487271	s352+_TY1	2284	+	486939	487271	255,0,0	1	332	0
CABIKA010000005	555705	555934	s353-_TY1	1478	-	555705	555934	255,0,0	1	229	0
CABIKA010000005	731131	731231	s355+_TY1	613	+	731131	731231	255,0,0	1	100	0
CABIKA010000005	791493	791574	s357+_TY1	287	+	791493	791574	255,0,0	1	81	0
CABIKA010000005	819777	820055	s358+_TY1	1388	+	819777	820055	255,0,0	1	278	0
CABIKA010000007	151131	151500	s362+_TY4	2959	+	151131	151500	255,0,0	1	369	0
CABIKA010000007	151505	151837	s363+_TY1	2620	+	151505	151837	255,0,0	1	332	0
CABIKA010000007	151837	151933	s364+_TY1	668	+	151837	151933	255,0,0	1	96	0
CABIKA010000007	216017	216388	s366-_TY4	3281	-	216017	216388	255,0,0	1	371	0
CABIKA010000007	216593	216925	s369+_TY1	2716	+	216593	216925	255,0,0	1	332	0
CABIKA010000007	231261	236692	f372-_TY3	33564	-	231261	236692	255,0,0	3	341,4749,341	0,341,5090
CABIKA010000007	672715	675570	s374-_TY1	558	-	672715	675570	255,0,0	2	72,29	0,2826
CABIKA010000007	672789	673121	s375+_TY1	2664	+	672789	673121	255,0,0	1	332	0
CABIKA010000007	675052	675121	s376+_TY3	450	+	675052	675121	255,0,0	1	69	0
CABIKA010000007	675191	675514	s377-_TY2	2577	-	675191	675514	255,0,0	1	323	0
CABIKA010000007	675583	675659	s378-_TY1	563	-	675583	675659	255,0,0	1	76	0
CABIKA010000007	675659	676368	s379-_TY4	3114	-	675659	676368	255,0,0	2	75,301	0,408
CABIKA010000007	675734	676067	s380+_TY2	2632	+	675734	676067	255,0,0	1	333	0
CABIKA010000006	163997	169911	f381-_TY1	46191	-	163997	169911	255,0,0	3	332,5250,332	0,332,5582
CABIKA010000006	170880	171024	s384-_TY1	638	-	170880	171024	255,0,0	1	144	0
CABIKA010000006	171024	171395	s385+_TY4	3081	+	171024	171395	255,0,0	1	371	0
CABIKA010000006	487286	487612	s389-_TY1	1928	-	487286	487612	255,0,0	1	326	0
CABIKA010000006	548338	553769	f390+_TY3	35087	+	548338	553769	255,0,0	3	341,4749,341	0,341,5090
CABIKA010000006	553877	553956	s391+_TY1	567	+	553877	553956	255,0,0	1	79	0
CABIKA010000006	553926	553983	s392-_TY1	233	-	553926	553983	255,0,0	1	57	0
CABIKA010000006	587257	593218	f394-_TY2	50727	-	587257	593218	255,0,0	3	333,5295,333	0,333,5628
CABIKA010000006	616189	616528	s397-_TY3	2825	-	616189	616528	255,0,0	1	339	0
CABIKA010000009	74925	75264	s402-_TY3	2809	-	74925	75264	255,0,0	1	339	0
CABIKA010000009	141823	141892	s404-_TY1	339	-	141823	141892	255,0,0	1	69	0
CABIKA010000009	163751	164090	s406+_TY1	2049	+	163751	164090	255,0,0	1	339	0
CABIKA010000009	302824	302858	s410+_TY1	240	+	302824	302858	255,0,0	1	34	0
CABIKA010000009	302852	303144	s411-_TY1	2030	-	302852	303144	255,0,0	1	292	0
CABIKA010000009	379248	379315	s412-_TY3	306	-	379248	379315	255,0,0	1	67	0
CABIKA010000009	379440	379485	s414-_TY3_1p	321	-	379440	379485	255,0,0	1	45	0
CABIKA010000009	379485	385737	s415-_TY2	2623	-	379485	385737	255,0,0	2	134,204	0,6048
CABIKA010000009	379619	385533	f416+_TY1	46217	+	379619	385533	255,0,0	3	332,5250,332	0,332,5582
CABIKA010000009	496684	496743	s419+_TY1	323	+	496684	496743	255,0,0	1	59	0
CABIKA010000009	519447	519758	s420-_TY1	1427	-	519447	519758	255,0,0	1	311	0
CABIKA010000009	671567	671817	s422+_TY5	1705	+	671567	671817	255,0,0	1	250	0
CABIKA010000009	671921	672170	s423-_TY5	1544	-	671921	672170	255,0,0	1	249	0
CABIKA010000008	55920	56199	s425+_TY1	1526	+	55920	56199	255,0,0	1	279	0
CABIKA010000008	193800	194066	s426+_TY3	2054	+	193800	194066	255,0,0	1	266	0
CABIKA010000008	194056	194153	s427-_TY3	609	-	194056	194153	255,0,0	1	97	0
CABIKA010000008	194154	194487	s428+_TY2	2727	+	194154	194487	255,0,0	1	333	0
CABIKA010000008	194508	194832	s429+_TY1	2215	+	194508	194832	255,0,0	1	324	0
CABIKA010000008	345103	345801	s430-_TY1	2705	-	345103	345801	255,0,0	2	185,142	0,556
CABIKA010000008	345288	345659	s431+_TY4	3257	+	345288	345659	255,0,0	1	371	0
CABIKA010000008	365394	365458	s433-_TY1	296	-	365394	365458	255,0,0	1	64	0
CABIKA010000008	368096	368149	s434+_TY2	245	+	368096	368149	255,0,0	1	53	0
CABIKA010000008	407603	407714	s439+_TY1	625	+	407603	407714	255,0,0	1	111	0
CABIKA010000008	519562	519883	s445+_TY1	2236	+	519562	519883	255,0,0	1	321	0
