# Supplementary material for: Evolution of Ty1 copy number control in yeast by horizontal transfer and recombination
Source: PLoS Genet. 2020 Feb 21;16(2):e1008632. doi: 10.1371/journal.pgen.1008632 (PMC7055915; doi:10.1371/journal.pgen.1008632)
Supplement: S7 File — Strain-specific BED12 files of Ty elements for all strains in the expanded dataset. Each Ty element in the BED12 file was categorized structurally with a prefix as full-length (f, internal region present and total length >95% of canonical length), truncated (t, internal region present and total length <95% of canonical length), or solo LTRs (s, LTR present but no match to internal region). Sequence IDs correspond to International Nucleotide Sequence Database Collaboration records except for S. jurei NCYC 3962 which uses IDs from an assembly provided by personal communication from the Daniela Delneri lab (University of Manchester). (ZIP) [file pgen.1008632.s014.zip › SK1.bed]

CP020174.1	141914	141966	s2-_TY1	258	-	141914	141966	255,0,0	1	52	0
CP020174.1	178086	184015	f5-_TY1	47805	-	178086	184015	255,0,0	3	338,5253,338	0,338,5591
CP020174.1	185964	186296	s6+_TY1	2352	+	185964	186296	255,0,0	1	332	0
CP020174.1	192193	192525	s7+_TY2	2438	+	192193	192525	255,0,0	1	332	0
CP020174.1	219703	219954	s8+_TY5	1717	+	219703	219954	255,0,0	1	251	0
CP020175.1	18487	18738	s9+_TY5	1705	+	18487	18738	255,0,0	1	251	0
CP020175.1	27687	28024	s11-_TY1	2294	-	27687	28024	255,0,0	1	337	0
CP020175.1	28024	28092	s12+_TY1	349	+	28024	28092	255,0,0	1	68	0
CP020175.1	28093	34000	f13+_TY1	46121	+	28093	34000	255,0,0	3	337,5259,311	0,337,5596
CP020175.1	215337	215669	s16-_TY1	2615	-	215337	215669	255,0,0	1	332	0
CP020175.1	215891	216214	s18+_TY2	2599	+	215891	216214	255,0,0	1	323	0
CP020175.1	216570	216911	s19+_TY3	2747	+	216570	216911	255,0,0	1	341	0
CP020175.1	239909	240581	s21+_TY2	2719	+	239909	240581	255,0,0	2	60,279	0,393
CP020175.1	239969	240280	s22+_TY2	2473	+	239969	240280	255,0,0	1	311	0
CP020175.1	273841	273898	s24+_TY1	236	+	273841	273898	255,0,0	1	57	0
CP020175.1	273868	273947	s25-_TY1	565	-	273868	273947	255,0,0	1	79	0
CP020175.1	334734	335060	s26+_TY1	1907	+	334734	335060	255,0,0	1	326	0
CP020175.1	357877	358210	s27-_TY2	2742	-	357877	358210	255,0,0	1	333	0
CP020175.1	651431	651755	s30-_TY2	2468	-	651431	651755	255,0,0	1	324	0
CP020175.1	651755	652021	s31-_TY4	2227	-	651755	652021	255,0,0	1	266	0
CP020175.1	652021	652165	s32+_TY1	638	+	652021	652165	255,0,0	1	144	0
CP020175.1	653144	653477	s35+_TY2	2615	+	653144	653477	255,0,0	1	333	0
CP020176.1	1201	4345	t36+_TY5	25282	+	1201	4345	255,0,0	4	251,1227,1422,250	0,251,1472,2894
CP020176.1	83347	83489	s38-_TY1	929	-	83347	83489	255,0,0	1	142	0
CP020176.1	84692	85024	s40+_TY2	2650	+	84692	85024	255,0,0	1	332	0
CP020176.1	85024	85162	s41+_TY3	1167	+	85024	85162	255,0,0	1	138	0
CP020176.1	136862	137174	s42-_TY1	2314	-	136862	137174	255,0,0	1	312	0
CP020176.1	143608	143902	s43+_TY1	1634	+	143608	143902	255,0,0	1	294	0
CP020176.1	143903	143946	s44+_TY1	278	+	143903	143946	255,0,0	1	43	0
CP020176.1	145625	145678	s47-_TY1	275	-	145625	145678	255,0,0	1	53	0
CP020176.1	145678	151972	s48+_TY1	2565	+	145678	151972	255,0,0	2	213,123	0,6171
CP020176.1	145891	151849	f49-_TY2	52549	-	145891	151849	255,0,0	3	332,5295,321	0,332,5637
CP020176.1	172844	178773	f51-_TY1	47800	-	172844	178773	255,0,0	3	338,5253,338	0,338,5591
CP020176.1	232988	233321	s53+_TY2	2823	+	232988	233321	255,0,0	1	333	0
CP020176.1	298245	298491	s55+_TY5	1334	+	298245	298491	255,0,0	1	246	0
CP020176.1	301320	301649	s57+_TY1	2030	+	301320	301649	255,0,0	1	329	0
CP020176.1	301649	301743	s58+_TY1	470	+	301649	301743	255,0,0	1	94	0
CP020177.1	96775	97116	s64-_TY3	2848	-	96775	97116	255,0,0	1	341	0
CP020177.1	445661	445795	s66+_TY1	760	+	445661	445795	255,0,0	2	78,56	0,78
CP020177.1	445804	446141	s67+_TY1	2418	+	445804	446141	255,0,0	1	337	0
CP020177.1	448194	448723	s68-_TY1	945	-	448194	448723	255,0,0	2	72,104	0,425
CP020177.1	448285	448617	s69-_TY1	2765	-	448285	448617	255,0,0	1	332	0
CP020177.1	524332	524664	s71+_TY1	2675	+	524332	524664	255,0,0	1	332	0
CP020177.1	524828	525511	s72+_TY3	2975	+	524828	525511	255,0,0	2	197,149	0,534
CP020177.1	525025	525362	s73-_TY1	2429	-	525025	525362	255,0,0	1	337	0
CP020177.1	525948	526270	s74-_TY1	2085	-	525948	526270	255,0,0	1	322	0
CP020177.1	642797	643131	s76-_TY2	2695	-	642797	643131	255,0,0	1	334	0
CP020177.1	659786	659943	s78+_TY1	617	+	659786	659943	255,0,0	1	157	0
CP020177.1	792923	793253	s79-_TY1	2282	-	792923	793253	255,0,0	1	330	0
CP020177.1	793697	793827	t80+_TY1	1094	+	793697	793827	255,0,0	1	130	0
CP020177.1	793930	794005	s81-_TY1	306	-	793930	794005	255,0,0	1	75	0
CP020177.1	859950	860281	s84-_TY1	2558	-	859950	860281	255,0,0	1	331	0
CP020177.1	922038	922112	s87-_TY2	316	-	922038	922112	255,0,0	1	74	0
CP020177.1	957158	963405	s88+_TY1	2378	+	957158	963405	255,0,0	2	77,252	0,5995
CP020177.1	957235	963152	f89+_TY1	48814	+	957235	963152	255,0,0	3	333,5250,333	0,334,5584
CP020177.1	963418	965026	t90-_TY1	10267	-	963418	965026	255,0,0	2	1191,334	0,1274
CP020177.1	964638	964692	s91+_TY1	452	+	964638	964692	255,0,0	1	54	0
CP020177.1	965026	965114	s92+_TY1	704	+	965026	965114	255,0,0	1	88	0
CP020177.1	1067523	1067864	s98+_TY3	2984	+	1067523	1067864	255,0,0	1	341	0
CP020177.1	1067898	1068957	t99-_TY1	8638	-	1067898	1068957	255,0,0	2	722,337	0,722
CP020177.1	1118555	1125143	s101+_TY1	2556	+	1118555	1125143	255,0,0	2	81,254	0,6334
CP020177.1	1118664	1124579	f102+_TY1	48598	+	1118664	1124579	255,0,0	3	332,5250,332	0,333,5583
CP020177.1	1124580	1124889	s103+_TY1	2517	+	1124580	1124889	255,0,0	1	309	0
CP020177.1	1142973	1143054	s104+_TY2	343	+	1142973	1143054	255,0,0	1	81	0
CP020177.1	1143049	1143094	s105+_TY1	255	+	1143049	1143094	255,0,0	1	45	0
CP020177.1	1143269	1143950	s106-_TY3	2412	-	1143269	1143950	255,0,0	2	259,72	0,609
CP020177.1	1143539	1143850	s107+_TY2	2473	+	1143539	1143850	255,0,0	1	311	0
CP020177.1	1423434	1423503	s112+_TY1	369	+	1423434	1423503	255,0,0	1	69	0
CP020178.1	19635	19852	s115+_TY5	1380	+	19635	19852	255,0,0	1	217	0
CP020178.1	92374	98323	f118-_TY2	50219	-	92374	98323	255,0,0	3	322,5295,322	0,322,5627
CP020178.1	137017	137354	s120+_TY1	2405	+	137017	137354	255,0,0	1	337	0
CP020178.1	137379	137439	s121+_TY3	542	+	137379	137439	255,0,0	1	60	0
CP020178.1	137439	137772	s122+_TY2	2797	+	137439	137772	255,0,0	1	333	0
CP020178.1	157352	157685	s126+_TY1	2388	+	157352	157685	255,0,0	1	333	0
CP020178.1	195808	195939	s128+_TY1	766	+	195808	195939	255,0,0	1	131	0
CP020178.1	196599	196931	s129+_TY1	2689	+	196599	196931	255,0,0	1	332	0
CP020178.1	226571	226903	s130+_TY1	2590	+	226571	226903	255,0,0	1	332	0
CP020178.1	269214	269522	s133+_TY1	1215	+	269214	269522	255,0,0	1	308	0
CP020178.1	331603	331940	s136+_TY1	2294	+	331603	331940	255,0,0	1	337	0
CP020178.1	332019	332185	s137+_TY1	1070	+	332019	332185	255,0,0	1	166	0
CP020178.1	374205	374272	s140-_TY3	388	-	374205	374272	255,0,0	1	67	0
CP020178.1	450813	451146	s141-_TY2	2720	-	450813	451146	255,0,0	1	333	0
CP020178.1	454130	454794	s142-_TY1	2578	-	454130	454794	255,0,0	2	137,190	0,474
CP020178.1	454267	454604	s143+_TY1	2274	+	454267	454604	255,0,0	1	337	0
CP020178.1	455664	455696	s147+_TY1	240	+	455664	455696	255,0,0	1	32	0
CP020178.1	457544	457877	s148-_TY2	2713	-	457544	457877	255,0,0	1	333	0
CP020178.1	462789	469055	s151-_TY1	2491	-	462789	469055	255,0,0	2	75,268	0,5998
CP020178.1	462864	468765	f152+_TY1	48662	+	462864	468765	255,0,0	3	334,5256,311	0,334,5590
CP020178.1	488639	488976	s154-_TY1	2278	-	488639	488976	255,0,0	1	337	0
CP020178.1	511864	512195	s155-_TY1	2151	-	511864	512195	255,0,0	1	331	0
CP020178.1	580311	580540	s158-_TY5	1500	-	580311	580540	255,0,0	1	229	0
CP020178.1	582399	582650	s159+_TY5	1545	+	582399	582650	255,0,0	1	251	0
CP020179.1	132319	132642	s161-_TY2	2711	-	132319	132642	255,0,0	1	323	0
CP020179.1	159019	166342	s162+_TY1	2504	+	159019	166342	255,0,0	2	74,274	0,7049
CP020179.1	159131	165055	f163+_TY1	48291	+	159131	165055	255,0,0	3	337,5250,337	0,337,5587
CP020179.1	165801	166009	s164+_TY2	1424	+	165801	166009	255,0,0	1	208	0
CP020179.1	165993	166033	s165-_TY2	258	-	165993	166033	255,0,0	1	40	0
CP020179.1	180755	181068	s168+_TY1	1476	+	180755	181068	255,0,0	1	313	0
CP020179.1	184148	184200	s171-_TY1	227	-	184148	184200	255,0,0	1	52	0
CP020179.1	184210	184532	s172-_TY1	2490	-	184210	184532	255,0,0	1	322	0
CP020179.1	203740	204111	s173+_TY4	3125	+	203740	204111	255,0,0	1	371	0
CP020179.1	229588	229804	s179+_TY1	705	+	229588	229804	255,0,0	1	216	0
CP020180.1	70128	76087	f181+_TY2	52444	+	70128	76087	255,0,0	3	332,5295,332	0,332,5627
CP020180.1	111983	112682	s182-_TY2	2706	-	111983	112682	255,0,0	2	48,280	0,419
CP020180.1	112031	112402	s183+_TY4	3194	+	112031	112402	255,0,0	1	371	0
CP020180.1	112682	112875	s184+_TY1	1043	+	112682	112875	255,0,0	1	193	0
CP020180.1	116139	116470	s185+_TY1	2158	+	116139	116470	255,0,0	1	331	0
CP020180.1	123298	123364	s187-_TY2	270	-	123298	123364	255,0,0	1	66	0
CP020180.1	324415	324756	s194-_TY3	2980	-	324415	324756	255,0,0	1	341	0
CP020180.1	329002	329661	s196+_TY1	1308	+	329002	329661	255,0,0	2	207,118	0,541
CP020180.1	329209	329543	s197-_TY2	2691	-	329209	329543	255,0,0	1	334	0
CP020180.1	403064	403902	s199-_TY3	1336	-	403064	403902	255,0,0	2	136,69	0,769
CP020180.1	403222	403549	s200-_TY1	2398	-	403222	403549	255,0,0	1	327	0
CP020180.1	403555	403802	s201+_TY2	1907	+	403555	403802	255,0,0	1	247	0
CP020180.1	411264	411333	s203+_TY3_1p	288	+	411264	411333	255,0,0	1	69	0
CP020180.1	439458	445353	f204-_TY1	46552	-	439458	445353	255,0,0	3	311,5250,311	0,311,5584
CP020180.1	539676	540013	s206-_TY1	2402	-	539676	540013	255,0,0	1	337	0
CP020180.1	540013	540327	s207-_TY2	2626	-	540013	540327	255,0,0	1	314	0
CP020180.1	543504	543672	s208-_TY1	1335	-	543504	543672	255,0,0	1	168	0
CP020180.1	543695	549599	f209-_TY1	48396	-	543695	549599	255,0,0	3	311,5256,337	0,311,5567
CP020180.1	566846	567179	s210-_TY2	2485	-	566846	567179	255,0,0	1	333	0
CP020180.1	654775	655098	s213+_TY2	2682	+	654775	655098	255,0,0	1	323	0
CP020180.1	693728	694060	s214-_TY1	2745	-	693728	694060	255,0,0	1	332	0
CP020180.1	694983	695033	s215+_TY2	279	+	694983	695033	255,0,0	1	50	0
CP020180.1	695033	695742	s216+_TY2	2787	+	695033	695742	255,0,0	2	60,278	0,431
CP020180.1	695093	695464	s217+_TY4	3293	+	695093	695464	255,0,0	1	371	0
CP020180.1	695742	695917	s218+_TY1	668	+	695742	695917	255,0,0	1	175	0
CP020180.1	724392	724725	s221-_TY2	2481	-	724392	724725	255,0,0	1	333	0
CP020180.1	725022	725077	s222-_TY1	307	-	725022	725077	255,0,0	1	55	0
CP020180.1	725079	725407	s223+_TY1	1907	+	725079	725407	255,0,0	1	328	0
CP020180.1	727747	727787	s224+_TY1	256	+	727747	727787	255,0,0	1	40	0
CP020180.1	728213	728550	s226+_TY1	2346	+	728213	728550	255,0,0	1	337	0
CP020180.1	763546	763673	s227+_TY1	816	+	763546	763673	255,0,0	1	127	0
CP020180.1	768303	768530	s228+_TY1	917	+	768303	768530	255,0,0	1	227	0
CP020180.1	768823	769154	s229+_TY1	2067	+	768823	769154	255,0,0	1	331	0
CP020180.1	784034	790304	s231+_TY3	3014	+	784034	790304	255,0,0	2	206,140	0,6130
CP020180.1	784240	790163	f232+_TY1	48626	+	784240	790163	255,0,0	3	333,5256,333	0,334,5590
CP020180.1	807540	807874	s234-_TY2	2653	-	807540	807874	255,0,0	1	334	0
CP020180.1	807874	808022	s235+_TY3	1174	+	807874	808022	255,0,0	1	148	0
CP020180.1	829844	830537	s236+_TY3	2086	+	829844	830537	255,0,0	2	179,177	0,516
CP020180.1	830023	830360	s237-_TY1	2415	-	830023	830360	255,0,0	1	337	0
CP020180.1	860859	861187	s238+_TY1	2112	+	860859	861187	255,0,0	1	328	0
CP020180.1	861187	861460	s239+_TY3	2299	+	861187	861460	255,0,0	1	273	0
CP020180.1	861562	861894	s240-_TY1	2585	-	861562	861894	255,0,0	1	332	0
CP020180.1	861894	861967	s241-_TY3	613	-	861894	861967	255,0,0	1	73	0
CP020180.1	864539	864872	s242-_TY2	2390	-	864539	864872	255,0,0	1	333	0
CP020180.1	917186	917511	s245-_TY2	2534	-	917186	917511	255,0,0	1	325	0
CP020181.1	10023	10255	s246-_TY5	1076	-	10023	10255	255,0,0	1	232	0
CP020181.1	15297	15361	s247-_TY5	285	-	15297	15361	255,0,0	1	64	0
CP020181.1	80672	80854	t248+_TY1	1527	+	80672	80854	255,0,0	1	182	0
CP020181.1	87815	88152	s250+_TY1	2381	+	87815	88152	255,0,0	1	337	0
CP020181.1	88401	88733	s251+_TY1	2729	+	88401	88733	255,0,0	1	332	0
CP020181.1	129536	129614	s254-_TY1	345	-	129536	129614	255,0,0	1	78	0
CP020181.1	129614	129783	s255+_TY2	1448	+	129614	129783	255,0,0	1	169	0
CP020181.1	129793	130120	s256-_TY1	2300	-	129793	130120	255,0,0	1	327	0
CP020181.1	130120	130221	s257-_TY1	528	-	130120	130221	255,0,0	1	101	0
CP020181.1	130221	130297	s258+_TY1	538	+	130221	130297	255,0,0	1	76	0
CP020181.1	130297	130630	s259-_TY1	2101	-	130297	130630	255,0,0	1	333	0
CP020181.1	230703	231044	s261+_TY3	2964	+	230703	231044	255,0,0	1	341	0
CP020181.1	231129	231462	s262+_TY2	2684	+	231129	231462	255,0,0	1	333	0
CP020181.1	231462	231740	s263+_TY2	2255	+	231462	231740	255,0,0	1	278	0
CP020181.1	231745	231856	s264+_TY2	424	+	231745	231856	255,0,0	1	111	0
CP020181.1	352370	352711	s267+_TY3	2799	+	352370	352711	255,0,0	1	341	0
CP020181.1	352811	352980	s268-_TY1	635	-	352811	352980	255,0,0	1	169	0
CP020181.1	383177	383510	s272+_TY2	2692	+	383177	383510	255,0,0	1	333	0
CP020181.1	458096	458324	s275-_TY2	789	-	458096	458324	255,0,0	1	228	0
CP020181.1	460437	460502	s276+_TY3_1p	306	+	460437	460502	255,0,0	1	65	0
CP020181.1	460573	460881	s277+_TY1	1917	+	460573	460881	255,0,0	1	308	0
CP020181.1	460893	460966	s278-_TY3	470	-	460893	460966	255,0,0	1	73	0
CP020181.1	469933	470269	s279+_TY1	2232	+	469933	470269	255,0,0	1	336	0
CP020181.1	470280	470614	s280-_TY2	2599	-	470280	470614	255,0,0	1	334	0
CP020181.1	521172	521820	s281-_TY2	4480	-	521172	521820	255,0,0	2	307,321	0,327
CP020181.1	521820	521913	s282-_TY4	772	-	521820	521913	255,0,0	1	93	0
CP020181.1	521923	522584	s283-_TY2	4506	-	521923	522584	255,0,0	2	320,321	0,340
CP020182.1	186959	187330	s285-_TY4	3320	-	186959	187330	255,0,0	1	371	0
CP020182.1	187446	187795	s286-_TY1	2276	-	187446	187795	255,0,0	1	349	0
CP020182.1	285020	285352	s287-_TY1	2224	-	285020	285352	255,0,0	1	332	0
CP020182.1	286654	286961	s288-_TY1	1743	-	286654	286961	255,0,0	1	307	0
CP020182.1	310560	311242	s290+_TY3	2569	+	310560	311242	255,0,0	2	293,47	0,635
CP020182.1	310861	311194	s291-_TY2	2742	-	310861	311194	255,0,0	1	333	0
CP020182.1	311338	311672	s292+_TY1	2351	+	311338	311672	255,0,0	1	334	0
CP020182.1	311672	311726	s293+_TY1	270	+	311672	311726	255,0,0	1	54	0
CP020182.1	323436	329350	f295-_TY1	50906	-	323436	329350	255,0,0	3	332,5250,332	0,332,5582
CP020183.1	7879	8115	s297-_TY5	1412	-	7879	8115	255,0,0	1	236	0
CP020183.1	13094	13426	s299-_TY2	2668	-	13094	13426	255,0,0	1	332	0
CP020183.1	13979	14166	s300+_TY5	1279	+	13979	14166	255,0,0	1	187	0
CP020183.1	15474	15514	s301+_TY5	293	+	15474	15514	255,0,0	1	40	0
CP020183.1	68340	69010	s303+_TY1	2663	+	68340	69010	255,0,0	2	158,176	0,494
CP020183.1	68500	68833	s304+_TY2	2720	+	68500	68833	255,0,0	1	333	0
CP020183.1	69150	69429	s305+_TY1	1552	+	69150	69429	255,0,0	1	279	0
CP020183.1	106738	107075	s306+_TY1	2319	+	106738	107075	255,0,0	1	337	0
CP020183.1	207318	207922	s307+_TY3	2140	+	207318	207922	255,0,0	2	235,36	0,568
CP020183.1	207553	207886	s308+_TY2	2790	+	207553	207886	255,0,0	1	333	0
CP020183.1	207912	208026	s309-_TY3	681	-	207912	208026	255,0,0	1	114	0
CP020183.1	208026	208351	s310+_TY1	2159	+	208026	208351	255,0,0	1	325	0
CP020183.1	208399	208736	s311+_TY1	2398	+	208399	208736	255,0,0	1	337	0
CP020183.1	208952	214876	f312+_TY1	48105	+	208952	214876	255,0,0	3	337,5250,337	0,337,5587
CP020183.1	364773	365106	s313-_TY2	2599	-	364773	365106	255,0,0	1	333	0
CP020183.1	365112	365241	s314-_TY1	992	-	365112	365241	255,0,0	1	129	0
CP020183.1	365241	365573	s315-_TY1	2340	-	365241	365573	255,0,0	1	332	0
CP020183.1	385211	385265	s317-_TY1	282	-	385211	385265	255,0,0	1	54	0
CP020183.1	387898	387951	s318+_TY2	229	+	387898	387951	255,0,0	1	53	0
CP020183.1	388205	388538	s320-_TY2	2570	-	388205	388538	255,0,0	1	333	0
CP020183.1	426895	427232	s322-_TY1	2415	-	426895	427232	255,0,0	1	337	0
CP020183.1	428029	428140	s325+_TY1	611	+	428029	428140	255,0,0	1	111	0
CP020183.1	540126	540447	s331+_TY1	2236	+	540126	540447	255,0,0	1	321	0
CP020183.1	542182	542514	s332+_TY2	2728	+	542182	542514	255,0,0	1	332	0
CP020183.1	542805	543137	s333-_TY2	2624	-	542805	543137	255,0,0	1	332	0
CP020183.1	543300	543378	s335+_TY1	422	+	543300	543378	255,0,0	1	78	0
CP020184.1	1524	1775	s336-_TY5	1733	-	1524	1775	255,0,0	1	251	0
CP020184.1	1775	1981	s337+_TY1	1094	+	1775	1981	255,0,0	1	206	0
CP020184.1	2762	5267	t338+_TY1	16521	+	2762	5267	255,0,0	2	2355,150	0,2355
CP020184.1	7613	7864	s339-_TY5	1705	-	7613	7864	255,0,0	1	251	0
CP020184.1	90511	90843	s342+_TY1	2628	+	90511	90843	255,0,0	1	332	0
CP020184.1	147920	147989	s343-_TY1	339	-	147920	147989	255,0,0	1	69	0
CP020184.1	169578	169917	s345+_TY1	2038	+	169578	169917	255,0,0	1	339	0
CP020184.1	308730	314019	t348+_TY1	45566	+	308730	314019	255,0,0	4	311,3654,978,333	0,334,3978,4956
CP020184.1	314051	314085	s349+_TY1	240	+	314051	314085	255,0,0	1	34	0
CP020184.1	314079	314372	s350-_TY1	2025	-	314079	314372	255,0,0	1	293	0
CP020184.1	325356	325697	s351+_TY3	2904	+	325356	325697	255,0,0	1	341	0
CP020184.1	391011	391078	s352-_TY3	306	-	391011	391078	255,0,0	1	67	0
CP020184.1	502530	502589	s356+_TY1	308	+	502530	502589	255,0,0	1	59	0
CP020184.1	502174	502506	s357+_TY1	2678	+	502174	502506	255,0,0	1	332	0
CP020184.1	525286	525462	s358-_TY1	1199	-	525286	525462	255,0,0	1	176	0
CP020184.1	525463	525795	s359-_TY1	2168	-	525463	525795	255,0,0	1	332	0
CP020184.1	525797	525937	s360-_TY2	629	-	525797	525937	255,0,0	1	140	0
CP020184.1	590186	596109	f361-_TY1	48531	-	590186	596109	255,0,0	3	333,5256,333	0,333,5590
CP020184.1	682381	682632	s362-_TY5	1789	-	682381	682632	255,0,0	1	251	0
CP020185.1	8038	8288	s363+_TY5	1631	+	8038	8288	255,0,0	1	250	0
CP020185.1	92583	93105	s366-_TY1	581	-	92583	93105	255,0,0	2	90,100	0,422
CP020185.1	92673	93005	s367-_TY1	2269	-	92673	93005	255,0,0	1	332	0
CP020185.1	168880	169218	s368-_TY3	2249	-	168880	169218	255,0,0	1	338	0
CP020185.1	215977	216163	s371+_TY1	562	+	215977	216163	255,0,0	1	186	0
CP020185.1	360670	360983	s372-_TY1	2129	-	360670	360983	255,0,0	1	313	0
CP020185.1	360983	361034	s373-_TY2	401	-	360983	361034	255,0,0	1	51	0
CP020185.1	421678	422361	s376-_TY3	3024	-	421678	422361	255,0,0	2	202,144	0,539
CP020185.1	421880	422217	s377-_TY1	2429	-	421880	422217	255,0,0	1	337	0
CP020185.1	444086	444331	s378+_TY1	1286	+	444086	444331	255,0,0	1	245	0
CP020185.1	563891	564221	s379-_TY1	1955	-	563891	564221	255,0,0	1	330	0
CP020185.1	564432	564492	s380-_TY4	255	-	564432	564492	255,0,0	1	60	0
CP020185.1	565107	565178	s382+_TY1	243	+	565107	565178	255,0,0	1	71	0
CP020185.1	570915	571252	s383+_TY1	2401	+	570915	571252	255,0,0	1	337	0
CP020185.1	616720	617068	s384+_TY3	2149	+	616720	617068	255,0,0	1	348	0
CP020185.1	647634	647974	s386+_TY3	2951	+	647634	647974	255,0,0	1	340	0
CP020185.1	648399	648695	s388+_TY2	1127	+	648399	648695	255,0,0	1	296	0
CP020185.1	693960	694250	s389-_TY1	1404	-	693960	694250	255,0,0	1	290	0
CP020185.1	743770	743861	s390-_TY1	421	-	743770	743861	255,0,0	1	91	0
CP020185.1	753094	759377	s391+_TY3	1954	+	753094	759377	255,0,0	2	205,119	0,6164
CP020185.1	753299	759258	f392+_TY2	53056	+	753299	759258	255,0,0	3	332,5295,332	0,332,5627
CP020185.1	783916	784002	s394+_TY4	232	+	783916	784002	255,0,0	1	86	0
CP020185.1	783581	783912	s395-_TY1	2447	-	783581	783912	255,0,0	1	331	0
CP020185.1	922689	923022	s396+_TY2	2630	+	922689	923022	255,0,0	1	333	0
CP020185.1	936059	936396	s398-_TY1	2415	-	936059	936396	255,0,0	1	337	0
CP020185.1	1007107	1007731	s400-_TY1	2230	-	1007107	1007731	255,0,0	2	109,182	0,442
CP020185.1	1007216	1007549	s401-_TY2	2619	-	1007216	1007549	255,0,0	1	333	0
CP020185.1	1019393	1019644	s404+_TY5	1638	+	1019393	1019644	255,0,0	1	251	0
CP020185.1	1047584	1047835	s405+_TY5	1638	+	1047584	1047835	255,0,0	1	251	0
CP020186.1	184470	184802	s408+_TY1	2720	+	184470	184802	255,0,0	1	332	0
CP020186.1	184802	184890	s409-_TY1	664	-	184802	184890	255,0,0	2	43,56	0,32
CP020186.1	242265	242597	s410-_TY1	2721	-	242265	242597	255,0,0	1	332	0
CP020186.1	304233	304574	s416-_TY3	2846	-	304233	304574	255,0,0	1	341	0
CP020186.1	350080	350417	s418+_TY1	2418	+	350080	350417	255,0,0	1	337	0
CP020186.1	350417	350518	s419+_TY2	506	+	350417	350518	255,0,0	1	101	0
CP020186.1	350893	351017	s421+_TY1	737	+	350893	351017	255,0,0	1	124	0
CP020186.1	435166	435826	s425-_TY1	1834	-	435166	435826	255,0,0	2	113,213	0,447
CP020186.1	435279	435613	s426-_TY2	2637	-	435279	435613	255,0,0	1	334	0
CP020186.1	453071	453412	s427+_TY3	2876	+	453071	453412	255,0,0	1	341	0
CP020186.1	453921	454253	s428-_TY1	1434	-	453921	454253	255,0,0	1	332	0
CP020186.1	475879	476070	s430+_TY1	868	+	475879	476070	255,0,0	1	191	0
CP020186.1	476657	476989	s433+_TY1	2281	+	476657	476989	255,0,0	1	332	0
CP020186.1	477029	477363	s434-_TY2	2680	-	477029	477363	255,0,0	1	334	0
CP020186.1	545900	546128	s435-_TY1	1351	-	545900	546128	255,0,0	1	228	0
CP020186.1	721061	721161	s437+_TY1	597	+	721061	721161	255,0,0	1	100	0
CP020186.1	809727	810005	s440+_TY1	1382	+	809727	810005	255,0,0	1	278	0
CP020187.1	98494	105285	s442+_TY4	1459	+	98494	105285	255,0,0	2	67,109	0,6682
CP020187.1	98577	105176	s443+_TY1	2602	+	98577	105176	255,0,0	2	147,189	0,6410
CP020187.1	98724	104987	s444-_TY2	2647	-	98724	104987	255,0,0	2	283,56	0,6207
CP020187.1	99007	104931	f445-_TY1	46498	-	99007	104931	255,0,0	3	337,5250,337	0,337,5587
CP020187.1	105285	105315	s446+_TY1	257	+	105285	105315	255,0,0	1	30	0
CP020187.1	105368	105438	s447-_TY3	365	-	105368	105438	255,0,0	1	70	0
CP020187.1	107364	107439	s448+_TY1	327	+	107364	107439	255,0,0	1	75	0
CP020187.1	557815	563741	f452-_TY1	50526	-	557815	563741	255,0,0	3	338,5250,338	0,338,5588
CP020187.1	563741	569680	f453+_TY2	48553	+	563741	569680	255,0,0	3	321,5295,323	0,321,5616
CP020187.1	570451	570822	s456+_TY4	3132	+	570451	570822	255,0,0	1	371	0
CP020187.1	572835	578186	f457-_TY3	45208	-	572835	578186	255,0,0	3	340,4671,340	0,340,5011
CP020187.1	640266	640591	s459-_TY1	2530	-	640266	640591	255,0,0	1	325	0
CP020187.1	640591	641306	s460-_TY4	2873	-	640591	641306	255,0,0	2	181,186	0,529
CP020187.1	640772	641120	s461-_TY2	2507	-	640772	641120	255,0,0	1	348	0
CP020188.1	99165	99485	s468-_TY1	2103	-	99165	99485	255,0,0	1	320	0
CP020188.1	99487	99820	s469-_TY2	2727	-	99487	99820	255,0,0	1	333	0
CP020188.1	206991	207333	s471+_TY3	1771	+	206991	207333	255,0,0	1	342	0
CP020188.1	207340	207672	s472-_TY1	2594	-	207340	207672	255,0,0	1	332	0
CP020188.1	208250	208568	s474-_TY1	1319	-	208250	208568	255,0,0	1	318	0
CP020188.1	208568	208634	s475+_TY1	360	+	208568	208634	255,0,0	1	66	0
CP020188.1	208634	208967	s476-_TY2	2629	-	208634	208967	255,0,0	1	333	0
CP020188.1	334706	335045	s480+_TY3	1828	+	334706	335045	255,0,0	1	339	0
CP020188.1	335152	335485	s481-_TY2	2718	-	335152	335485	255,0,0	1	333	0
CP020188.1	445303	445673	s487-_TY4	3296	-	445303	445673	255,0,0	1	370	0
CP020188.1	445673	446006	s488+_TY2	2499	+	445673	446006	255,0,0	1	333	0
CP020188.1	553272	553603	s490+_TY1	2073	+	553272	553603	255,0,0	1	331	0
CP020188.1	553603	553863	s491+_TY1	888	+	553603	553863	255,0,0	1	260	0
CP020188.1	576576	576682	s492+_TY1	677	+	576576	576682	255,0,0	1	106	0
CP020188.1	576682	577277	s493+_TY1	1520	+	576682	577277	255,0,0	2	64,199	0,396
CP020188.1	576746	577078	s494+_TY1	2665	+	576746	577078	255,0,0	1	332	0
CP020188.1	640534	641194	s495-_TY1	1707	-	640534	641194	255,0,0	2	55,272	0,388
CP020188.1	640590	640922	s496+_TY1	2578	+	640590	640922	255,0,0	1	332	0
CP020188.1	641197	641343	s497+_TY1	774	+	641197	641343	255,0,0	1	146	0
CP020188.1	679951	680112	s502-_TY1	843	-	679951	680112	255,0,0	1	161	0
CP020188.1	680191	680275	s504+_TY1	616	+	680191	680275	255,0,0	1	84	0
CP020188.1	680286	680617	s505+_TY1	2193	+	680286	680617	255,0,0	1	331	0
CP020188.1	825164	825501	s506+_TY1	2418	+	825164	825501	255,0,0	1	337	0
CP020188.1	939476	939789	s507+_TY3	1895	+	939476	939789	255,0,0	1	313	0
CP020188.1	939776	939922	s508+_TY1	507	+	939776	939922	255,0,0	1	146	0
CP020188.1	940811	940899	s509-_TY1	459	-	940811	940899	255,0,0	1	88	0
CP020188.1	944641	944978	s511+_TY1	2418	+	944641	944978	255,0,0	1	337	0
CP020188.1	1047850	1047890	s512-_TY5	293	-	1047850	1047890	255,0,0	1	40	0
CP020188.1	1049199	1049387	s513-_TY5	1249	-	1049199	1049387	255,0,0	1	188	0
CP020188.1	1049943	1050275	s514+_TY2	2602	+	1049943	1050275	255,0,0	1	332	0
CP020189.1	1800	2036	s515-_TY5	1489	-	1800	2036	255,0,0	1	236	0
CP020189.1	7014	7346	s517-_TY2	2779	-	7014	7346	255,0,0	1	332	0
CP020189.1	7867	8086	s518+_TY5	1375	+	7867	8086	255,0,0	1	219	0
CP020189.1	9394	9434	s519+_TY5	306	+	9394	9434	255,0,0	1	40	0
CP020189.1	58494	58560	s521+_TY3	513	+	58494	58560	255,0,0	1	66	0
CP020189.1	58560	59036	s522+_TY1	663	+	58560	59036	255,0,0	2	54,49	0,427
CP020189.1	58614	58985	s523-_TY4	3047	-	58614	58985	255,0,0	1	371	0
CP020189.1	60037	60368	s524+_TY1	2294	+	60037	60368	255,0,0	1	331	0
CP020189.1	62911	62999	s526-_TY1	405	-	62911	62999	255,0,0	1	88	0
CP020189.1	210057	210765	s527-_TY1	2739	-	210057	210765	255,0,0	2	188,149	0,559
CP020189.1	210245	210616	s528+_TY4	3304	+	210245	210616	255,0,0	1	371	0
CP020189.1	339282	345212	f530-_TY1	46377	-	339282	345212	255,0,0	3	337,5256,337	0,337,5593
CP020189.1	442074	442412	s532-_TY1	1840	-	442074	442412	255,0,0	1	338	0
CP020189.1	442421	442557	s533+_TY1	644	+	442421	442557	255,0,0	1	136	0
CP020189.1	571421	571753	s538-_TY1	2257	-	571421	571753	255,0,0	1	332	0
CP020189.1	622189	622530	s539+_TY3	2997	+	622189	622530	255,0,0	1	341	0
CP020189.1	689496	689837	s541-_TY3	2952	-	689496	689837	255,0,0	1	341	0
CP020189.1	744555	745235	s542+_TY3	2988	+	744555	745235	255,0,0	2	217,129	0,551
CP020189.1	744772	745105	s543+_TY2	2513	+	744772	745105	255,0,0	1	333	0
CP020189.1	776713	782637	f546+_TY1	39154	+	776713	782637	255,0,0	3	337,5250,337	0,337,5587
CP020189.1	782637	782941	s547+_TY1	1324	+	782637	782941	255,0,0	1	304	0
CP020189.1	783202	783332	s548-_TY1	608	-	783202	783332	255,0,0	1	130	0
CP020189.1	783352	783392	s549-_TY2	258	-	783352	783392	255,0,0	1	40	0
CP020189.1	811158	811311	s552+_TY1	955	+	811158	811311	255,0,0	1	153	0
CP020189.1	845121	845188	s554-_TY1	352	-	845121	845188	255,0,0	1	67	0
CP020189.1	845334	845666	s555+_TY1	2294	+	845334	845666	255,0,0	1	332	0
CP020189.1	848869	854793	f556+_TY1	48563	+	848869	854793	255,0,0	3	337,5250,337	0,337,5587
CP020189.1	875204	875850	s557+_TY3	2348	+	875204	875850	255,0,0	2	170,144	0,502
CP020189.1	875374	875706	s558-_TY1	2278	-	875374	875706	255,0,0	1	332	0
