# Supplementary material for: Evolution of Ty1 copy number control in yeast by horizontal transfer and recombination
Source: PLoS Genet. 2020 Feb 21;16(2):e1008632. doi: 10.1371/journal.pgen.1008632 (PMC7055915; doi:10.1371/journal.pgen.1008632)
Supplement: S7 File — Strain-specific BED12 files of Ty elements for all strains in the expanded dataset. Each Ty element in the BED12 file was categorized structurally with a prefix as full-length (f, internal region present and total length >95% of canonical length), truncated (t, internal region present and total length <95% of canonical length), or solo LTRs (s, LTR present but no match to internal region). Sequence IDs correspond to International Nucleotide Sequence Database Collaboration records except for S. jurei NCYC 3962 which uses IDs from an assembly provided by personal communication from the Daniela Delneri lab (University of Manchester). (ZIP) [file pgen.1008632.s014.zip › YPS138.bed]

CP020276.1	8226	8479	s1-_TY5	1522	-	8226	8479	255,0,0	1	253	0
CP020276.1	146764	146836	s2-_TY1	275	-	146764	146836	255,0,0	1	72	0
CP020276.1	167835	168128	s3-_TY1	1130	-	167835	168128	255,0,0	1	293	0
CP020276.1	168128	168167	s4+_TY1	234	+	168128	168167	255,0,0	1	39	0
CP020276.1	182315	182632	s5-_TY1	1479	-	182315	182632	255,0,0	1	317	0
CP020276.1	185170	191202	f6-_TSU4	47847	-	185170	191202	255,0,0	3	291,5450,291	0,291,5741
CP020276.1	191202	191256	s7+_TY1	348	+	191202	191256	255,0,0	1	54	0
CP020276.1	236442	236816	s8+_TY4	1671	+	236442	236816	255,0,0	1	374	0
CP020277.1	9644	9926	s10+_TY1	1077	+	9644	9926	255,0,0	1	282	0
CP020277.1	29675	29989	s11+_TY1	1506	+	29675	29989	255,0,0	1	314	0
CP020277.1	191557	191874	s14-_TY1	1335	-	191557	191874	255,0,0	1	317	0
CP020277.1	191884	191962	s15-_TY4	480	-	191884	191962	255,0,0	1	78	0
CP020277.1	192212	192249	s16-_TY5	267	-	192212	192249	255,0,0	1	37	0
CP020277.1	192478	192608	s17+_TY4	737	+	192478	192608	255,0,0	1	130	0
CP020277.1	192619	192676	s18-_TY1	329	-	192619	192676	255,0,0	1	57	0
CP020277.1	192673	192984	s19+_TY4	1899	+	192673	192984	255,0,0	1	311	0
CP020277.1	214847	215054	s20+_TY4	1512	+	214847	215054	255,0,0	1	207	0
CP020277.1	215065	215141	s21-_TY1	427	-	215065	215141	255,0,0	1	76	0
CP020277.1	215141	215478	s22+_TY1	1297	+	215141	215478	255,0,0	1	337	0
CP020277.1	215478	215814	s23+_TY3_1p	2615	+	215478	215814	255,0,0	1	336	0
CP020277.1	247518	247833	s24-_TY1	1335	-	247518	247833	255,0,0	1	315	0
CP020277.1	247897	248014	s25-_TY3_1p	934	-	247897	248014	255,0,0	1	117	0
CP020277.1	308516	308615	s26-_TY4	630	-	308516	308615	255,0,0	1	99	0
CP020277.1	331992	332275	s28+_TY1	1498	+	331992	332275	255,0,0	1	283	0
CP020277.1	625733	625798	s30-_TY1	277	-	625733	625798	255,0,0	1	65	0
CP020277.1	625798	626031	s31-_TY1	1227	-	625798	626031	255,0,0	1	233	0
CP020277.1	626031	626244	s32+_TY3_1p	1435	+	626031	626244	255,0,0	2	162,53	0,160
CP020278.1	68	383	s33-_TY1	1530	-	68	383	255,0,0	1	315	0
CP020278.1	2821	3112	s34+_TSU4	2385	+	2821	3112	255,0,0	1	291	0
CP020278.1	12110	12327	s37+_TY5	1013	+	12110	12327	255,0,0	1	217	0
CP020278.1	16111	16345	s38-_TY5	1476	-	16111	16345	255,0,0	1	234	0
CP020278.1	83904	84036	s39-_TY3	306	-	83904	84036	255,0,0	1	132	0
CP020278.1	84040	84357	s40+_TY1	1535	+	84040	84357	255,0,0	1	317	0
CP020278.1	109353	109667	s42+_TY1	1265	+	109353	109667	255,0,0	1	314	0
CP020278.1	121233	121552	s43+_TY1	1268	+	121233	121552	255,0,0	1	319	0
CP020278.1	122983	123148	s44+_TY2	907	+	122983	123148	255,0,0	1	165	0
CP020278.1	139296	139616	s47-_TY1	1350	-	139296	139616	255,0,0	1	320	0
CP020278.1	146040	146246	s48+_TY4	799	+	146040	146246	255,0,0	1	206	0
CP020278.1	146250	146582	s49+_TY1	1586	+	146250	146582	255,0,0	1	332	0
CP020278.1	146582	146834	s50-_TY4	1624	-	146582	146834	255,0,0	1	252	0
CP020278.1	147007	147361	s51+_TY3_1p	2857	+	147007	147361	255,0,0	1	354	0
CP020278.1	287796	287860	s55+_TY5	313	+	287796	287860	255,0,0	1	64	0
CP020278.1	290340	290433	s56-_TY5	445	-	290340	290433	255,0,0	1	93	0
CP020278.1	290437	290788	s57-_TY4	2349	-	290437	290788	255,0,0	1	351	0
CP020278.1	290788	291105	s58+_TY1	1519	+	290788	291105	255,0,0	1	317	0
CP020278.1	291105	291180	s59+_TY1	395	+	291105	291180	255,0,0	1	75	0
CP020278.1	291180	291355	s60+_TY3_1p	1279	+	291180	291355	255,0,0	1	175	0
CP020278.1	292062	292359	s61+_TY1	1456	+	292062	292359	255,0,0	1	297	0
CP020278.1	307380	307432	s62+_TY5	358	+	307380	307432	255,0,0	1	52	0
CP020279.1	979	1232	s63-_TY5	1487	-	979	1232	255,0,0	1	253	0
CP020279.1	3315	3628	s64-_TY1	1107	-	3315	3628	255,0,0	1	313	0
CP020279.1	5999	6330	s65+_TY1	1450	+	5999	6330	255,0,0	1	331	0
CP020279.1	10128	10175	s66+_TY4	253	+	10128	10175	255,0,0	1	47	0
CP020279.1	16896	17211	s67+_TY1	1480	+	16896	17211	255,0,0	1	315	0
CP020279.1	85607	85710	s68+_TY3_1p	263	+	85607	85710	255,0,0	1	103	0
CP020279.1	85710	86027	s69-_TY1	1460	-	85710	86027	255,0,0	1	317	0
CP020279.1	360446	360763	s70+_TY1	1431	+	360446	360763	255,0,0	1	317	0
CP020279.1	436938	437009	s71+_TY4	397	+	436938	437009	255,0,0	1	71	0
CP020279.1	437014	437330	s72-_TY1	1298	-	437014	437330	255,0,0	1	316	0
CP020279.1	438916	439288	s74-_TY4	2408	-	438916	439288	255,0,0	1	372	0
CP020279.1	439325	439558	s75+_TY1	1113	+	439325	439558	255,0,0	1	233	0
CP020279.1	490808	491125	s76-_TY1	1549	-	490808	491125	255,0,0	1	317	0
CP020279.1	514652	514783	s77-_TY2	599	-	514652	514783	255,0,0	1	131	0
CP020279.1	514783	514860	s78-_TY2	322	-	514783	514860	255,0,0	1	77	0
CP020279.1	515728	516043	s80-_TY1	1431	-	515728	516043	255,0,0	1	315	0
CP020279.1	607615	607932	s81-_TY1	1424	-	607615	607932	255,0,0	1	317	0
CP020279.1	632963	633280	s82-_TY1	1582	-	632963	633280	255,0,0	1	317	0
CP020279.1	633613	633986	s83+_TY4	2407	+	633613	633986	255,0,0	1	373	0
CP020279.1	649818	649864	s84+_TY2	247	+	649818	649864	255,0,0	1	46	0
CP020279.1	649864	650181	s85-_TY1	1503	-	649864	650181	255,0,0	1	317	0
CP020279.1	650384	650701	s87+_TY1	1542	+	650384	650701	255,0,0	1	317	0
CP020279.1	788729	789046	s88-_TY1	1521	-	788729	789046	255,0,0	1	317	0
CP020279.1	789210	789283	s89+_TY3	308	+	789210	789283	255,0,0	1	73	0
CP020279.1	801090	801407	s91+_TY1	1427	+	801090	801407	255,0,0	1	317	0
CP020279.1	803432	803763	s92+_TY1	1412	+	803432	803763	255,0,0	1	331	0
CP020279.1	858258	858564	s94-_TY4	2210	-	858258	858564	255,0,0	1	306	0
CP020279.1	858707	858793	s96-_TY1	482	-	858707	858793	255,0,0	1	86	0
CP020279.1	920255	920477	s97+_TY4	978	+	920255	920477	255,0,0	1	222	0
CP020279.1	955838	956155	s99+_TY1	1548	+	955838	956155	255,0,0	1	317	0
CP020279.1	956155	956443	s100-_TSU4	2316	-	956155	956443	255,0,0	1	288	0
CP020279.1	956443	956506	s101+_TY1	372	+	956443	956506	255,0,0	1	63	0
CP020279.1	956506	956573	s102-_TY3_1p	526	-	956506	956573	255,0,0	1	67	0
CP020279.1	981235	981550	s103-_TY1	1428	-	981235	981550	255,0,0	1	315	0
CP020279.1	981550	981670	s104+_TY1	697	+	981550	981670	255,0,0	1	120	0
CP020279.1	1058485	1058857	s106-_TY4	2569	-	1058485	1058857	255,0,0	1	372	0
CP020279.1	1108050	1108341	s107-_TSU4	2420	-	1108050	1108341	255,0,0	1	291	0
CP020279.1	1108482	1108705	s109-_TY2	835	-	1108482	1108705	255,0,0	1	223	0
CP020279.1	1132014	1132086	s111-_TY1	515	-	1132014	1132086	255,0,0	1	72	0
CP020279.1	1132086	1132417	s112-_TY1	1638	-	1132086	1132417	255,0,0	1	331	0
CP020279.1	1158176	1158275	s114-_TY3_1p	357	-	1158176	1158275	255,0,0	1	99	0
CP020279.1	1158330	1158647	s115+_TY1	1399	+	1158330	1158647	255,0,0	1	317	0
CP020279.1	1208652	1208816	s117-_TY4	741	-	1208652	1208816	255,0,0	1	164	0
CP020279.1	1208825	1208907	s118-_TY2	458	-	1208825	1208907	255,0,0	1	82	0
CP020279.1	1257324	1257527	s121-_TY3_1p	1182	-	1257324	1257527	255,0,0	1	203	0
CP020279.1	1304635	1304957	s122-_TY1	1374	-	1304635	1304957	255,0,0	1	322	0
CP020279.1	1413637	1413954	s123-_TY1	1607	-	1413637	1413954	255,0,0	1	317	0
CP020279.1	1413955	1414054	s124-_TY1	663	-	1413955	1414054	255,0,0	1	99	0
CP020279.1	1414046	1414214	s125+_TY1	616	+	1414046	1414214	255,0,0	1	168	0
CP020279.1	1468576	1468829	s126+_TY5	1475	+	1468576	1468829	255,0,0	1	253	0
CP020280.1	1218	1478	s127+_TY5	1445	+	1218	1478	255,0,0	1	260	0
CP020280.1	113966	114037	s129+_TY4	275	+	113966	114037	255,0,0	1	71	0
CP020280.1	114037	114328	s130-_TSU4	2297	-	114037	114328	255,0,0	1	291	0
CP020280.1	114579	114696	s131-_TY1	661	-	114579	114696	255,0,0	1	117	0
CP020280.1	114702	114778	s132-_TY2	233	-	114702	114778	255,0,0	1	76	0
CP020280.1	127853	128170	s133+_TY1	1318	+	127853	128170	255,0,0	1	317	0
CP020280.1	132532	132582	s134+_TY2	226	+	132532	132582	255,0,0	1	50	0
CP020280.1	132308	132440	s135+_TY1	849	+	132308	132440	255,0,0	1	132	0
CP020280.1	135378	135707	s137+_TY1	1266	+	135378	135707	255,0,0	1	329	0
CP020280.1	135803	136158	s138+_TY3_1p	2865	+	135803	136158	255,0,0	1	355	0
CP020280.1	136299	136611	s139+_TY1	1424	+	136299	136611	255,0,0	1	312	0
CP020280.1	174249	174427	s141-_TY1	903	-	174249	174427	255,0,0	1	178	0
CP020280.1	174427	174743	s142+_TY1	1391	+	174427	174743	255,0,0	1	316	0
CP020280.1	204165	204454	s143-_TY3_1p	2207	-	204165	204454	255,0,0	1	289	0
CP020280.1	204454	204771	s144+_TY1	1301	+	204454	204771	255,0,0	1	317	0
CP020280.1	204771	204842	s145-_TY3_1p	542	-	204771	204842	255,0,0	1	71	0
CP020280.1	246623	246940	s147-_TY1	1564	-	246623	246940	255,0,0	1	317	0
CP020280.1	247014	247087	s148-_TY3_1p	503	-	247014	247087	255,0,0	1	73	0
CP020280.1	247218	247529	s149+_TY1	1430	+	247218	247529	255,0,0	1	311	0
CP020280.1	247529	247820	s150+_TSU4	2403	+	247529	247820	255,0,0	1	291	0
CP020280.1	247918	248293	s151-_TY3_1p	3152	-	247918	248293	255,0,0	1	375	0
CP020280.1	310518	310600	s153-_TY3_1p	475	-	310518	310600	255,0,0	1	82	0
CP020280.1	352362	352418	s155-_TY1	286	-	352362	352418	255,0,0	1	56	0
CP020280.1	352476	352527	s156+_TY3	281	+	352476	352527	255,0,0	1	51	0
CP020280.1	353300	353631	s159+_TY1	1507	+	353300	353631	255,0,0	1	331	0
CP020280.1	353631	353712	s160+_TY3_1p	536	+	353631	353712	255,0,0	1	81	0
CP020280.1	353724	354079	s161+_TY3_1p	2865	+	353724	354079	255,0,0	1	355	0
CP020280.1	433417	433531	s163-_TY1	682	-	433417	433531	255,0,0	1	114	0
CP020280.1	433582	433957	s164-_TY4	1770	-	433582	433957	255,0,0	2	175,74	0,301
CP020280.1	433761	433883	s165+_TY1	804	+	433761	433883	255,0,0	1	122	0
CP020280.1	434429	434737	s167-_TY1	1252	-	434429	434737	255,0,0	1	308	0
CP020280.1	441427	441610	s171-_TY1	857	-	441427	441610	255,0,0	1	183	0
CP020280.1	441607	441687	s172-_TY2	466	-	441607	441687	255,0,0	1	80	0
CP020280.1	442086	442146	s173-_TY1	333	-	442086	442146	255,0,0	1	60	0
CP020280.1	442146	442463	s174-_TY1	1505	-	442146	442463	255,0,0	1	317	0
CP020280.1	485094	485385	s176-_TSU4	2304	-	485094	485385	255,0,0	1	291	0
CP020280.1	485385	485599	s177-_TY2	802	-	485385	485599	255,0,0	1	214	0
CP020280.1	539183	539550	s180+_TY3_1p	2612	+	539183	539550	255,0,0	1	367	0
CP020280.1	539622	539992	s181-_TY4	1591	-	539622	539992	255,0,0	1	370	0
CP020280.1	551355	551919	s184+_TY1	1278	+	551355	551919	255,0,0	2	261,70	0,494
CP020280.1	551620	551849	s185+_TY5	899	+	551620	551849	255,0,0	1	229	0
CP020280.1	562304	562503	s186+_TY5	944	+	562304	562503	255,0,0	1	199	0
CP020281.1	8580	8831	s187+_TY5	1339	+	8580	8831	255,0,0	1	251	0
CP020281.1	31902	32009	s189+_TY2	294	+	31902	32009	255,0,0	1	107	0
CP020281.1	38352	38622	s191+_TY1	1139	+	38352	38622	255,0,0	1	270	0
CP020281.1	161150	161482	s193+_TY1	1583	+	161150	161482	255,0,0	1	332	0
CP020281.1	174914	174999	s194-_TY1	436	-	174914	174999	255,0,0	1	85	0
CP020281.1	177942	178028	s196+_TY2	421	+	177942	178028	255,0,0	1	86	0
CP020281.1	178231	178313	s198-_TY3	531	-	178231	178313	255,0,0	1	82	0
CP020281.1	178304	178353	s199+_TY1	234	+	178304	178353	255,0,0	1	49	0
CP020281.1	178695	178950	s201-_TY1	1212	-	178695	178950	255,0,0	1	255	0
CP020281.1	188645	188767	s202+_TY1	763	+	188645	188767	255,0,0	1	122	0
CP020281.1	188767	188818	s203-_TY2	279	-	188767	188818	255,0,0	1	51	0
CP020281.1	202058	202375	s205+_TY1	1290	+	202058	202375	255,0,0	1	317	0
CP020281.1	212068	212385	s206-_TY1	1289	-	212068	212385	255,0,0	1	317	0
CP020281.1	287373	287621	s207+_TY5	1413	+	287373	287621	255,0,0	1	248	0
CP020282.1	983	1182	s208-_TY5	1005	-	983	1182	255,0,0	1	199	0
CP020282.1	7730	7800	s209-_TY1	362	-	7730	7800	255,0,0	1	70	0
CP020282.1	7800	8036	s210-_TY5	1019	-	7800	8036	255,0,0	1	236	0
CP020282.1	9658	9815	s211+_TSU4	651	+	9658	9815	255,0,0	1	157	0
CP020282.1	14820	14960	s212-_TY1	790	-	14820	14960	255,0,0	1	140	0
CP020282.1	78173	78224	s213-_TY1	238	-	78173	78224	255,0,0	1	51	0
CP020282.1	78275	78555	s214+_TY1	1339	+	78275	78555	255,0,0	1	280	0
CP020282.1	113516	113580	s216+_TY1	365	+	113516	113580	255,0,0	1	64	0
CP020282.1	113785	114103	s217-_TY1	1479	-	113785	114103	255,0,0	1	318	0
CP020282.1	117281	117563	s219+_TY1	1479	+	117281	117563	255,0,0	1	282	0
CP020282.1	117765	118120	s221-_TY3_1p	2908	-	117765	118120	255,0,0	1	355	0
CP020282.1	123771	124104	s222+_TY1	1478	+	123771	124104	255,0,0	1	333	0
CP020282.1	206236	206324	s224+_TY3	312	+	206236	206324	255,0,0	1	88	0
CP020282.1	289018	289079	s225-_TY4	292	-	289018	289079	255,0,0	1	61	0
CP020282.1	289114	289403	s226-_TY1	1352	-	289114	289403	255,0,0	1	289	0
CP020282.1	328130	328183	s228-_TY2	249	-	328130	328183	255,0,0	1	53	0
CP020282.1	327799	328123	s229+_TY1	1568	+	327799	328123	255,0,0	1	324	0
CP020282.1	401442	401526	s230-_TY4	395	-	401442	401526	255,0,0	1	84	0
CP020282.1	401526	401807	s231-_TY1	1418	-	401526	401807	255,0,0	1	281	0
CP020282.1	401848	403130	t232+_TY1	3560	+	401848	403130	255,0,0	2	355,242	0,1040
CP020282.1	410330	410647	s234+_TY1	1412	+	410330	410647	255,0,0	1	317	0
CP020282.1	419639	419956	s236+_TY1	1456	+	419639	419956	255,0,0	1	317	0
CP020282.1	419980	420271	s237-_TSU4	2274	-	419980	420271	255,0,0	1	291	0
CP020282.1	420271	420316	s238-_TY3_1p	265	-	420271	420316	255,0,0	1	45	0
CP020282.1	438493	438533	s239-_TY2	285	-	438493	438533	255,0,0	1	40	0
CP020282.1	529205	530059	s240+_TY3_1p	771	+	529205	530059	255,0,0	2	49,114	0,740
CP020282.1	529254	529532	s241-_TY1	1323	-	529254	529532	255,0,0	1	278	0
CP020282.1	529539	529909	s242-_TY4	2637	-	529539	529909	255,0,0	1	370	0
CP020282.1	642641	642952	s247+_TY1	1379	+	642641	642952	255,0,0	1	311	0
CP020282.1	688409	688458	s248-_TY3	250	-	688409	688458	255,0,0	1	49	0
CP020282.1	682512	682590	s249+_TY4	553	+	682512	682590	255,0,0	1	78	0
CP020282.1	682606	682923	s250+_TY1	1545	+	682606	682923	255,0,0	1	317	0
CP020282.1	688468	688787	s251-_TY1	1305	-	688468	688787	255,0,0	1	319	0
CP020282.1	710955	711274	s255+_TY1	1294	+	710955	711274	255,0,0	1	319	0
CP020282.1	749323	749656	s257+_TY1	1437	+	749323	749656	255,0,0	1	333	0
CP020282.1	753970	754074	s258+_TY1	687	+	753970	754074	255,0,0	1	104	0
CP020282.1	768239	768553	s259-_TY1	1328	-	768239	768553	255,0,0	1	314	0
CP020282.1	768636	768927	s260+_TSU4	2339	+	768636	768927	255,0,0	1	291	0
CP020282.1	785669	785749	s261+_TY1	381	+	785669	785749	255,0,0	1	80	0
CP020282.1	785908	786263	s263-_TY3_1p	2990	-	785908	786263	255,0,0	1	355	0
CP020282.1	808241	808558	s264-_TY1	1534	-	808241	808558	255,0,0	1	317	0
CP020282.1	820474	820815	s265+_TY3_1p	1833	+	820474	820815	255,0,0	1	341	0
CP020282.1	839144	839500	s267+_TY4	1583	+	839144	839500	255,0,0	1	356	0
CP020282.1	840106	840180	s269+_TY1	440	+	840106	840180	255,0,0	1	74	0
CP020282.1	839790	840105	s270-_TY1	1296	-	839790	840105	255,0,0	1	315	0
CP020282.1	893877	894193	s272+_TY1	1249	+	893877	894193	255,0,0	1	316	0
CP020282.1	894205	894463	s273+_TY3	1405	+	894205	894463	255,0,0	1	258	0
CP020282.1	894714	894829	s274-_TY1	645	-	894714	894829	255,0,0	1	115	0
CP020282.1	894831	894871	s275-_TY2	225	-	894831	894871	255,0,0	1	40	0
CP020283.1	1237	1496	s276+_TY5	1350	+	1237	1496	255,0,0	1	259	0
CP020283.1	73921	74274	s277-_TY3_1p	2768	-	73921	74274	255,0,0	1	353	0
CP020283.1	115211	115530	s279-_TY1	1409	-	115211	115530	255,0,0	1	319	0
CP020283.1	115967	116076	s280+_TY1	713	+	115967	116076	255,0,0	1	109	0
CP020283.1	116240	116595	s281+_TY3_1p	2795	+	116240	116595	255,0,0	1	355	0
CP020283.1	128904	129221	s282-_TY1	1463	-	128904	129221	255,0,0	1	317	0
CP020283.1	216622	216971	s283+_TY3_1p	2005	+	216622	216971	255,0,0	1	349	0
CP020283.1	337554	337742	s285-_TY3_1p	833	-	337554	337742	255,0,0	1	188	0
CP020283.1	337819	337984	s286-_TY4	597	-	337819	337984	255,0,0	1	165	0
CP020283.1	337986	338131	s287-_TY1	782	-	337986	338131	255,0,0	1	145	0
CP020283.1	367980	368297	s290+_TY1	1255	+	367980	368297	255,0,0	1	317	0
CP020283.1	442433	442788	s293-_TY3_1p	2754	-	442433	442788	255,0,0	1	355	0
CP020283.1	446416	446734	s296-_TY1	1264	-	446416	446734	255,0,0	1	318	0
CP020284.1	947	1107	s297-_TY5	1024	-	947	1107	255,0,0	1	160	0
CP020284.1	5227	5306	s298+_TY2	361	+	5227	5306	255,0,0	1	79	0
CP020284.1	5314	5488	s299+_TY2	814	+	5314	5488	255,0,0	1	174	0
CP020284.1	189913	190050	s301+_TY1	626	+	189913	190050	255,0,0	1	137	0
CP020284.1	189835	189900	s302+_TY1	314	+	189835	189900	255,0,0	1	65	0
CP020284.1	197598	197928	s303+_TY1	1517	+	197598	197928	255,0,0	1	330	0
CP020284.1	285693	287510	s304-_TY1	733	-	285693	287510	255,0,0	2	81,38	0,1779
CP020284.1	285774	286143	s305-_TY4	2456	-	285774	286143	255,0,0	1	369	0
CP020284.1	287610	287860	s306-_TY2	1071	-	287610	287860	255,0,0	1	250	0
CP020284.1	311764	312133	s308+_TY4	2504	+	311764	312133	255,0,0	1	369	0
CP020284.1	312307	312617	s309+_TY1	1338	+	312307	312617	255,0,0	1	310	0
CP020284.1	430612	430740	s310+_TY5	635	+	430612	430740	255,0,0	1	128	0
CP020285.1	100055	100363	s311+_TY1	1264	+	100055	100363	255,0,0	1	308	0
CP020285.1	181901	182201	s312-_TY3_1p	2278	-	181901	182201	255,0,0	1	300	0
CP020285.1	182237	182518	s313+_TY1	1454	+	182237	182518	255,0,0	1	281	0
CP020285.1	332370	332588	s315-_TY3	982	-	332370	332588	255,0,0	1	218	0
CP020285.1	332935	333527	s317+_TY4	1465	+	332935	333527	255,0,0	2	192,73	0,519
CP020285.1	333127	333444	s318+_TY1	1300	+	333127	333444	255,0,0	1	317	0
CP020285.1	352916	353238	s320-_TY1	1428	-	352916	353238	255,0,0	1	322	0
CP020285.1	356162	356479	s321-_TY1	1360	-	356162	356479	255,0,0	1	317	0
CP020285.1	356494	356555	s322+_TY1	229	+	356494	356555	255,0,0	1	61	0
CP020285.1	394215	394564	s324-_TY4	2265	-	394215	394564	255,0,0	1	349	0
CP020285.1	399906	400213	s325+_TY1	1356	+	399906	400213	255,0,0	1	307	0
CP020285.1	483749	483995	s326+_TY3_1p	1950	+	483749	483995	255,0,0	1	246	0
CP020285.1	483995	484312	s327+_TY1	1256	+	483995	484312	255,0,0	1	317	0
CP020285.1	491084	491403	s329+_TY1	1247	+	491084	491403	255,0,0	1	319	0
CP020285.1	499695	500013	s331-_TY1	1265	-	499695	500013	255,0,0	1	318	0
CP020285.1	500013	500100	s332-_TY2	481	-	500013	500100	255,0,0	1	87	0
CP020285.1	502521	502592	s335-_TY1	331	-	502521	502592	255,0,0	1	71	0
CP020285.1	505013	505293	s337-_TY1	1192	-	505013	505293	255,0,0	1	280	0
CP020285.1	585571	585885	s340-_TY1	1332	-	585571	585885	255,0,0	1	314	0
CP020286.1	912	1160	s342-_TY5	1482	-	912	1160	255,0,0	1	248	0
CP020286.1	77285	77655	s343-_TY4	2353	-	77285	77655	255,0,0	1	370	0
CP020286.1	86931	87253	s345-_TY1	1572	-	86931	87253	255,0,0	1	322	0
CP020286.1	144450	144767	s346+_TY1	1477	+	144450	144767	255,0,0	1	317	0
CP020286.1	144767	144906	s347+_TY3_1p	813	+	144767	144906	255,0,0	1	139	0
CP020286.1	144908	145276	s348-_TY4	2494	-	144908	145276	255,0,0	1	368	0
CP020286.1	167335	167682	s350+_TY3_1p	2482	+	167335	167682	255,0,0	1	347	0
CP020286.1	167794	168111	s351-_TY1	1261	-	167794	168111	255,0,0	1	317	0
CP020286.1	168112	168166	s352-_TY4	242	-	168112	168166	255,0,0	1	54	0
CP020286.1	207548	207855	s354-_TY1	1405	-	207548	207855	255,0,0	1	307	0
CP020286.1	207986	208052	s356-_TY2	296	-	207986	208052	255,0,0	1	66	0
CP020286.1	208143	208361	s357-_TY3_1p	1118	-	208143	208361	255,0,0	1	218	0
CP020286.1	208863	209218	s359+_TY3_1p	2909	+	208863	209218	255,0,0	1	355	0
CP020286.1	307554	307645	s360+_TY4	449	+	307554	307645	255,0,0	1	91	0
CP020286.1	382422	382739	s362+_TY1	1377	+	382422	382739	255,0,0	1	317	0
CP020286.1	461563	461667	s363-_TY2	469	-	461563	461667	255,0,0	1	104	0
CP020286.1	461760	461976	s364-_TY3_1p	1135	-	461760	461976	255,0,0	1	216	0
CP020286.1	462065	462382	s365-_TY1	1583	-	462065	462382	255,0,0	1	317	0
CP020286.1	494264	494595	s367-_TY1	1690	-	494264	494595	255,0,0	1	331	0
CP020286.1	517235	517365	s368+_TY2	510	+	517235	517365	255,0,0	1	130	0
CP020286.1	517365	517697	s369-_TY1	1500	-	517365	517697	255,0,0	1	332	0
CP020286.1	670106	670397	s370-_TSU4	2384	-	670106	670397	255,0,0	1	291	0
CP020286.1	672834	673150	s371+_TY1	1574	+	672834	673150	255,0,0	1	316	0
CP020286.1	673609	673926	s373-_TY1	1623	-	673609	673926	255,0,0	1	317	0
CP020286.1	675787	675990	s374+_TSU4	1448	+	675787	675990	255,0,0	1	203	0
CP020286.1	676552	676780	s375-_TY5	1510	-	676552	676780	255,0,0	1	228	0
CP020286.1	678631	678878	s376+_TY5	1442	+	678631	678878	255,0,0	1	247	0
CP020287.1	644	892	s377-_TY5	1406	-	644	892	255,0,0	1	248	0
CP020287.1	9464	9853	s378+_TY4	2482	+	9464	9853	255,0,0	1	389	0
CP020287.1	10142	10392	s379-_TY5	1648	-	10142	10392	255,0,0	1	250	0
CP020287.1	93185	93486	s380-_TY1	1096	-	93185	93486	255,0,0	1	301	0
CP020287.1	93592	94241	s381+_TY3_1p	2736	+	93592	94241	255,0,0	2	275,83	0,566
CP020287.1	93867	94158	s382+_TSU4	2304	+	93867	94158	255,0,0	1	291	0
CP020287.1	170717	171048	s383-_TY1	1684	-	170717	171048	255,0,0	1	331	0
CP020287.1	217217	217534	s384-_TY1	1485	-	217217	217534	255,0,0	1	317	0
CP020287.1	361825	362095	s385-_TY1	1153	-	361825	362095	255,0,0	1	270	0
CP020287.1	362095	362129	s386-_TY4	295	-	362095	362129	255,0,0	1	34	0
CP020287.1	370031	370348	s390+_TY1	1606	+	370031	370348	255,0,0	1	317	0
CP020287.1	370352	370503	s391-_TY4	693	-	370352	370503	255,0,0	1	151	0
CP020287.1	423448	423511	s393-_TY4	373	-	423448	423511	255,0,0	1	63	0
CP020287.1	445603	445942	s395+_TY4	1297	+	445603	445942	255,0,0	1	339	0
CP020287.1	466957	467241	s397-_TY1	1303	-	466957	467241	255,0,0	1	284	0
CP020287.1	569433	569749	s398+_TY1	1437	+	569433	569749	255,0,0	1	316	0
CP020287.1	569767	569870	s399-_TY1	454	-	569767	569870	255,0,0	1	103	0
CP020287.1	569863	569914	s400-_TY2	243	-	569863	569914	255,0,0	1	51	0
CP020287.1	599107	599161	s403-_TY3_1p	249	-	599107	599161	255,0,0	1	54	0
CP020287.1	599232	599552	s404-_TY1	1448	-	599232	599552	255,0,0	1	320	0
CP020287.1	652764	652845	s405-_TY4	281	-	652764	652845	255,0,0	1	81	0
CP020287.1	697836	698153	s406-_TY1	1540	-	697836	698153	255,0,0	1	317	0
CP020287.1	747945	748236	s407-_TY2	1191	-	747945	748236	255,0,0	1	291	0
CP020287.1	756213	756296	s408-_TY3_1p	383	-	756213	756296	255,0,0	1	83	0
CP020287.1	780657	780967	s410-_TY1	1188	-	780657	780967	255,0,0	1	310	0
CP020287.1	919858	920181	s411-_TY3_1p	2720	-	919858	920181	255,0,0	1	323	0
CP020287.1	920172	920416	s412+_TY1	1213	+	920172	920416	255,0,0	1	244	0
CP020287.1	920416	920497	s413+_TY1	430	+	920416	920497	255,0,0	1	81	0
CP020287.1	1004094	1004690	s415+_TY4	1858	+	1004094	1004690	255,0,0	2	47,232	0,364
CP020287.1	1004141	1004458	s416+_TY1	1458	+	1004141	1004458	255,0,0	1	317	0
CP020287.1	1027258	1027573	s418-_TY1	1527	-	1027258	1027573	255,0,0	1	315	0
CP020287.1	1027853	1028097	s419-_TY5	1300	-	1027853	1028097	255,0,0	1	244	0
CP020288.1	1007	1206	s420-_TY5	1005	-	1007	1206	255,0,0	1	199	0
CP020288.1	7751	8311	s421-_TY1	1274	-	7751	8311	255,0,0	2	70,260	0,300
CP020288.1	7821	8048	s422-_TY5	914	-	7821	8048	255,0,0	1	227	0
CP020288.1	16812	17159	s424+_TY2	1065	+	16812	17159	255,0,0	1	347	0
CP020288.1	140582	140914	s425+_TY1	1542	+	140582	140914	255,0,0	1	332	0
CP020288.1	191614	191926	s427-_TY1	1437	-	191614	191926	255,0,0	1	312	0
CP020288.1	198294	198363	s428-_TY4	364	-	198294	198363	255,0,0	1	69	0
CP020288.1	198363	198680	s429+_TY1	1267	+	198363	198680	255,0,0	1	317	0
CP020288.1	198700	198786	s430-_TY3	444	-	198700	198786	255,0,0	1	86	0
CP020288.1	256281	256551	s432+_TY1	1269	+	256281	256551	255,0,0	1	270	0
CP020288.1	256743	257042	s433-_TY2	1099	-	256743	257042	255,0,0	1	299	0
CP020288.1	287640	287863	s434-_TY1	1122	-	287640	287863	255,0,0	1	223	0
CP020288.1	318514	318805	s435+_TSU4	2362	+	318514	318805	255,0,0	1	291	0
CP020288.1	318818	319026	s436-_TY1	951	-	318818	319026	255,0,0	1	208	0
CP020288.1	364456	364680	s438+_TY4	1601	+	364456	364680	255,0,0	1	224	0
CP020288.1	364680	364993	s439+_TY1	1107	+	364680	364993	255,0,0	1	313	0
CP020288.1	407034	407661	s440+_TY4	2118	+	407034	407661	255,0,0	2	266,70	0,557
CP020288.1	407300	407591	s441+_TSU4	2385	+	407300	407591	255,0,0	1	291	0
CP020288.1	450071	450397	s443+_TY1	1356	+	450071	450397	255,0,0	1	326	0
CP020288.1	468082	468289	s444-_TY1	1027	-	468082	468289	255,0,0	1	207	0
CP020288.1	468289	468620	s445-_TY1	1506	-	468289	468620	255,0,0	1	331	0
CP020288.1	491060	491393	s447+_TY1	1559	+	491060	491393	255,0,0	1	333	0
CP020288.1	756006	756068	s450+_TY3_1p	295	+	756006	756068	255,0,0	1	62	0
CP020288.1	756068	756383	s451+_TY1	1355	+	756068	756383	255,0,0	1	315	0
CP020288.1	827402	827719	s454-_TY1	1319	-	827402	827719	255,0,0	1	317	0
CP020288.1	934129	934289	s456+_TY5	932	+	934129	934289	255,0,0	1	160	0
CP020289.1	7858	8106	s457-_TY5	1406	-	7858	8106	255,0,0	1	248	0
CP020289.1	97516	97686	s458-_TY3_1p	1215	-	97516	97686	255,0,0	1	170	0
CP020289.1	97686	97910	s459+_TSU4	1806	+	97686	97910	255,0,0	1	224	0
CP020289.1	97910	98227	s460+_TY1	1521	+	97910	98227	255,0,0	1	317	0
CP020289.1	99917	100224	s461-_TY1	1286	-	99917	100224	255,0,0	1	307	0
CP020289.1	439244	439561	s463-_TY1	1475	-	439244	439561	255,0,0	1	317	0
CP020289.1	551155	551499	s467-_TY3_1p	2480	-	551155	551499	255,0,0	1	344	0
CP020289.1	551687	551968	s468+_TY1	1356	+	551687	551968	255,0,0	1	281	0
CP020289.1	551968	552218	s469-_TY1	1101	-	551968	552218	255,0,0	1	250	0
CP020289.1	552218	552290	s470+_TY1	397	+	552218	552290	255,0,0	1	72	0
CP020289.1	616609	616926	s472+_TY1	1408	+	616609	616926	255,0,0	1	317	0
CP020289.1	616934	617007	s473+_TY1	412	+	616934	617007	255,0,0	1	73	0
CP020289.1	711374	711687	s474+_TY1	1352	+	711374	711687	255,0,0	1	313	0
CP020289.1	768152	768317	s476+_TY5	1011	+	768152	768317	255,0,0	1	165	0
CP020290.1	758	891	s477-_TY5	662	-	758	891	255,0,0	1	133	0
CP020290.1	5073	5152	s478+_TY2	361	+	5073	5152	255,0,0	1	79	0
CP020290.1	5160	5335	s479+_TY2	820	+	5160	5335	255,0,0	1	175	0
CP020290.1	98759	98973	s481-_TY2	928	-	98759	98973	255,0,0	1	214	0
CP020290.1	101054	101304	s483-_TY1	1267	-	101054	101304	255,0,0	1	250	0
CP020290.1	208295	208650	s484+_TY3_1p	2703	+	208295	208650	255,0,0	1	355	0
CP020290.1	208897	208946	s485-_TY1	235	-	208897	208946	255,0,0	1	49	0
CP020290.1	208999	209317	s486+_TY1	1369	+	208999	209317	255,0,0	1	318	0
CP020290.1	209319	209559	s487-_TY3_1p	1817	-	209319	209559	255,0,0	1	240	0
CP020290.1	281290	281594	s488+_TY1	1305	+	281290	281594	255,0,0	1	304	0
CP020290.1	415905	416232	s490+_TY1	1358	+	415905	416232	255,0,0	1	327	0
CP020290.1	416239	416530	s491-_TSU4	2297	-	416239	416530	255,0,0	1	291	0
CP020290.1	442141	442250	s493+_TY2	353	+	442141	442250	255,0,0	1	109	0
CP020290.1	635569	635886	s495+_TY1	1522	+	635569	635886	255,0,0	1	317	0
CP020290.1	674617	674768	s500-_TY4	578	-	674617	674768	255,0,0	1	151	0
CP020290.1	674768	675085	s501-_TY1	1507	-	674768	675085	255,0,0	1	317	0
CP020290.1	675085	675147	s502-_TSU4	565	-	675085	675147	255,0,0	1	62	0
CP020290.1	819242	819559	s503+_TY1	1600	+	819242	819559	255,0,0	1	317	0
CP020290.1	934618	934936	s506-_TY1	1424	-	934618	934936	255,0,0	1	318	0
CP020290.1	938948	939043	s507+_TY2	381	+	938948	939043	255,0,0	1	95	0
CP020290.1	940447	940697	s508-_TY1	1194	-	940447	940697	255,0,0	1	250	0
CP020290.1	940697	941015	s509+_TY1	1386	+	940697	941015	255,0,0	1	318	0
CP020290.1	941015	941081	s510-_TY3_1p	332	-	941015	941081	255,0,0	1	66	0
CP020290.1	1049010	1049143	s511+_TY5	664	+	1049010	1049143	255,0,0	1	133	0
CP020291.1	920	1085	s512-_TY5	1050	-	920	1085	255,0,0	1	165	0
CP020291.1	46133	46286	s513-_TY1	688	-	46133	46286	255,0,0	1	153	0
CP020291.1	46463	46769	s514+_TY3	2369	+	46463	46769	255,0,0	1	306	0
CP020291.1	46808	47179	s515-_TY4	3172	-	46808	47179	255,0,0	1	371	0
CP020291.1	47179	47499	s516+_TY1	2260	+	47179	47499	255,0,0	1	320	0
CP020291.1	49918	50005	s518-_TY1	409	-	49918	50005	255,0,0	1	87	0
CP020291.1	422330	422705	s521-_TY4	2574	-	422330	422705	255,0,0	1	375	0
CP020291.1	538977	539029	s523-_TY1	241	-	538977	539029	255,0,0	1	52	0
CP020291.1	539070	539387	s524+_TY1	1599	+	539070	539387	255,0,0	1	317	0
CP020291.1	550140	550457	s526-_TY1	1356	-	550140	550457	255,0,0	1	317	0
CP020291.1	559816	560147	s527-_TY1	1506	-	559816	560147	255,0,0	1	331	0
CP020291.1	667504	667651	s528-_TY1	612	-	667504	667651	255,0,0	1	147	0
CP020291.1	667660	667951	s529+_TSU4	2403	+	667660	667951	255,0,0	1	291	0
CP020291.1	748085	748405	s530-_TY1	1501	-	748085	748405	255,0,0	1	320	0
CP020291.1	792511	792828	s537-_TY1	1489	-	792511	792828	255,0,0	1	317	0
CP020291.1	821384	821644	s540+_TY4	1949	+	821384	821644	255,0,0	1	260	0
CP020291.1	821646	821960	s541-_TY1	1355	-	821646	821960	255,0,0	1	314	0
CP020291.1	821960	822071	s542+_TY4	710	+	821960	822071	255,0,0	1	111	0
CP020291.1	901939	902167	s547-_TY5	1193	-	901939	902167	255,0,0	1	228	0
