# Supplementary material for: Evolution of Ty1 copy number control in yeast by horizontal transfer and recombination
Source: PLoS Genet. 2020 Feb 21;16(2):e1008632. doi: 10.1371/journal.pgen.1008632 (PMC7055915; doi:10.1371/journal.pgen.1008632)
Supplement: S7 File — Strain-specific BED12 files of Ty elements for all strains in the expanded dataset. Each Ty element in the BED12 file was categorized structurally with a prefix as full-length (f, internal region present and total length >95% of canonical length), truncated (t, internal region present and total length <95% of canonical length), or solo LTRs (s, LTR present but no match to internal region). Sequence IDs correspond to International Nucleotide Sequence Database Collaboration records except for S. jurei NCYC 3962 which uses IDs from an assembly provided by personal communication from the Daniela Delneri lab (University of Manchester). (ZIP) [file pgen.1008632.s014.zip › SDO2s1.bed]

CABIJZ010000002	63700	63769	s3-_TY1	369	-	63700	63769	255,0,0	1	69	0
CABIJZ010000002	172341	172502	s4-_TY1	581	-	172341	172502	255,0,0	1	161	0
CABIJZ010000002	172502	178416	f5+_TY1	48149	+	172502	178416	255,0,0	3	332,5250,332	0,332,5582
CABIJZ010000002	178496	184457	f7+_TY2	50625	+	178496	184457	255,0,0	3	333,5295,333	0,333,5628
CABIJZ010000002	354981	355313	s11+_TY3	2329	+	354981	355313	255,0,0	1	332	0
CABIJZ010000002	355488	355533	s12-_TY1	257	-	355488	355533	255,0,0	1	45	0
CABIJZ010000002	355528	355609	s13-_TY2	341	-	355528	355609	255,0,0	1	81	0
CABIJZ010000002	378881	379211	s14-_TY1	2519	-	378881	379211	255,0,0	1	330	0
CABIJZ010000002	531293	531430	s21-_TY1	1146	-	531293	531430	255,0,0	1	137	0
CABIJZ010000002	531459	532646	t22+_TY1	7611	+	531459	532646	255,0,0	1	1187	0
CABIJZ010000002	532663	532987	s23-_TY1	2379	-	532663	532987	255,0,0	1	324	0
CABIJZ010000002	568019	568093	s24+_TY2	317	+	568019	568093	255,0,0	1	74	0
CABIJZ010000002	629813	636063	s27+_TY1	2607	+	629813	636063	255,0,0	2	117,219	0,6031
CABIJZ010000002	629930	635844	f28-_TY1	42053	-	629930	635844	255,0,0	3	332,5250,332	0,332,5582
CABIJZ010000002	701985	702060	s31+_TY1	332	+	701985	702060	255,0,0	1	75	0
CABIJZ010000002	702163	702293	t32-_TY1	1094	-	702163	702293	255,0,0	1	130	0
CABIJZ010000002	702737	703067	s33+_TY1	2323	+	702737	703067	255,0,0	1	330	0
CABIJZ010000002	839231	839388	s34-_TY1	623	-	839231	839388	255,0,0	1	157	0
CABIJZ010000002	855362	855695	s35+_TY2	2700	+	855362	855695	255,0,0	1	333	0
CABIJZ010000002	973004	973322	s38+_TY1	2191	+	973004	973322	255,0,0	1	318	0
CABIJZ010000002	1049520	1049712	s40+_TY1	1083	+	1049520	1049712	255,0,0	2	122,70	0,122
CABIJZ010000002	1051765	1051913	s41-_TY1	757	-	1051765	1051913	255,0,0	2	72,78	0,70
CABIJZ010000002	1051969	1057930	f42-_TY2	50627	-	1051969	1057930	255,0,0	3	333,5295,333	0,333,5628
CABIJZ010000010	141475	141544	s49-_TY1	339	-	141475	141544	255,0,0	1	69	0
CABIJZ010000010	163347	163686	s51+_TY1	1966	+	163347	163686	255,0,0	1	339	0
CABIJZ010000010	302501	302535	s54+_TY1	240	+	302501	302535	255,0,0	1	34	0
CABIJZ010000010	302529	302821	s55-_TY1	2019	-	302529	302821	255,0,0	1	292	0
CABIJZ010000010	378909	378976	s56-_TY3	306	-	378909	378976	255,0,0	1	67	0
CABIJZ010000010	379101	379146	s58-_TY3_1p	321	-	379101	379146	255,0,0	1	45	0
CABIJZ010000010	379146	379479	s59-_TY2	2632	-	379146	379479	255,0,0	1	333	0
CABIJZ010000010	490378	490437	s62+_TY1	323	+	490378	490437	255,0,0	1	59	0
CABIJZ010000010	513140	513451	s63-_TY1	1389	-	513140	513451	255,0,0	1	311	0
CABIJZ010000010	665331	668468	t65-_TY5	24667	-	665331	668468	255,0,0	4	249,1421,1224,249	0,249,1664,2888
CABIJZ010000012	75195	75290	s66+_TY3	539	+	75195	75290	255,0,0	1	95	0
CABIJZ010000012	75307	75615	s67-_TY1	1651	-	75307	75615	255,0,0	1	308	0
CABIJZ010000012	75686	75751	s68-_TY3_1p	325	-	75686	75751	255,0,0	1	65	0
CABIJZ010000012	78038	78266	s69+_TY2	802	+	78038	78266	255,0,0	1	228	0
CABIJZ010000012	152400	158361	f71-_TY2	50691	-	152400	158361	255,0,0	3	333,5295,333	0,333,5628
CABIJZ010000012	188949	189128	s76+_TY1	665	+	188949	189128	255,0,0	1	179	0
CABIJZ010000012	309855	310187	s80+_TY1	2715	+	309855	310187	255,0,0	1	332	0
CABIJZ010000012	411686	412057	s82+_TY4	3187	+	411686	412057	255,0,0	1	371	0
CABIJZ010000012	412259	412582	s84-_TY1	2375	-	412259	412582	255,0,0	1	323	0
CABIJZ010000012	412866	413091	s85+_TY1	783	+	412866	413091	255,0,0	1	225	0
CABIJZ010000012	526387	526451	s89+_TY5	285	+	526387	526451	255,0,0	1	64	0
CABIJZ010000012	531480	531712	s90+_TY5	1062	+	531480	531712	255,0,0	1	232	0
CABIJZ010000011	1584	1816	s91-_TY5	1167	-	1584	1816	255,0,0	1	232	0
CABIJZ010000011	3646	3897	s93+_TY5	1854	+	3646	3897	255,0,0	1	251	0
CABIJZ010000011	18759	24190	f96a-_TY3	35157	-	18759	24190	255,0,0	3	341,4749,341	0,341,5090
CABIJZ010000011	23849	29280	f96b-_TY3	35157	-	23849	29280	255,0,0	3	341,4749,341	0,341,5090
CABIJZ010000011	104816	104879	s97+_TY1	300	+	104816	104879	255,0,0	1	63	0
CABIJZ010000011	129383	135344	f100-_TY2	50668	-	129383	135344	255,0,0	3	333,5295,333	0,333,5628
CABIJZ010000011	137282	137314	s101-_TY1	239	-	137282	137314	255,0,0	1	32	0
CABIJZ010000011	137568	137901	s103-_TY2	2742	-	137568	137901	255,0,0	1	333	0
CABIJZ010000011	218250	218317	s107+_TY3	356	+	218250	218317	255,0,0	1	67	0
CABIJZ010000011	260330	260496	s110-_TY1	1031	-	260330	260496	255,0,0	1	166	0
CABIJZ010000011	260506	260562	s111-_TY3_1p	268	-	260506	260562	255,0,0	1	56	0
CABIJZ010000011	284061	284128	s112-_TY1	246	-	284061	284128	255,0,0	1	67	0
CABIJZ010000011	322670	322978	s114-_TY1	1207	-	322670	322978	255,0,0	1	308	0
CABIJZ010000011	323473	329434	f116-_TY2	50691	-	323473	329434	255,0,0	3	333,5295,333	0,333,5628
CABIJZ010000011	401547	401678	s117-_TY1	740	-	401547	401678	255,0,0	1	131	0
CABIJZ010000011	439801	440126	s118-_TY1	2341	-	439801	440126	255,0,0	1	325	0
CABIJZ010000011	515486	515819	s124-_TY2	2632	-	515486	515819	255,0,0	1	333	0
CABIJZ010000013	114875	114929	s129-_TY1	268	-	114875	114929	255,0,0	1	54	0
CABIJZ010000013	114929	115040	s130-_TY1	716	-	114929	115040	255,0,0	1	111	0
CABIJZ010000013	115040	115373	s131+_TY2	2744	+	115040	115373	255,0,0	1	333	0
CABIJZ010000013	115381	115674	s132-_TY3	2154	-	115381	115674	255,0,0	1	293	0
CABIJZ010000013	138601	138806	s134+_TY1	1424	+	138601	138806	255,0,0	1	205	0
CABIJZ010000013	140103	140410	s135+_TY1	2040	+	140103	140410	255,0,0	1	307	0
CABIJZ010000013	237576	237925	s136+_TY1	2236	+	237576	237925	255,0,0	1	349	0
CABIJZ010000014	119172	124603	f138+_TY3	33554	+	119172	124603	255,0,0	3	341,4749,341	0,341,5090
CABIJZ010000014	160866	160940	s139+_TY1	524	+	160866	160940	255,0,0	1	74	0
CABIJZ010000014	160940	161245	s140+_TY1	2209	+	160940	161245	255,0,0	1	305	0
CABIJZ010000014	175675	175988	s143+_TY1	1499	+	175675	175988	255,0,0	1	313	0
CABIJZ010000014	179070	179122	s146-_TY1	227	-	179070	179122	255,0,0	1	52	0
CABIJZ010000014	179132	179445	s147-_TY1	2274	-	179132	179445	255,0,0	1	313	0
CABIJZ010000014	199270	205231	f150+_TY2	48523	+	199270	205231	255,0,0	3	333,5295,333	0,333,5628
CABIJZ010000014	228364	228687	s152-_TY2	2555	-	228364	228687	255,0,0	1	323	0
CABIJZ010000014	230441	230657	s155+_TY1	719	+	230441	230657	255,0,0	1	216	0
CABIJZ010000014	284751	284944	s156+_TY1	683	+	284751	284944	255,0,0	1	193	0
CABIJZ010000015	17040	17134	s159-_TY1	464	-	17040	17134	255,0,0	1	94	0
CABIJZ010000015	17134	17463	s160-_TY1	1945	-	17134	17463	255,0,0	1	329	0
CABIJZ010000015	20296	20542	s162-_TY5	1333	-	20296	20542	255,0,0	1	246	0
CABIJZ010000015	160156	160490	s166+_TY2	2700	+	160156	160490	255,0,0	1	334	0
CABIJZ010000015	160524	160854	s167-_TY1	2476	-	160524	160854	255,0,0	1	330	0
CABIJZ010000015	160854	160907	s168+_TY1	277	+	160854	160907	255,0,0	1	53	0
CABIJZ010000015	162586	162629	s171-_TY1	277	-	162586	162629	255,0,0	1	43	0
CABIJZ010000015	162630	162924	s172-_TY1	1637	-	162630	162924	255,0,0	1	294	0
CABIJZ010000015	169358	175636	s173+_TY1	2376	+	169358	175636	255,0,0	2	152,156	0,6122
CABIJZ010000015	169513	175474	f174+_TY2	50641	+	169513	175474	255,0,0	3	333,5295,333	0,333,5628
CABIJZ010000015	228662	228803	s177+_TY1	1028	+	228662	228803	255,0,0	1	141	0
CABIJZ010000015	307767	310906	t179-_TY5	24851	-	307767	310906	255,0,0	4	251,1421,1224,249	0,251,1666,2890
CABIJZ010000003	228937	229266	s182-_TY1	2206	-	228937	229266	255,0,0	1	329	0
CABIJZ010000003	259582	259932	s184-_TY3	2097	-	259582	259932	255,0,0	1	350	0
CABIJZ010000003	314125	314428	s187-_TY1	1634	-	314125	314428	255,0,0	1	303	0
CABIJZ010000003	319058	319185	s188-_TY1	815	-	319058	319185	255,0,0	1	127	0
CABIJZ010000003	354614	354654	s190-_TY1	256	-	354614	354654	255,0,0	1	40	0
CABIJZ010000003	356995	357324	s191-_TY1	1958	-	356995	357324	255,0,0	1	329	0
CABIJZ010000003	357326	357381	s192+_TY1	308	+	357326	357381	255,0,0	1	55	0
CABIJZ010000003	386160	386738	s196-_TY1	1169	-	386160	386738	255,0,0	2	130,116	0,462
CABIJZ010000003	386290	386622	s197-_TY1	2708	-	386290	386622	255,0,0	1	332	0
CABIJZ010000003	656806	656875	s201-_TY3_1p	349	-	656806	656875	255,0,0	1	69	0
CABIJZ010000003	664234	664570	s203+_TY3	2714	+	664234	664570	255,0,0	1	336	0
CABIJZ010000003	664575	670812	s204+_TY3	1406	+	664575	670812	255,0,0	2	68,129	0,6108
CABIJZ010000003	664674	665006	s205-_TY2	2607	-	664674	665006	255,0,0	1	332	0
CABIJZ010000003	665209	665541	s206-_TY1	2741	-	665209	665541	255,0,0	1	332	0
CABIJZ010000003	670298	670630	s207-_TY1	2616	-	670298	670630	255,0,0	1	332	0
CABIJZ010000003	744236	744556	s209-_TY1	1280	-	744236	744556	255,0,0	1	320	0
CABIJZ010000003	866588	872862	f216+_TY4	53804	+	866588	872862	255,0,0	4	371,3615,1893,371	0,371,4010,5903
CABIJZ010000003	956190	956256	s219+_TY1	274	+	956190	956256	255,0,0	1	66	0
CABIJZ010000003	963022	968983	f221-_TY2	50632	-	963022	968983	255,0,0	3	333,5295,333	0,333,5628
CABIJZ010000003	968997	969329	s222+_TY1	2714	+	968997	969329	255,0,0	1	332	0
CABIJZ010000003	969380	969711	s223-_TY1	2143	-	969380	969711	255,0,0	1	331	0
CABIJZ010000003	972975	973168	s224-_TY1	1029	-	972975	973168	255,0,0	1	193	0
CABIJZ010000003	973168	979410	s225+_TY2	2681	+	973168	979410	255,0,0	2	59,269	0,5973
CABIJZ010000003	973227	979141	f226-_TY1	48138	-	973227	979141	255,0,0	3	332,5250,332	0,332,5582
CABIJZ010000016	1448	1732	s227-_TY5	1445	-	1448	1732	255,0,0	1	284	0
CABIJZ010000016	1732	1938	s228+_TY1	1048	+	1732	1938	255,0,0	1	206	0
CABIJZ010000016	2719	5224	t229+_TY1	15664	+	2719	5224	255,0,0	2	2355,150	0,2355
CABIJZ010000016	7570	7821	s230-_TY5	1612	-	7570	7821	255,0,0	1	251	0
CABIJZ010000016	156768	157119	s234-_TY4	2991	-	156768	157119	255,0,0	1	351	0
CABIJZ010000016	171993	177790	f235-_TY2	38842	-	171993	177790	255,0,0	4	333,4729,409,333	0,333,5055,5464
CABIJZ010000016	179588	179920	s236+_TY1	2363	+	179588	179920	255,0,0	1	332	0
CABIJZ010000016	188162	188494	s237+_TY2	2459	+	188162	188494	255,0,0	1	332	0
CABIJZ010000004	3073	3403	s239-_TY1	1819	-	3073	3403	255,0,0	1	330	0
CABIJZ010000004	11310	11561	s242-_TY5	1736	-	11310	11561	255,0,0	1	251	0
CABIJZ010000004	112195	118156	f247+_TY2	44444	+	112195	118156	255,0,0	3	333,5295,333	0,333,5628
CABIJZ010000004	120314	120647	s248-_TY1	2310	-	120314	120647	255,0,0	1	333	0
CABIJZ010000004	227859	228201	s250+_TY3	1877	+	227859	228201	255,0,0	1	342	0
CABIJZ010000004	235235	235321	s251+_TY2	434	+	235235	235321	255,0,0	1	86	0
CABIJZ010000004	228999	229296	s253-_TY1	1639	-	228999	229296	255,0,0	1	297	0
CABIJZ010000004	229300	235214	f254+_TY1	47997	+	229300	235214	255,0,0	3	332,5250,332	0,332,5582
CABIJZ010000004	308030	308362	s256-_TY2	2693	-	308030	308362	255,0,0	1	332	0
CABIJZ010000004	361425	361764	s259+_TY3	1863	+	361425	361764	255,0,0	1	339	0
CABIJZ010000004	579488	579616	s266+_TY1	617	+	579488	579616	255,0,0	1	128	0
CABIJZ010000004	579155	579488	s267+_TY2	2708	+	579155	579488	255,0,0	1	333	0
CABIJZ010000004	602323	602570	s268+_TY1	1615	+	602323	602570	255,0,0	1	247	0
CABIJZ010000004	665888	666211	s269-_TY1	1715	-	665888	666211	255,0,0	1	323	0
CABIJZ010000004	666214	666360	s270+_TY1	777	+	666214	666360	255,0,0	1	146	0
CABIJZ010000004	704972	705133	s275-_TY1	843	-	704972	705133	255,0,0	1	161	0
CABIJZ010000004	705212	705296	s277+_TY1	602	+	705212	705296	255,0,0	1	84	0
CABIJZ010000004	963882	964194	s278+_TY3	1959	+	963882	964194	255,0,0	1	312	0
CABIJZ010000004	964181	964324	s279+_TY1	589	+	964181	964324	255,0,0	1	143	0
CABIJZ010000004	965213	965301	s280-_TY1	499	-	965213	965301	255,0,0	1	88	0
CABIJZ010000004	1073651	1073691	s282-_TY5	293	-	1073651	1073691	255,0,0	1	40	0
CABIJZ010000004	1074192	1074409	s283-_TY5	1411	-	1074192	1074409	255,0,0	1	217	0
CABIJZ010000004	1076295	1076544	s284+_TY5	1566	+	1076295	1076544	255,0,0	1	249	0
CABIJZ010000005	126757	127091	s286+_TY1	2558	+	126757	127091	255,0,0	1	334	0
CABIJZ010000005	178791	179114	s288-_TY2	2700	-	178791	179114	255,0,0	1	323	0
CABIJZ010000005	185420	185490	s289-_TY1	442	-	185420	185490	255,0,0	1	70	0
CABIJZ010000005	185479	185535	s290+_TY1	363	+	185479	185535	255,0,0	1	56	0
CABIJZ010000005	349975	350117	s297+_TY2	579	+	349975	350117	255,0,0	1	142	0
CABIJZ010000005	350492	350616	s299+_TY1	749	+	350492	350616	255,0,0	1	124	0
CABIJZ010000005	434770	435092	s303-_TY1	2136	-	434770	435092	255,0,0	1	322	0
CABIJZ010000005	452843	453173	s304-_TY1	1397	-	452843	453173	255,0,0	1	330	0
CABIJZ010000005	475080	475271	s306+_TY1	868	+	475080	475271	255,0,0	1	191	0
CABIJZ010000005	475659	476030	s308+_TY4	3320	+	475659	476030	255,0,0	1	371	0
CABIJZ010000005	476234	476566	s310+_TY1	2284	+	476234	476566	255,0,0	1	332	0
CABIJZ010000005	545105	545334	s311-_TY1	1478	-	545105	545334	255,0,0	1	229	0
CABIJZ010000005	720432	720532	s313+_TY1	613	+	720432	720532	255,0,0	1	100	0
CABIJZ010000005	782882	782963	s315+_TY1	287	+	782882	782963	255,0,0	1	81	0
CABIJZ010000005	811187	811465	s316+_TY1	1388	+	811187	811465	255,0,0	1	278	0
CABIJZ010000001	1139	1389	s318+_TY5	1774	+	1139	1389	255,0,0	1	250	0
CABIJZ010000001	85525	86047	s321-_TY1	581	-	85525	86047	255,0,0	2	90,100	0,422
CABIJZ010000001	85615	85947	s322-_TY1	2269	-	85615	85947	255,0,0	1	332	0
CABIJZ010000001	162152	162490	s323-_TY3	2277	-	162152	162490	255,0,0	1	338	0
CABIJZ010000001	353940	354254	s328-_TY1	1432	-	353940	354254	255,0,0	1	314	0
CABIJZ010000001	414806	420720	f331-_TY1	46033	-	414806	420720	255,0,0	3	332,5250,332	0,332,5582
CABIJZ010000001	442507	442779	s332+_TY1	1361	+	442507	442779	255,0,0	1	272	0
CABIJZ010000001	639188	639559	s333+_TY4	3304	+	639188	639559	255,0,0	1	371	0
CABIJZ010000001	639559	639867	s334-_TY1	1790	-	639559	639867	255,0,0	1	308	0
CABIJZ010000001	640078	640138	s335-_TY4	255	-	640078	640138	255,0,0	1	60	0
CABIJZ010000001	640177	640437	s336+_TY1	808	+	640177	640437	255,0,0	1	260	0
CABIJZ010000001	640753	640824	s337+_TY1	243	+	640753	640824	255,0,0	1	71	0
CABIJZ010000001	692018	692366	s338+_TY3	2168	+	692018	692366	255,0,0	1	348	0
CABIJZ010000001	692450	692769	s339+_TY1	1451	+	692450	692769	255,0,0	1	319	0
CABIJZ010000001	723102	723335	s340-_TY1	775	-	723102	723335	255,0,0	1	233	0
CABIJZ010000001	723342	723641	s341+_TY2	1140	+	723342	723641	255,0,0	1	299	0
CABIJZ010000001	769031	769321	s342-_TY1	1410	-	769031	769321	255,0,0	1	290	0
CABIJZ010000001	818848	818939	s343-_TY1	391	-	818848	818939	255,0,0	1	91	0
CABIJZ010000001	828156	828813	s344+_TY3	2027	+	828156	828813	255,0,0	2	205,119	0,538
CABIJZ010000001	828361	828694	s345-_TY2	2717	-	828361	828694	255,0,0	1	333	0
CABIJZ010000001	853022	853353	s348-_TY1	2457	-	853022	853353	255,0,0	1	331	0
CABIJZ010000007	164027	164359	s353+_TY1	2622	+	164027	164359	255,0,0	1	332	0
CABIJZ010000007	165329	165509	s356-_TY1	728	-	165329	165509	255,0,0	1	180	0
CABIJZ010000007	481191	481517	s360-_TY1	1909	-	481191	481517	255,0,0	1	326	0
CABIJZ010000007	542316	542395	s361+_TY1	567	+	542316	542395	255,0,0	1	79	0
CABIJZ010000007	542365	542422	s362-_TY1	233	-	542365	542422	255,0,0	1	57	0
CABIJZ010000007	575707	576039	s364-_TY1	2619	-	575707	576039	255,0,0	1	332	0
CABIJZ010000007	599007	599346	s367-_TY3	2705	-	599007	599346	255,0,0	1	339	0
CABIJZ010000007	599681	600056	t368-_TY2	2947	-	599681	600056	255,0,0	2	333,42	0,333
CABIJZ010000007	600056	606017	f369a-_TY2	48510	-	600056	606017	255,0,0	3	333,5295,333	0,333,5628
CABIJZ010000007	605684	611608	f369b-_TY2	48182	-	605684	611608	255,0,0	3	333,5258,333	0,333,5591
CABIJZ010000007	793383	799344	f373+_TY2	50633	+	793383	799344	255,0,0	3	333,5295,333	0,333,5628
CABIJZ010000006	5465	5523	s374+_TY2	251	+	5465	5523	255,0,0	1	58	0
CABIJZ010000006	62694	63034	s380-_TY3	2693	-	62694	63034	255,0,0	1	340	0
CABIJZ010000006	120644	120797	s382-_TY1	947	-	120644	120797	255,0,0	1	153	0
CABIJZ010000006	148640	148682	s385+_TY2	260	+	148640	148682	255,0,0	1	42	0
CABIJZ010000006	148700	148830	s386+_TY1	606	+	148700	148830	255,0,0	1	130	0
CABIJZ010000006	149094	149405	s388-_TY1	1339	-	149094	149405	255,0,0	1	311	0
CABIJZ010000006	481909	482044	s395-_TY1	629	-	481909	482044	255,0,0	1	135	0
CABIJZ010000006	482053	482391	s396+_TY1	1828	+	482053	482391	255,0,0	1	338	0
CABIJZ010000006	855150	855238	s399+_TY1	405	+	855150	855238	255,0,0	1	88	0
CABIJZ010000006	857760	857989	s401+_TY2	1886	+	857760	857989	255,0,0	1	229	0
CABIJZ010000006	857989	864288	f402+_TY2	38930	+	857989	864288	255,0,0	4	333,5295,266,72	0,333,5628,6227
CABIJZ010000006	863883	864216	s403-_TY2	2704	-	863883	864216	255,0,0	1	333	0
CABIJZ010000006	864288	864397	s404+_TY2	729	+	864288	864397	255,0,0	1	109	0
CABIJZ010000006	864397	864432	s405-_TY1	265	-	864397	864432	255,0,0	1	35	0
CABIJZ010000006	864432	864484	s406-_TY1	270	-	864432	864484	255,0,0	1	52	0
CABIJZ010000006	864484	864551	s407-_TY3	530	-	864484	864551	255,0,0	1	67	0
CABIJZ010000006	913821	913869	s409-_TY5	323	-	913821	913869	255,0,0	1	48	0
CABIJZ010000006	915179	915396	s410-_TY5	1450	-	915179	915396	255,0,0	1	217	0
CABIJZ010000006	917469	917718	s411+_TY5	1645	+	917469	917718	255,0,0	1	249	0
CABIJZ010000008	90213	90282	s412+_TY4	575	+	90213	90282	255,0,0	1	69	0
CABIJZ010000008	90282	90614	s413-_TY1	2620	-	90282	90614	255,0,0	1	332	0
CABIJZ010000008	90614	90855	s414+_TY4	1946	+	90614	90855	255,0,0	1	241	0
CABIJZ010000008	90855	93008	s415+_TY1	577	+	90855	93008	255,0,0	2	41,75	0,2078
CABIJZ010000008	90939	91008	s416-_TY3	450	-	90939	91008	255,0,0	1	69	0
CABIJZ010000008	607820	607916	s423-_TY1	654	-	607820	607916	255,0,0	1	96	0
CABIJZ010000008	607938	613852	f424-_TY1	46116	-	607938	613852	255,0,0	3	332,5250,332	0,332,5582
CABIJZ010000008	613852	614205	s425-_TY4	2792	-	613852	614205	255,0,0	1	353	0
CABIJZ010000009	55039	55318	s429+_TY1	1549	+	55039	55318	255,0,0	1	279	0
CABIJZ010000009	192948	193214	s430+_TY3	2071	+	192948	193214	255,0,0	1	266	0
CABIJZ010000009	193204	193318	s431-_TY3	681	-	193204	193318	255,0,0	1	114	0
CABIJZ010000009	193318	193643	s432+_TY1	2203	+	193318	193643	255,0,0	1	325	0
CABIJZ010000009	343917	344228	s433-_TY1	2261	-	343917	344228	255,0,0	1	311	0
CABIJZ010000009	344228	344599	s434+_TY4	3170	+	344228	344599	255,0,0	1	371	0
CABIJZ010000009	364249	364303	s436-_TY1	282	-	364249	364303	255,0,0	1	54	0
CABIJZ010000009	366937	366990	s437+_TY2	229	+	366937	366990	255,0,0	1	53	0
CABIJZ010000009	367406	367484	s439-_TY3_1p	400	-	367406	367484	255,0,0	1	78	0
CABIJZ010000009	367489	367822	s440+_TY2	2568	+	367489	367822	255,0,0	1	333	0
CABIJZ010000009	406633	412594	f443+_TY2	50663	+	406633	412594	255,0,0	3	333,5295,333	0,333,5628
CABIJZ010000009	412714	412825	s444+_TY1	625	+	412714	412825	255,0,0	1	111	0
CABIJZ010000009	420486	426447	f447-_TY2	50668	-	420486	426447	255,0,0	3	333,5295,333	0,333,5628
CABIJZ010000009	530679	531000	s451+_TY1	2342	+	530679	531000	255,0,0	1	321	0
