# Supplementary material for: Evolution of Ty1 copy number control in yeast by horizontal transfer and recombination
Source: PLoS Genet. 2020 Feb 21;16(2):e1008632. doi: 10.1371/journal.pgen.1008632 (PMC7055915; doi:10.1371/journal.pgen.1008632)
Supplement: S7 File — Strain-specific BED12 files of Ty elements for all strains in the expanded dataset. Each Ty element in the BED12 file was categorized structurally with a prefix as full-length (f, internal region present and total length >95% of canonical length), truncated (t, internal region present and total length <95% of canonical length), or solo LTRs (s, LTR present but no match to internal region). Sequence IDs correspond to International Nucleotide Sequence Database Collaboration records except for S. jurei NCYC 3962 which uses IDs from an assembly provided by personal communication from the Daniela Delneri lab (University of Manchester). (ZIP) [file pgen.1008632.s014.zip › UWOPS05-227.2.bed]

CABIKC010000001	63242	63311	s3-_TY1	390	-	63242	63311	255,0,0	1	69	0
CABIKC010000001	63433	63774	s4+_TY3	3007	+	63433	63774	255,0,0	1	341	0
CABIKC010000001	267964	268335	s6+_TY4	3051	+	267964	268335	255,0,0	1	371	0
CABIKC010000001	343741	344083	s9+_TY3	2247	+	343741	344083	255,0,0	1	342	0
CABIKC010000001	344258	344303	s10-_TY1	257	-	344258	344303	255,0,0	1	45	0
CABIKC010000001	344298	344379	s11-_TY2	341	-	344298	344379	255,0,0	1	81	0
CABIKC010000001	367742	367879	s12+_TY1	520	+	367742	367879	255,0,0	1	137	0
CABIKC010000001	367891	368226	s13-_TY1	2405	-	367891	368226	255,0,0	1	335	0
CABIKC010000001	368312	368663	s14+_TY3	2789	+	368312	368663	255,0,0	1	351	0
CABIKC010000001	495862	496194	s20-_TY1	2743	-	495862	496194	255,0,0	1	332	0
CABIKC010000001	496361	496702	s21+_TY3	2862	+	496361	496702	255,0,0	1	341	0
CABIKC010000001	521237	521313	s22+_TY3	318	+	521237	521313	255,0,0	1	76	0
CABIKC010000001	521310	521785	s23-_TY1	1165	-	521310	521785	255,0,0	2	83,59	0,416
CABIKC010000001	521393	521726	s24+_TY2	2666	+	521393	521726	255,0,0	1	333	0
CABIKC010000001	521812	522999	t25+_TY1	7612	+	521812	522999	255,0,0	1	1187	0
CABIKC010000001	523018	523342	s26-_TY1	2617	-	523018	523342	255,0,0	1	324	0
CABIKC010000001	558365	558439	s27+_TY2	317	+	558365	558439	255,0,0	1	74	0
CABIKC010000001	620152	620480	s30+_TY1	2347	+	620152	620480	255,0,0	1	328	0
CABIKC010000001	686358	686433	s33+_TY1	316	+	686358	686433	255,0,0	1	75	0
CABIKC010000001	686536	686666	t34-_TY1	1094	-	686536	686666	255,0,0	1	130	0
CABIKC010000001	687110	687440	s35+_TY1	2337	+	687110	687440	255,0,0	1	330	0
CABIKC010000001	822264	822423	s36-_TY1	626	-	822264	822423	255,0,0	1	159	0
CABIKC010000001	864229	864561	s39-_TY1	2777	-	864229	864561	255,0,0	1	332	0
CABIKC010000001	955914	956570	s40+_TY1	2214	+	955914	956570	255,0,0	2	153,166	0,490
CABIKC010000001	956071	956404	s41-_TY2	2692	-	956071	956404	255,0,0	1	333	0
CABIKC010000001	1032773	1033303	s43+_TY1	1065	+	1032773	1033303	255,0,0	3	85,42,70	0,418,460
CABIKC010000001	1032858	1033191	s44+_TY2	2714	+	1032858	1033191	255,0,0	1	333	0
CABIKC010000001	1035347	1035495	s45-_TY1	770	-	1035347	1035495	255,0,0	2	72,78	0,70
CABIKC010000001	1468493	1468744	s51+_TY5	1721	+	1468493	1468744	255,0,0	1	251	0
CABIKC010000011	1014	1264	s52+_TY5	1810	+	1014	1264	255,0,0	1	250	0
CABIKC010000011	69273	69605	s55+_TY1	2636	+	69273	69605	255,0,0	1	332	0
CABIKC010000011	74356	74727	s56-_TY4	3083	-	74356	74727	255,0,0	1	371	0
CABIKC010000011	92824	92887	s57+_TY1	300	+	92824	92887	255,0,0	1	63	0
CABIKC010000011	92913	93284	s58-_TY4	3100	-	92913	93284	255,0,0	1	371	0
CABIKC010000011	112904	113275	s60-_TY4	3258	-	112904	113275	255,0,0	1	371	0
CABIKC010000011	119455	119487	s62-_TY1	239	-	119455	119487	255,0,0	1	32	0
CABIKC010000011	119807	120178	s64-_TY4	3258	-	119807	120178	255,0,0	1	371	0
CABIKC010000011	121159	121500	s67+_TY3	2941	+	121159	121500	255,0,0	1	341	0
CABIKC010000011	200827	200894	s68+_TY3	365	+	200827	200894	255,0,0	1	67	0
CABIKC010000011	242912	243078	s71-_TY1	1120	-	242912	243078	255,0,0	1	166	0
CABIKC010000011	243088	243144	s72-_TY3_1p	285	-	243088	243144	255,0,0	1	56	0
CABIKC010000011	305244	305551	s75-_TY1	1168	-	305244	305551	255,0,0	1	307	0
CABIKC010000011	378147	378259	s78-_TY1	701	-	378147	378259	255,0,0	1	112	0
CABIKC010000011	378259	378630	s79+_TY4	3150	+	378259	378630	255,0,0	1	371	0
CABIKC010000011	416587	416918	s81-_TY1	2421	-	416587	416918	255,0,0	1	331	0
CABIKC010000011	418826	419197	s83+_TY4	3295	+	418826	419197	255,0,0	1	371	0
CABIKC010000011	419553	419885	s85+_TY1	2669	+	419553	419885	255,0,0	1	332	0
CABIKC010000011	437438	437590	s86+_TY4	365	+	437438	437590	255,0,0	1	152	0
CABIKC010000011	437067	437438	s87+_TY4	3280	+	437067	437438	255,0,0	1	371	0
CABIKC010000011	437602	437934	s88-_TY1	2741	-	437602	437934	255,0,0	1	332	0
CABIKC010000011	494110	494408	s90-_TY1	1012	-	494110	494408	255,0,0	1	298	0
CABIKC010000011	494438	494770	s91-_TY1	2593	-	494438	494770	255,0,0	1	332	0
CABIKC010000014	170159	170491	s94+_TY1	2777	+	170159	170491	255,0,0	1	332	0
CABIKC010000014	192340	192711	s95-_TY4	3284	-	192340	192711	255,0,0	1	371	0
CABIKC010000014	192711	193034	s96-_TY1	2130	-	192711	193034	255,0,0	1	323	0
CABIKC010000014	290199	290414	s97-_TY1	1440	-	290199	290414	255,0,0	1	215	0
CABIKC010000014	313338	314058	s99+_TY3	2611	+	313338	314058	255,0,0	2	104,245	0,475
CABIKC010000014	313442	313813	s100+_TY4	3130	+	313442	313813	255,0,0	1	371	0
CABIKC010000014	314154	314476	s101+_TY1	2239	+	314154	314476	255,0,0	1	322	0
CABIKC010000014	314604	314936	s102-_TY1	2777	-	314604	314936	255,0,0	1	332	0
CABIKC010000014	427139	427390	s105+_TY5	1640	+	427139	427390	255,0,0	1	251	0
CABIKC010000015	7113	7362	s106+_TY5	1546	+	7113	7362	255,0,0	1	249	0
CABIKC010000015	86374	86515	s108-_TY1	1013	-	86374	86515	255,0,0	1	141	0
CABIKC010000015	124399	124740	s111-_TY3	2911	-	124399	124740	255,0,0	1	341	0
CABIKC010000015	139875	140207	s112-_TY1	2395	-	139875	140207	255,0,0	1	332	0
CABIKC010000015	146606	146915	s113+_TY1	1381	+	146606	146915	255,0,0	1	309	0
CABIKC010000015	146954	147094	s114+_TY2	1244	+	146954	147094	255,0,0	1	140	0
CABIKC010000015	147094	147426	s115-_TY1	2763	-	147094	147426	255,0,0	1	332	0
CABIKC010000015	147426	147480	s116+_TY1	316	+	147426	147480	255,0,0	1	54	0
CABIKC010000015	149134	149322	s119-_TY2	1514	-	149134	149322	255,0,0	1	188	0
CABIKC010000015	149322	149654	s120+_TY1	2688	+	149322	149654	255,0,0	1	332	0
CABIKC010000015	166193	166534	s121-_TY3	2928	-	166193	166534	255,0,0	1	341	0
CABIKC010000015	224690	225061	s123+_TY4	3363	+	224690	225061	255,0,0	1	371	0
CABIKC010000015	225311	225643	s125+_TY1	2868	+	225311	225643	255,0,0	1	332	0
CABIKC010000015	289713	290044	s127+_TY1	2365	+	289713	290044	255,0,0	1	331	0
CABIKC010000015	290122	290367	s128+_TY5	1313	+	290122	290367	255,0,0	1	245	0
CABIKC010000015	293199	293904	s130+_TY1	2041	+	293199	293904	255,0,0	2	160,174	0,531
CABIKC010000015	293359	293730	s131+_TY4	3116	+	293359	293730	255,0,0	1	371	0
CABIKC010000015	293904	294986	s132+_TY1	677	+	293904	294986	255,0,0	2	57,55	0,1027
CABIKC010000015	293983	294088	s133-_TY4	843	-	293983	294088	255,0,0	1	105	0
CABIKC010000015	294088	294421	s134+_TY2	2681	+	294088	294421	255,0,0	1	333	0
CABIKC010000016	74459	74675	s137-_TY1	687	-	74459	74675	255,0,0	1	216	0
CABIKC010000016	89833	90204	s140+_TY4	3101	+	89833	90204	255,0,0	1	371	0
CABIKC010000016	99936	100306	s141+_TY4	2953	+	99936	100306	255,0,0	1	370	0
CABIKC010000016	119978	120737	s144+_TY1	2765	+	119978	120737	255,0,0	3	265,61,50	0,636,709
CABIKC010000016	120243	120614	s145+_TY4	3225	+	120243	120614	255,0,0	1	371	0
CABIKC010000016	123816	124129	s148-_TY1	1501	-	123816	124129	255,0,0	1	313	0
CABIKC010000016	138555	139254	s151-_TY2	2732	-	138555	139254	255,0,0	2	250,78	0,621
CABIKC010000016	138805	139176	s152+_TY4	3257	+	138805	139176	255,0,0	1	371	0
CABIKC010000016	139259	139425	s153-_TY1	1216	-	139259	139425	255,0,0	1	166	0
CABIKC010000016	289192	289443	s155+_TY5	1640	+	289192	289443	255,0,0	1	251	0
CABIKC010000017	130183	130240	s156-_TY1	314	-	130183	130240	255,0,0	1	57	0
CABIKC010000017	130410	130742	s158+_TY1	2664	+	130410	130742	255,0,0	1	332	0
CABIKC010000017	152086	152427	s160+_TY3	2866	+	152086	152427	255,0,0	1	341	0
CABIKC010000017	167026	167397	s161-_TY4	3101	-	167026	167397	255,0,0	1	371	0
CABIKC010000017	167866	168198	s162-_TY1	2664	-	167866	168198	255,0,0	1	332	0
CABIKC010000017	169492	169824	s163+_TY1	2577	+	169492	169824	255,0,0	1	332	0
CABIKC010000012	13372	13715	s167-_TY3	2847	-	13372	13715	255,0,0	1	343	0
CABIKC010000012	97530	98206	s170+_TY3	2987	+	97530	98206	255,0,0	2	204,141	0,535
CABIKC010000012	97734	98065	s171+_TY1	2700	+	97734	98065	255,0,0	1	331	0
CABIKC010000012	236828	237150	s172+_TY2	2675	+	236828	237150	255,0,0	1	322	0
CABIKC010000012	237165	237496	s173+_TY1	2466	+	237165	237496	255,0,0	1	331	0
CABIKC010000012	261705	262024	s176-_TY3	1927	-	261705	262024	255,0,0	1	319	0
CABIKC010000012	262596	262929	s177+_TY2	2689	+	262596	262929	255,0,0	1	333	0
CABIKC010000012	271680	271771	s178+_TY1	347	+	271680	271771	255,0,0	1	91	0
CABIKC010000012	321285	321991	s179+_TY2	2649	+	321285	321991	255,0,0	2	60,275	0,431
CABIKC010000012	321345	321716	s180-_TY4	3179	-	321345	321716	255,0,0	1	371	0
CABIKC010000012	367066	367362	s181-_TY2	1146	-	367066	367362	255,0,0	1	296	0
CABIKC010000012	397930	398249	s183-_TY1	1468	-	397930	398249	255,0,0	1	319	0
CABIKC010000012	398333	398676	s184-_TY3	1993	-	398333	398676	255,0,0	1	343	0
CABIKC010000012	449876	449947	s185-_TY1	260	-	449876	449947	255,0,0	1	71	0
CABIKC010000012	450799	451170	s188-_TY4	3213	-	450799	451170	255,0,0	1	371	0
CABIKC010000012	451208	451538	s189+_TY1	1861	+	451208	451538	255,0,0	1	330	0
CABIKC010000003	1494	1745	s190-_TY5	1640	-	1494	1745	255,0,0	1	251	0
CABIKC010000003	194709	195387	s192+_TY3	3009	+	194709	195387	255,0,0	2	197,149	0,529
CABIKC010000003	194906	195238	s193+_TY1	2777	+	194906	195238	255,0,0	1	332	0
CABIKC010000003	197049	197089	s194-_TY1	267	-	197049	197089	255,0,0	1	40	0
CABIKC010000003	303167	303538	s199-_TY4	3303	-	303167	303538	255,0,0	1	371	0
CABIKC010000003	309293	309404	s202-_TY1	610	-	309293	309404	255,0,0	1	111	0
CABIKC010000003	309873	310006	s203-_TY4	470	-	309873	310006	255,0,0	1	133	0
CABIKC010000003	310008	310340	s204-_TY1	2777	-	310008	310340	255,0,0	1	332	0
CABIKC010000003	349451	349784	s207+_TY2	2689	+	349451	349784	255,0,0	1	333	0
CABIKC010000003	352383	352715	s208+_TY1	2777	+	352383	352715	255,0,0	1	332	0
CABIKC010000003	352716	352770	s209+_TY1	297	+	352716	352770	255,0,0	1	54	0
CABIKC010000003	372119	372451	s211+_TY1	2732	+	372119	372451	255,0,0	1	332	0
CABIKC010000003	372548	372868	s212-_TY2	2141	-	372548	372868	255,0,0	1	320	0
CABIKC010000003	522590	522916	s213-_TY1	2184	-	522590	522916	255,0,0	1	326	0
CABIKC010000003	522916	523041	s214+_TY3	765	+	522916	523041	255,0,0	1	125	0
CABIKC010000003	523067	523346	s215-_TY3	2193	-	523067	523346	255,0,0	1	279	0
CABIKC010000003	523346	523717	s216+_TY4	3240	+	523346	523717	255,0,0	1	371	0
CABIKC010000003	607908	608230	s220-_TY1	2136	-	607908	608230	255,0,0	1	322	0
CABIKC010000003	625967	626299	s221-_TY1	1422	-	625967	626299	255,0,0	1	332	0
CABIKC010000003	647931	648122	s223+_TY1	868	+	647931	648122	255,0,0	1	191	0
CABIKC010000003	648665	649036	s225-_TY4	3258	-	648665	649036	255,0,0	1	371	0
CABIKC010000003	649085	649405	s226+_TY1	2150	+	649085	649405	255,0,0	1	320	0
CABIKC010000003	717802	718143	s228-_TY3	2941	-	717802	718143	255,0,0	1	341	0
CABIKC010000003	718287	718515	s229-_TY1	1333	-	718287	718515	255,0,0	1	228	0
CABIKC010000003	893798	894236	s231+_TY1	668	+	893798	894236	255,0,0	2	58,48	0,390
CABIKC010000003	893862	894185	s232-_TY2	2682	-	893862	894185	255,0,0	1	323	0
CABIKC010000003	914659	914991	s233-_TY1	2777	-	914659	914991	255,0,0	1	332	0
CABIKC010000003	954468	954655	s235-_TY1	1359	-	954468	954655	255,0,0	1	187	0
CABIKC010000003	954655	955026	s236+_TY4	3115	+	954655	955026	255,0,0	1	371	0
CABIKC010000003	983627	983905	s238+_TY1	1413	+	983627	983905	255,0,0	1	278	0
CABIKC010000003	983945	984316	s239+_TY4	3222	+	983945	984316	255,0,0	1	371	0
CABIKC010000003	1090318	1090569	s241+_TY5	1640	+	1090318	1090569	255,0,0	1	251	0
CABIKC010000013	1060	1311	s242+_TY5	1812	+	1060	1311	255,0,0	1	251	0
CABIKC010000013	84985	85507	s245-_TY1	600	-	84985	85507	255,0,0	2	90,100	0,422
CABIKC010000013	85075	85407	s246-_TY1	2259	-	85075	85407	255,0,0	1	332	0
CABIKC010000013	161451	161789	s247-_TY3	2294	-	161451	161789	255,0,0	1	338	0
CABIKC010000013	353292	353606	s251-_TY1	1392	-	353292	353606	255,0,0	1	314	0
CABIKC010000013	435955	436570	s254+_TY1	1498	+	435955	436570	255,0,0	2	54,229	0,386
CABIKC010000013	436009	436341	s255+_TY1	2832	+	436009	436341	255,0,0	1	332	0
CABIKC010000002	1534	1783	s256-_TY5	1667	-	1534	1783	255,0,0	1	249	0
CABIKC010000002	3661	3713	s257+_TY5	304	+	3661	3713	255,0,0	1	52	0
CABIKC010000002	106429	106801	s258+_TY4	3124	+	106429	106801	255,0,0	1	372	0
CABIKC010000002	111802	112119	s260-_TY3	1930	-	111802	112119	255,0,0	1	317	0
CABIKC010000002	110701	110787	s261+_TY1	428	+	110701	110787	255,0,0	1	86	0
CABIKC010000002	111677	111820	s262-_TY1	598	-	111677	111820	255,0,0	1	143	0
CABIKC010000002	226525	226866	s263+_TY3	2955	+	226525	226866	255,0,0	1	341	0
CABIKC010000002	371252	371575	s264+_TY2	2683	+	371252	371575	255,0,0	1	323	0
CABIKC010000002	371612	371935	s265-_TY1	1689	-	371612	371935	255,0,0	1	323	0
CABIKC010000002	371938	372084	s266+_TY1	774	+	371938	372084	255,0,0	1	146	0
CABIKC010000002	372121	372492	s267+_TY4	3232	+	372121	372492	255,0,0	1	371	0
CABIKC010000002	411057	411218	s272-_TY1	843	-	411057	411218	255,0,0	1	161	0
CABIKC010000002	411297	411378	s274+_TY1	584	+	411297	411378	255,0,0	1	81	0
CABIKC010000002	411388	411711	s275-_TY2	2682	-	411388	411711	255,0,0	1	323	0
CABIKC010000002	474922	475254	s276-_TY1	2765	-	474922	475254	255,0,0	1	332	0
CABIKC010000002	475284	475584	s277-_TY1	1658	-	475284	475584	255,0,0	1	300	0
CABIKC010000002	582673	583013	s280+_TY3	2749	+	582673	583013	255,0,0	1	340	0
CABIKC010000002	606139	606471	s281+_TY1	2664	+	606139	606471	255,0,0	1	332	0
CABIKC010000002	632111	632789	s283-_TY3	2920	-	632111	632789	255,0,0	2	141,205	0,473
CABIKC010000002	632252	632584	s284+_TY2	2684	+	632252	632584	255,0,0	1	332	0
CABIKC010000002	716317	716357	s287-_TY1	257	-	716317	716357	255,0,0	1	40	0
CABIKC010000002	716622	716954	s289+_TY1	2760	+	716622	716954	255,0,0	1	332	0
CABIKC010000002	717359	717698	s291-_TY3	1872	-	717359	717698	255,0,0	1	339	0
CABIKC010000002	797017	797349	s294-_TY1	2664	-	797017	797349	255,0,0	1	332	0
CABIKC010000002	843748	843833	s295-_TY1	436	-	843748	843833	255,0,0	1	85	0
CABIKC010000002	843833	844151	s296+_TY1	1313	+	843833	844151	255,0,0	1	318	0
CABIKC010000002	844956	845727	s299-_TY3	2579	-	844956	845727	255,0,0	2	149,205	0,566
CABIKC010000002	845105	845437	s300-_TY1	2664	-	845105	845437	255,0,0	1	332	0
CABIKC010000002	845437	845522	s301-_TY1	650	-	845437	845522	255,0,0	1	85	0
CABIKC010000002	952877	958199	t303-_TY2	44995	-	952877	958199	255,0,0	2	333,4989	0,333
CABIKC010000002	958280	958951	s304+_TY1	2319	+	958280	958951	255,0,0	2	256,81	0,590
CABIKC010000002	958537	958870	s305+_TY2	2730	+	958537	958870	255,0,0	1	333	0
CABIKC010000004	1469	1718	s309-_TY5	1751	-	1469	1718	255,0,0	1	249	0
CABIKC010000004	3596	3648	s310+_TY5	321	+	3596	3648	255,0,0	1	52	0
CABIKC010000004	52691	52757	s312+_TY3	510	+	52691	52757	255,0,0	1	66	0
CABIKC010000004	52757	53089	s313+_TY1	2444	+	52757	53089	255,0,0	1	332	0
CABIKC010000004	55609	55697	s315-_TY1	429	-	55609	55697	255,0,0	1	88	0
CABIKC010000004	202754	203125	s316-_TY4	3190	-	202754	203125	255,0,0	1	371	0
CABIKC010000004	428636	428974	s319-_TY1	1866	-	428636	428974	255,0,0	1	338	0
CABIKC010000004	428983	429119	s320+_TY1	644	+	428983	429119	255,0,0	1	136	0
CABIKC010000004	675056	675388	s326-_TY1	2777	-	675056	675388	255,0,0	1	332	0
CABIKC010000004	675425	675436	s327-_TY2	260	-	675425	675436	255,0,0	1	11	0
CABIKC010000004	675436	675492	s328-_TY1	319	-	675436	675492	255,0,0	1	56	0
CABIKC010000004	730375	730716	s329+_TY3	3007	+	730375	730716	255,0,0	1	341	0
CABIKC010000004	762346	762678	s333-_TY1	2777	-	762346	762678	255,0,0	1	332	0
CABIKC010000004	762692	762909	s334+_TY1	1218	+	762692	762909	255,0,0	1	217	0
CABIKC010000004	763171	763301	s335-_TY1	608	-	763171	763301	255,0,0	1	130	0
CABIKC010000004	763321	763361	s336-_TY2	258	-	763321	763361	255,0,0	1	40	0
CABIKC010000004	791055	791208	s339+_TY1	931	+	791055	791208	255,0,0	1	153	0
CABIKC010000004	825321	825662	s342-_TY3	2995	-	825321	825662	255,0,0	1	341	0
CABIKC010000004	829141	829482	s343-_TY3	2977	-	829141	829482	255,0,0	1	341	0
CABIKC010000004	849494	850173	s344+_TY3	2696	+	849494	850173	255,0,0	2	206,141	0,538
CABIKC010000004	849709	850032	s345-_TY2	2682	-	849709	850032	255,0,0	1	323	0
CABIKC010000004	906392	906710	s351+_TY1	1409	+	906392	906710	255,0,0	1	318	0
CABIKC010000004	909030	909248	s353+_TY5	1328	+	909030	909248	255,0,0	1	218	0
CABIKC010000004	909586	909630	s354-_TY5	329	-	909586	909630	255,0,0	1	44	0
CABIKC010000004	911461	911686	s355-_TY5	1416	-	911461	911686	255,0,0	1	225	0
CABIKC010000007	69582	69914	s358+_TY2	2595	+	69582	69914	255,0,0	1	332	0
CABIKC010000007	163786	164118	s359+_TY1	2664	+	163786	164118	255,0,0	1	332	0
CABIKC010000007	164118	164285	s360-_TY3	1395	-	164118	164285	255,0,0	1	167	0
CABIKC010000007	228288	228659	s361-_TY4	3289	-	228288	228659	255,0,0	1	371	0
CABIKC010000007	229146	229816	s362+_TY2	2734	+	229146	229816	255,0,0	2	106,232	0,438
CABIKC010000007	229252	229584	s363+_TY1	2777	+	229252	229584	255,0,0	1	332	0
CABIKC010000007	341633	341966	s367+_TY2	2694	+	341633	341966	255,0,0	1	333	0
CABIKC010000007	679961	680036	s368-_TY1	327	-	679961	680036	255,0,0	1	75	0
CABIKC010000007	681961	682030	s369+_TY3	436	+	681961	682030	255,0,0	1	69	0
CABIKC010000007	682068	682765	s370+_TY1	2468	+	682068	682765	255,0,0	2	158,162	0,535
CABIKC010000007	682232	682603	s371+_TY4	3108	+	682232	682603	255,0,0	1	371	0
CABIKC010000007	682820	682850	s372-_TY1	257	-	682820	682850	255,0,0	1	30	0
CABIKC010000007	682850	683367	s373-_TY4	1540	-	682850	683367	255,0,0	2	90,94	0,423
CABIKC010000007	682940	683273	s374-_TY2	2609	-	682940	683273	255,0,0	1	333	0
CABIKC010000007	770754	771005	s375+_TY5	1640	+	770754	771005	255,0,0	1	251	0
CABIKC010000005	1462	1713	s376-_TY5	1723	-	1462	1713	255,0,0	1	251	0
CABIKC010000005	46312	46683	s377-_TY4	3200	-	46312	46683	255,0,0	1	371	0
CABIKC010000005	164822	165155	s379+_TY2	2730	+	164822	165155	255,0,0	1	333	0
CABIKC010000005	165187	165557	s380+_TY4	3145	+	165187	165557	255,0,0	1	370	0
CABIKC010000005	403367	403699	s382+_TY2	2694	+	403367	403699	255,0,0	1	332	0
CABIKC010000005	481837	482163	s386-_TY1	1928	-	481837	482163	255,0,0	1	326	0
CABIKC010000005	542996	543075	s387+_TY1	567	+	542996	543075	255,0,0	1	79	0
CABIKC010000005	543045	543102	s388-_TY1	233	-	543045	543102	255,0,0	1	57	0
CABIKC010000005	576355	576728	s390-_TY4	3115	-	576355	576728	255,0,0	1	373	0
CABIKC010000005	599706	600045	s393-_TY3	2794	-	599706	600045	255,0,0	1	339	0
CABIKC010000005	761695	762066	s396-_TY4	3093	-	761695	762066	255,0,0	1	371	0
CABIKC010000005	813433	813684	s400+_TY5	1640	+	813433	813684	255,0,0	1	251	0
CABIKC010000006	1566	1815	s401-_TY5	1751	-	1566	1815	255,0,0	1	249	0
CABIKC010000006	3693	3745	s402+_TY5	321	+	3693	3745	255,0,0	1	52	0
CABIKC010000006	116780	117479	s403-_TY2	2704	-	116780	117479	255,0,0	2	163,165	0,534
CABIKC010000006	116943	117314	s404+_TY4	3257	+	116943	117314	255,0,0	1	371	0
CABIKC010000006	117479	117672	s405+_TY1	1043	+	117479	117672	255,0,0	1	193	0
CABIKC010000006	120904	121235	s406+_TY1	2741	+	120904	121235	255,0,0	1	331	0
CABIKC010000006	128029	128095	s408-_TY1	250	-	128029	128095	255,0,0	1	66	0
CABIKC010000006	211105	211437	s410+_TY1	2777	+	211105	211437	255,0,0	1	332	0
CABIKC010000006	211683	212056	s411+_TY4	3131	+	211683	212056	255,0,0	1	373	0
CABIKC010000006	325904	326275	s416+_TY4	3267	+	325904	326275	255,0,0	1	371	0
CABIKC010000006	481128	481796	s419+_TY1	2051	+	481128	481796	255,0,0	2	54,243	0,425
CABIKC010000006	481182	481553	s420-_TY4	3258	-	481182	481553	255,0,0	1	371	0
CABIKC010000006	564231	564572	s421+_TY3	2902	+	564231	564572	255,0,0	1	341	0
CABIKC010000006	620978	621317	s424-_TY1	2061	-	620978	621317	255,0,0	1	339	0
CABIKC010000006	642859	643230	s425+_TY4	3257	+	642859	643230	255,0,0	1	371	0
CABIKC010000006	643439	643508	s427+_TY1	340	+	643439	643508	255,0,0	1	69	0
CABIKC010000006	710186	710557	s429+_TY4	3125	+	710186	710557	255,0,0	1	371	0
CABIKC010000006	738215	738547	s431-_TY1	2664	-	738215	738547	255,0,0	1	332	0
CABIKC010000009	1420	1671	s432-_TY5	1640	-	1420	1671	255,0,0	1	251	0
CABIKC010000009	127203	127574	s434+_TY4	3112	+	127203	127574	255,0,0	1	371	0
CABIKC010000009	185165	185235	s436-_TY1	442	-	185165	185235	255,0,0	1	70	0
CABIKC010000009	185224	185280	s437+_TY1	363	+	185224	185280	255,0,0	1	56	0
CABIKC010000009	304313	304654	s443+_TY3	2976	+	304313	304654	255,0,0	1	341	0
CABIKC010000009	305114	305487	s445+_TY4	3184	+	305114	305487	255,0,0	1	373	0
CABIKC010000009	335954	336268	s446-_TY2	2496	-	335954	336268	255,0,0	1	314	0
CABIKC010000009	336268	336600	s447-_TY1	2664	-	336268	336600	255,0,0	1	332	0
CABIKC010000009	351167	351309	s448+_TY2	546	+	351167	351309	255,0,0	1	142	0
CABIKC010000009	351684	351784	s450+_TY1	547	+	351684	351784	255,0,0	1	100	0
CABIKC010000009	351786	352157	s451+_TY4	3172	+	351786	352157	255,0,0	1	371	0
CABIKC010000009	352157	352481	s452-_TY4	2677	-	352157	352481	255,0,0	1	324	0
CABIKC010000009	362580	362649	s453-_TY3_1p	307	-	362580	362649	255,0,0	1	69	0
CABIKC010000009	362735	363058	s454+_TY2	2575	+	362735	363058	255,0,0	1	323	0
CABIKC010000009	370353	370692	s456+_TY3	2785	+	370353	370692	255,0,0	1	339	0
CABIKC010000009	444036	444346	s458-_TY1	1338	-	444036	444346	255,0,0	1	310	0
CABIKC010000009	452562	452933	s461-_TY4	3269	-	452562	452933	255,0,0	1	371	0
CABIKC010000009	484932	485264	s463+_TY1	2777	+	484932	485264	255,0,0	1	332	0
CABIKC010000009	485605	485664	s465+_TY1	323	+	485605	485664	255,0,0	1	59	0
CABIKC010000009	508368	508679	s466-_TY1	1434	-	508368	508679	255,0,0	1	311	0
CABIKC010000009	512289	512660	s467-_TY4	3107	-	512289	512660	255,0,0	1	371	0
CABIKC010000009	660930	661179	s469-_TY5	1544	-	660930	661179	255,0,0	1	249	0
CABIKC010000010	54511	54810	s473+_TY1	2202	+	54511	54810	255,0,0	1	299	0
CABIKC010000010	54810	55181	s474-_TY4	3284	-	54810	55181	255,0,0	1	371	0
CABIKC010000010	192684	192746	s475+_TY3	386	+	192684	192746	255,0,0	1	62	0
CABIKC010000010	192746	193454	s476-_TY4	3133	-	192746	193454	255,0,0	2	120,256	0,452
CABIKC010000010	192866	193198	s477+_TY1	2664	+	192866	193198	255,0,0	1	332	0
CABIKC010000010	193480	193788	s478-_TY1	1632	-	193480	193788	255,0,0	1	308	0
CABIKC010000010	196208	196434	s480+_TY1	917	+	196208	196434	255,0,0	1	226	0
CABIKC010000010	270929	271261	s482+_TY1	2680	+	270929	271261	255,0,0	1	332	0
CABIKC010000010	301111	302044	s484+_TY4	2844	+	301111	302044	255,0,0	2	291,54	0,879
CABIKC010000010	301402	301734	s485+_TY1	2664	+	301402	301734	255,0,0	1	332	0
CABIKC010000010	301734	301990	s486-_TY4	2171	-	301734	301990	255,0,0	1	256	0
CABIKC010000010	561849	562557	s490+_TY4	3271	+	561849	562557	255,0,0	2	93,283	0,425
CABIKC010000010	561942	562274	s491+_TY1	2777	+	561942	562274	255,0,0	1	332	0
CABIKC010000010	562575	562648	s492-_TY3	493	-	562575	562648	255,0,0	1	73	0
CABIKC010000010	571619	571990	s493-_TY4	3281	-	571619	571990	255,0,0	1	371	0
CABIKC010000008	15736	15800	s494-_TY5	270	-	15736	15800	255,0,0	1	64	0
CABIKC010000008	129084	129266	s498-_TY1	606	-	129084	129266	255,0,0	1	182	0
CABIKC010000008	129266	129599	s499-_TY2	2600	-	129266	129599	255,0,0	1	333	0
CABIKC010000008	129819	129931	s500-_TY1	527	-	129819	129931	255,0,0	1	112	0
CABIKC010000008	129931	130254	s501+_TY1	2327	+	129931	130254	255,0,0	1	323	0
CABIKC010000008	231961	232332	s503+_TY4	3274	+	231961	232332	255,0,0	1	371	0
CABIKC010000008	232333	232416	s504-_TY1	637	-	232333	232416	255,0,0	1	83	0
CABIKC010000008	232416	232748	s505-_TY1	2735	-	232416	232748	255,0,0	1	332	0
CABIKC010000008	353446	353818	s509+_TY4	3240	+	353446	353818	255,0,0	1	372	0
CABIKC010000008	354311	354480	s512+_TY1	662	+	354311	354480	255,0,0	1	169	0
CABIKC010000008	354486	354858	s513-_TY4	3240	-	354486	354858	255,0,0	1	372	0
CABIKC010000008	379137	379469	s517+_TY1	2764	+	379137	379469	255,0,0	1	332	0
CABIKC010000008	383995	384050	s518-_TY1	288	-	383995	384050	255,0,0	1	55	0
CABIKC010000008	384052	384381	s519+_TY1	2049	+	384052	384381	255,0,0	1	329	0
CABIKC010000008	384490	384831	s520-_TY3	2870	-	384490	384831	255,0,0	1	341	0
CABIKC010000008	387071	387111	s521+_TY1	256	+	387071	387111	255,0,0	1	40	0
CABIKC010000008	422556	422927	s523+_TY4	3150	+	422556	422927	255,0,0	1	371	0
CABIKC010000008	422963	423090	s524+_TY1	816	+	422963	423090	255,0,0	1	127	0
CABIKC010000008	427721	428026	s525+_TY1	1803	+	427721	428026	255,0,0	1	305	0
CABIKC010000008	460202	460525	s528-_TY2	2697	-	460202	460525	255,0,0	1	323	0
CABIKC010000008	460668	461011	s529-_TY3	2868	-	460668	461011	255,0,0	1	343	0
CABIKC010000008	482852	483204	s530+_TY3	2054	+	482852	483204	255,0,0	1	352	0
CABIKC010000008	483209	483888	s531+_TY3	2953	+	483209	483888	255,0,0	2	81,265	0,414
CABIKC010000008	483300	483623	s532-_TY2	2682	-	483300	483623	255,0,0	1	323	0
CABIKC010000008	514228	514557	s534+_TY1	2207	+	514228	514557	255,0,0	1	329	0
CABIKC010000008	517204	517575	s535-_TY4	3240	-	517204	517575	255,0,0	1	371	0
CABIKC010000008	741384	741635	s538+_TY5	1721	+	741384	741635	255,0,0	1	251	0
