# Supplementary material for: Evolution of Ty1 copy number control in yeast by horizontal transfer and recombination
Source: PLoS Genet. 2020 Feb 21;16(2):e1008632. doi: 10.1371/journal.pgen.1008632 (PMC7055915; doi:10.1371/journal.pgen.1008632)
Supplement: S7 File — Strain-specific BED12 files of Ty elements for all strains in the expanded dataset. Each Ty element in the BED12 file was categorized structurally with a prefix as full-length (f, internal region present and total length >95% of canonical length), truncated (t, internal region present and total length <95% of canonical length), or solo LTRs (s, LTR present but no match to internal region). Sequence IDs correspond to International Nucleotide Sequence Database Collaboration records except for S. jurei NCYC 3962 which uses IDs from an assembly provided by personal communication from the Daniela Delneri lab (University of Manchester). (ZIP) [file pgen.1008632.s014.zip › NCYC3962.bed]

chrI.1_chrXIII.2	97858	98153	s3+_TY1	1383	+	97858	98153	255,0,0	1	295	0
chrI.1_chrXIII.2	98198	98438	s4+_TSU4	1176	+	98198	98438	255,0,0	1	240	0
chrI.1_chrXIII.2	119362	119421	s5-_TY1	299	-	119362	119421	255,0,0	1	59	0
chrI.1_chrXIII.2	119447	119525	s6-_TY1	381	-	119447	119525	255,0,0	1	78	0
chrI.1_chrXIII.2	119518	119871	t7+_TY1	2288	+	119518	119871	255,0,0	2	99,254	0,99
chrI.1_chrXIII.2	119871	120110	s8-_TSU4	1277	-	119871	120110	255,0,0	1	239	0
chrI.1_chrXIII.2	120190	120278	s9+_TY1	424	+	120190	120278	255,0,0	1	88	0
chrI.1_chrXIII.2	134444	134740	s11+_TSU4	1248	+	134444	134740	255,0,0	1	296	0
chrI.1_chrXIII.2	165633	165882	s12+_TSU4	1325	+	165633	165882	255,0,0	1	249	0
chrI.1_chrXIII.2	165896	166235	s13+_TY1	1346	+	165896	166235	255,0,0	1	339	0
chrI.1_chrXIII.2	201582	201672	s14+_TY1	396	+	201582	201672	255,0,0	1	90	0
chrI.1_chrXIII.2	209859	210197	s15+_TY1	1734	+	209859	210197	255,0,0	1	338	0
chrI.1_chrXIII.2	210274	210339	s16-_TY1	354	-	210274	210339	255,0,0	1	65	0
chrI.1_chrXIII.2	210406	210645	s17+_TSU4	1275	+	210406	210645	255,0,0	1	239	0
chrI.1_chrXIII.2	210646	210693	s18+_TY3	318	+	210646	210693	255,0,0	1	47	0
chrI.1_chrXIII.2	253755	253914	s20-_TY3	855	-	253755	253914	255,0,0	1	159	0
chrI.1_chrXIII.2	253914	254247	s21+_TY1	1775	+	253914	254247	255,0,0	1	333	0
chrI.1_chrXIII.2	254248	254333	s22+_TY2	408	+	254248	254333	255,0,0	1	85	0
chrI.1_chrXIII.2	295710	295973	s23-_TY2	1378	-	295710	295973	255,0,0	1	263	0
chrI.1_chrXIII.2	295973	296222	s24+_TY1	1272	+	295973	296222	255,0,0	1	249	0
chrI.1_chrXIII.2	296259	296498	s25-_TSU4	1235	-	296259	296498	255,0,0	1	239	0
chrI.1_chrXIII.2	298448	298745	s26-_TY2	1241	-	298448	298745	255,0,0	1	297	0
chrI.1_chrXIII.2	314474	314713	s27+_TSU4	1251	+	314474	314713	255,0,0	1	239	0
chrI.1_chrXIII.2	336646	336885	s29-_TSU4	1225	-	336646	336885	255,0,0	1	239	0
chrI.1_chrXIII.2	336969	337124	s30+_TY3	815	+	336969	337124	255,0,0	1	155	0
chrI.1_chrXIII.2	404612	404680	s31+_TY3	266	+	404612	404680	255,0,0	1	68	0
chrI.1_chrXIII.2	404680	404971	s32-_TY1	1436	-	404680	404971	255,0,0	1	291	0
chrI.1_chrXIII.2	405157	405490	s33+_TY1	1835	+	405157	405490	255,0,0	1	333	0
chrI.1_chrXIII.2	419306	419545	s35-_TSU4	1303	-	419306	419545	255,0,0	1	239	0
chrI.1_chrXIII.2	419816	420139	s37-_TY1	1702	-	419816	420139	255,0,0	1	323	0
chrI.1_chrXIII.2	582206	582526	s38+_TY2	1605	+	582206	582526	255,0,0	1	320	0
chrI.1_chrXIII.2	603227	603559	s39+_TY1	1639	+	603227	603559	255,0,0	1	332	0
chrI.1_chrXIII.2	641339	641663	s40-_TY1	1712	-	641339	641663	255,0,0	1	324	0
chrI.1_chrXIII.2	670069	670402	s42-_TY1	1614	-	670069	670402	255,0,0	1	333	0
chrI.1_chrXIII.2	670402	670457	s43+_TSU4	346	+	670402	670457	255,0,0	1	55	0
chrI.2_chrXIII.1	1836	2919	t45-_TY5	5791	-	1836	2919	255,0,0	2	975,76	0,1007
chrI.2_chrXIII.1	95990	96069	s49-_TSU4	407	-	95990	96069	255,0,0	1	79	0
chrI.2_chrXIII.1	96065	96305	s50+_TY1	1188	+	96065	96305	255,0,0	1	240	0
chrI.2_chrXIII.1	96477	96716	s51+_TSU4	1280	+	96477	96716	255,0,0	1	239	0
chrI.2_chrXIII.1	137110	137349	s52-_TSU4	1256	-	137110	137349	255,0,0	1	239	0
chrI.2_chrXIII.1	137563	137800	s54+_TY1	676	+	137563	137800	255,0,0	1	237	0
chrI.2_chrXIII.1	174129	174303	s58+_TY1	929	+	174129	174303	255,0,0	1	174	0
chrI.2_chrXIII.1	174389	174628	s59+_TSU4	1196	+	174389	174628	255,0,0	1	239	0
chrI.2_chrXIII.1	189738	189799	s60+_TY1	377	+	189738	189799	255,0,0	1	61	0
chrI.2_chrXIII.1	189785	189918	s61-_TY1	743	-	189785	189918	255,0,0	1	133	0
chrI.2_chrXIII.1	196418	196657	s62+_TSU4	1295	+	196418	196657	255,0,0	1	239	0
chrI.2_chrXIII.1	254249	254443	s63-_TY3	894	-	254249	254443	255,0,0	1	194	0
chrI.2_chrXIII.1	253914	254248	s64+_TY1	1803	+	253914	254248	255,0,0	1	334	0
chrI.2_chrXIII.1	254887	254972	s66+_TY1	483	+	254887	254972	255,0,0	1	85	0
chrI.2_chrXIII.1	290686	290982	s69+_TSU4	1195	+	290686	290982	255,0,0	1	296	0
chrI.2_chrXIII.1	291298	291582	s70-_TY1	1428	-	291298	291582	255,0,0	2	139,137	0,147
chrI.2_chrXIII.1	291952	292193	s71+_TSU4	1249	+	291952	292193	255,0,0	1	241	0
chrI.2_chrXIII.1	292687	292926	s72+_TSU4	1237	+	292687	292926	255,0,0	1	239	0
chrI.2_chrXIII.1	292926	293169	s73+_TY1	1186	+	292926	293169	255,0,0	1	243	0
chrII	1976	3267	t75-_TY5	7636	-	1976	3267	255,0,0	2	1149,135	0,1156
chrII	14657	14756	s80+_TY1	669	+	14657	14756	255,0,0	1	99	0
chrII	14851	15090	s81-_TSU4	1229	-	14851	15090	255,0,0	1	239	0
chrII	196364	196462	s84+_TY3	537	+	196364	196462	255,0,0	1	98	0
chrII	196552	196873	s85+_TY1	1493	+	196552	196873	255,0,0	1	321	0
chrII	219084	219219	s86-_TY1	639	-	219084	219219	255,0,0	1	135	0
chrII	219221	219443	s87-_TSU4	1168	-	219221	219443	255,0,0	1	222	0
chrII	230669	231002	s88-_TY1	1769	-	230669	231002	255,0,0	1	333	0
chrII	313521	313647	s90-_TY1	513	-	313521	313647	255,0,0	1	126	0
chrII	313647	313980	s91-_TY1	1738	-	313647	313980	255,0,0	1	333	0
chrII	336241	336674	s93+_TY1	727	+	336241	336674	255,0,0	2	39,75	0,358
chrII	336280	336583	s94-_TY1	1642	-	336280	336583	255,0,0	1	303	0
chrII	391625	391861	s95+_TY1	1151	+	391625	391861	255,0,0	1	236	0
chrII	632880	632986	s97-_TSU4	666	-	632880	632986	255,0,0	1	106	0
chrII	632986	638910	f98-_TY1	39707	-	632986	638910	255,0,0	3	333,5258,333	0,333,5591
chrII	810973	812149	t101+_TY5	6098	+	810973	812149	255,0,0	1	1176	0
chrIII	5277	5610	s105-_TY1	1767	-	5277	5610	255,0,0	1	333	0
chrIII	7137	11818	t106-_TY5	31379	-	7137	11818	255,0,0	4	96,2287,2070,96	0,236,2515,4585
chrIII	18181	18259	s107-_TY5	379	-	18181	18259	255,0,0	1	78	0
chrIII	18298	18347	s108+_TY5	238	+	18298	18347	255,0,0	1	49	0
chrIII	89189	93036	t110-_TY1	24106	-	89189	93036	255,0,0	3	333,3175,333	0,333,3514
chrIII	93036	93316	s111+_TY2	1246	+	93036	93316	255,0,0	1	280	0
chrIII	93317	93440	s112+_TY1	522	+	93317	93440	255,0,0	1	123	0
chrIII	97695	97933	s117-_TSU4	1138	-	97695	97933	255,0,0	1	238	0
chrIII	132422	132661	s119+_TSU4	1231	+	132422	132661	255,0,0	1	239	0
chrIII	135074	135150	s120-_TY1	290	-	135074	135150	255,0,0	1	76	0
chrIII	150476	150715	s121-_TSU4	1254	-	150476	150715	255,0,0	1	239	0
chrIII	150799	151095	s122+_TY1	1462	+	150799	151095	255,0,0	1	296	0
chrIII	151224	151337	s123-_TY1	705	-	151224	151337	255,0,0	1	113	0
chrIII	157878	158117	s124+_TSU4	1279	+	157878	158117	255,0,0	1	239	0
chrIII	159044	159368	s126-_TY2	1667	-	159044	159368	255,0,0	1	324	0
chrIII	159375	159450	s127-_TSU4	266	-	159375	159450	255,0,0	1	75	0
chrIII	175873	176052	s129+_TY3	810	+	175873	176052	255,0,0	1	179	0
chrIII	234581	234904	s130+_TY1	1747	+	234581	234904	255,0,0	1	323	0
chrIII	234915	235025	s131+_TSU4	737	+	234915	235025	255,0,0	1	110	0
chrIII	235027	235072	s132+_TSU4	257	+	235027	235072	255,0,0	1	45	0
chrIII	297858	298181	s133-_TY1	1418	-	297858	298181	255,0,0	1	323	0
chrIII	299040	299133	s134-_TY5	546	-	299040	299133	255,0,0	1	93	0
chrIII	299154	299229	s135-_TY5	366	-	299154	299229	255,0,0	1	75	0
chrIII	301601	301683	s137-_TY5	330	-	301601	301683	255,0,0	1	82	0
chrIII	301932	302171	s138+_TSU4	1275	+	301932	302171	255,0,0	1	239	0
chrIII	302171	302252	s139+_TY1	373	+	302171	302252	255,0,0	1	81	0
chrIII	302575	302906	s140-_TY1	1689	-	302575	302906	255,0,0	1	331	0
chrIII	303640	303946	s141+_TY1	1720	+	303640	303946	255,0,0	1	306	0
chrIII	304030	310011	f142+_TSU4	38156	+	304030	310011	255,0,0	3	239,5419,239	0,239,5742
chrIV	351771	351976	s145+_TSU4	1192	+	351771	351976	255,0,0	1	205	0
chrIV	402692	403026	s146+_TY1	1784	+	402692	403026	255,0,0	1	334	0
chrIV	403753	404101	s147-_TY3	1920	-	403753	404101	255,0,0	1	348	0
chrIV	429913	430230	s148-_TY1	1599	-	429913	430230	255,0,0	1	317	0
chrIV	430815	431103	s149+_TY1	937	+	430815	431103	255,0,0	1	288	0
chrIV	431205	431876	s150+_TY3	1776	+	431205	431876	255,0,0	2	57,274	0,397
chrIV	431264	431597	s151-_TY1	1811	-	431264	431597	255,0,0	1	333	0
chrIV	509045	509722	s154+_TY2	1629	+	509045	509722	255,0,0	2	266,78	0,599
chrIV	509321	509644	s155-_TY1	1814	-	509321	509644	255,0,0	1	323	0
chrIV	510026	510114	s156-_TY1	386	-	510026	510114	255,0,0	1	88	0
chrIV	510263	510596	s158+_TY1	1826	+	510263	510596	255,0,0	1	333	0
chrIV	602432	602574	s159+_TY2	695	+	602432	602574	255,0,0	1	142	0
chrIV	602089	602420	s160-_TY1	1686	-	602089	602420	255,0,0	1	331	0
chrIV	627808	628141	s162+_TY1	1797	+	627808	628141	255,0,0	1	333	0
chrIV	645124	645181	s163+_TY2	323	+	645124	645181	255,0,0	1	57	0
chrIV	645181	645420	s164-_TSU4	1230	-	645181	645420	255,0,0	1	239	0
chrIV	645450	645783	s165-_TY1	1766	-	645450	645783	255,0,0	1	333	0
chrIV	645843	646124	s166+_TY1	1552	+	645843	646124	255,0,0	1	281	0
chrIV	778723	778783	s167-_TY1	303	-	778723	778783	255,0,0	1	60	0
chrIV	778783	779363	s168-_TSU4	1267	-	778783	779363	255,0,0	2	137,108	0,472
chrIV	778920	779253	s169-_TY1	1662	-	778920	779253	255,0,0	1	333	0
chrIV	845494	845631	s171+_TSU4	825	+	845494	845631	255,0,0	1	137	0
chrIV	845161	845494	s172+_TY1	1723	+	845161	845494	255,0,0	1	333	0
chrIV	908024	908263	s175-_TSU4	1230	-	908024	908263	255,0,0	1	239	0
chrIV	908378	908450	s176+_TY2	388	+	908378	908450	255,0,0	1	72	0
chrIV	942418	942489	s177-_TSU4	419	-	942418	942489	255,0,0	1	71	0
chrIV	942499	942822	s178-_TY1	1738	-	942499	942822	255,0,0	1	323	0
chrIV	942822	943052	s179-_TSU4	920	-	942822	943052	255,0,0	1	230	0
chrIV	943152	949068	f180+_TY1	39769	+	943152	949068	255,0,0	3	333,5250,333	0,333,5583
chrIV	949068	949247	s181-_TY1	1040	-	949068	949247	255,0,0	1	179	0
chrIV	974278	974410	s184+_TY1	668	+	974278	974410	255,0,0	1	132	0
chrIV	1050418	1050470	s185+_TY2	311	+	1050418	1050470	255,0,0	1	52	0
chrIV	1050485	1050817	s186+_TY2	1788	+	1050485	1050817	255,0,0	1	332	0
chrIV	1099878	1100553	s187+_TY3	1961	+	1099878	1100553	255,0,0	2	73,280	0,395
chrIV	1100034	1100273	s188+_TSU4	1277	+	1100034	1100273	255,0,0	1	239	0
chrIV	1198851	1198903	s191-_TY3	353	-	1198851	1198903	255,0,0	1	52	0
chrIV	1198986	1199319	s192-_TY1	1613	-	1198986	1199319	255,0,0	1	333	0
chrIV	1199319	1199401	s193+_TY1	345	+	1199319	1199401	255,0,0	1	82	0
chrIV	1247912	1247981	s194+_TY2	373	+	1247912	1247981	255,0,0	1	69	0
chrIV	1247976	1248076	s195-_TY1	545	-	1247976	1248076	255,0,0	1	100	0
chrIV	1248240	1248573	s196+_TY3	1968	+	1248240	1248573	255,0,0	1	333	0
chrIV	1295070	1295366	s197-_TY2	1046	-	1295070	1295366	255,0,0	1	296	0
chrIV	1404786	1404933	s198+_TSU4	660	+	1404786	1404933	255,0,0	1	147	0
chrIV	1404957	1405290	s199+_TY1	1805	+	1404957	1405290	255,0,0	1	333	0
chrIV	1405290	1405350	s200+_TY1	271	+	1405290	1405350	255,0,0	1	60	0
chrIX	1808	7012	t205+_TY5	32946	+	1808	7012	255,0,0	3	95,4874,95	0,95,5109
chrIX	7388	8564	t206-_TY5	6098	-	7388	8564	255,0,0	1	1176	0
chrIX	178048	178330	s209+_TY1	941	+	178048	178330	255,0,0	2	128,40	0,242
chrIX	200447	200686	s211-_TSU4	1216	-	200447	200686	255,0,0	1	239	0
chrIX	200730	200799	s212+_TY3	404	+	200730	200799	255,0,0	1	69	0
chrIX	296870	297451	s215+_TY3	1252	+	296870	297451	255,0,0	2	155,104	0,477
chrIX	297025	297264	s216-_TSU4	1277	-	297025	297264	255,0,0	1	239	0
chrIX	297584	297836	s217+_TSU4	1275	+	297584	297836	255,0,0	1	252	0
chrIX	300284	300418	s219+_TY1	733	+	300284	300418	255,0,0	1	134	0
chrIX	325588	325657	s222-_TSU4	398	-	325588	325657	255,0,0	1	69	0
chrIX	325657	327181	t223-_TY1	9773	-	325657	327181	255,0,0	2	311,1213	0,311
chrIX	327147	327254	s224+_TY1	559	+	327147	327254	255,0,0	1	107	0
chrIX	338300	338595	s226+_TSU4	1215	+	338300	338595	255,0,0	1	295	0
chrIX	373637	373771	s228-_TY3	676	-	373637	373771	255,0,0	1	134	0
chrIX	373781	374426	s229+_TY1	1708	+	373781	374426	255,0,0	2	266,54	0,591
chrIX	374047	374286	s230-_TSU4	1283	-	374047	374286	255,0,0	1	239	0
chrIX	374426	374497	s231+_TSU4	326	+	374426	374497	255,0,0	1	71	0
chrIX	437285	437606	s233-_TY1	1581	-	437285	437606	255,0,0	1	321	0
chrV	43536	43707	s234-_TY1	709	-	43536	43707	255,0,0	1	171	0
chrV	72915	73253	s237+_TY1	1619	+	72915	73253	255,0,0	1	338	0
chrV	73253	73325	s238-_TSU4	327	-	73253	73325	255,0,0	1	72	0
chrV	73399	73459	s239+_TY1	234	+	73399	73459	255,0,0	1	60	0
chrV	103648	103948	s240-_TY2	1207	-	103648	103948	255,0,0	1	300	0
chrV	121056	121261	t241-_TY1	1404	-	121056	121261	255,0,0	1	205	0
chrV	121262	121585	s242+_TY1	1782	+	121262	121585	255,0,0	1	323	0
chrV	122180	122419	s243-_TSU4	1218	-	122180	122419	255,0,0	1	239	0
chrV	135918	136213	t244+_TY1	1302	+	135918	136213	255,0,0	2	186,110	0,185
chrV	162241	162557	s245+_TY1	1232	+	162241	162557	255,0,0	1	316	0
chrV	162786	162931	s247-_TY2	706	-	162786	162931	255,0,0	1	145	0
chrV	162970	163206	s248-_TSU4	1182	-	162970	163206	255,0,0	1	236	0
chrV	163212	163545	s249-_TY1	1792	-	163212	163545	255,0,0	1	333	0
chrV	194300	194645	s251-_TY3	1750	-	194300	194645	255,0,0	1	345	0
chrV	236133	236363	s253+_TSU4	1222	+	236133	236363	255,0,0	1	230	0
chrV	275000	275266	s257+_TY1	1417	+	275000	275266	255,0,0	1	266	0
chrV	275428	275761	s258-_TY1	1653	-	275428	275761	255,0,0	1	333	0
chrV	299557	305536	f260-_TSU4	38180	-	299557	305536	255,0,0	3	239,5417,239	0,323,5740
chrV	306152	306194	s263+_TY2	232	+	306152	306194	255,0,0	1	42	0
chrV	346961	347294	s264-_TY1	1829	-	346961	347294	255,0,0	1	333	0
chrV	347370	347415	s265-_TSU4	239	-	347370	347415	255,0,0	1	45	0
chrV	347412	347513	s266+_TY3	585	+	347412	347513	255,0,0	1	101	0
chrV	426742	426808	s267-_TY1	320	-	426742	426808	255,0,0	1	66	0
chrV	426808	432457	t268+_TY1	23029	+	426808	432457	255,0,0	3	333,3002,169	0,333,5480
chrV	430187	430426	s269-_TSU4	1206	-	430187	430426	255,0,0	1	239	0
chrV	430786	431104	s270-_TY1	1563	-	430786	431104	255,0,0	1	318	0
chrV	432587	432826	s272+_TSU4	1266	+	432587	432826	255,0,0	1	239	0
chrV	438273	438606	s274-_TY1	1827	-	438273	438606	255,0,0	1	333	0
chrV	438633	438872	s275+_TSU4	1264	+	438633	438872	255,0,0	1	239	0
chrV	438872	439034	s276-_TY2	749	-	438872	439034	255,0,0	1	162	0
chrV	458489	458563	s278+_TY1	373	+	458489	458563	255,0,0	1	74	0
chrV	458567	458647	s279-_TY2	354	-	458567	458647	255,0,0	1	80	0
chrV	476774	476891	s280-_TSU4	735	-	476774	476891	255,0,0	1	117	0
chrV	476892	477224	s281-_TY1	1669	-	476892	477224	255,0,0	1	332	0
chrV	477268	477327	s282+_TY2	361	+	477268	477327	255,0,0	1	59	0
chrV	477320	477464	s283+_TY1	665	+	477320	477464	255,0,0	1	144	0
chrV	481469	481793	s284-_TY1	1605	-	481469	481793	255,0,0	1	324	0
chrV	534623	534718	s285-_TY1	498	-	534623	534718	255,0,0	1	95	0
chrV	534718	535050	s286+_TY2	1577	+	534718	535050	255,0,0	1	332	0
chrV	541022	541117	s288+_TY5	427	+	541022	541117	255,0,0	1	95	0
chrV	542241	542573	s289+_TY1	1422	+	542241	542573	255,0,0	1	332	0
chrV	564538	569744	t290+_TY5	32830	+	564538	569744	255,0,0	3	96,4874,96	0,96,5110
chrVI.1_chrVII.2	922	1017	s291-_TY5	453	-	922	1017	255,0,0	1	95	0
chrVI.1_chrVII.2	1223	1272	s292+_TY5	251	+	1223	1272	255,0,0	1	49	0
chrVI.1_chrVII.2	9803	10090	s293-_TSU4	974	-	9803	10090	255,0,0	1	287	0
chrVI.1_chrVII.2	35619	35880	s296+_TY1	1046	+	35619	35880	255,0,0	1	261	0
chrVI.1_chrVII.2	120071	120394	s298+_TY1	1745	+	120071	120394	255,0,0	1	323	0
chrVI.1_chrVII.2	156529	156800	s300+_TY1	1475	+	156529	156800	255,0,0	1	271	0
chrVI.1_chrVII.2	169983	170311	s301+_TY1	1681	+	169983	170311	255,0,0	1	328	0
chrVI.1_chrVII.2	173023	173311	s303+_TY1	1161	+	173023	173311	255,0,0	1	288	0
chrVI.1_chrVII.2	176681	176861	s305+_TSU4	894	+	176681	176861	255,0,0	1	180	0
chrVI.1_chrVII.2	176864	177197	s306+_TY1	1791	+	176864	177197	255,0,0	1	333	0
chrVI.1_chrVII.2	180897	181136	s307-_TSU4	1209	-	180897	181136	255,0,0	1	239	0
chrVI.1_chrVII.2	198997	199282	s309+_TSU4	1236	+	198997	199282	255,0,0	1	285	0
chrVI.1_chrVII.2	284974	285225	s312-_TSU4	1188	-	284974	285225	255,0,0	1	251	0
chrVI.1_chrVII.2	324262	324398	s313-_TY2	725	-	324262	324398	255,0,0	1	136	0
chrVI.1_chrVII.2	325038	331718	s314-_TY1	1560	-	325038	331718	255,0,0	2	50,267	0,6413
chrVI.1_chrVII.2	325172	331122	f315+_TSU4	37872	+	325172	331122	255,0,0	3	239,5417,210	0,239,5740
chrVI.1_chrVII.2	331090	331354	s316-_TSU4	1023	-	331090	331354	255,0,0	1	264	0
chrVI.1_chrVII.2	332005	332149	s318-_TY2	847	-	332005	332149	255,0,0	1	144	0
chrVI.1_chrVII.2	336869	337164	s319-_TSU4	1291	-	336869	337164	255,0,0	1	295	0
chrVI.1_chrVII.2	337245	337526	s320-_TY2	1450	-	337245	337526	255,0,0	1	281	0
chrVI.1_chrVII.2	339463	339796	s321+_TY1	1699	+	339463	339796	255,0,0	1	333	0
chrVI.1_chrVII.2	356213	356498	s324-_TY1	1508	-	356213	356498	255,0,0	1	285	0
chrVI.1_chrVII.2	360881	361072	s326-_TY1	836	-	360881	361072	255,0,0	1	191	0
chrVI.1_chrVII.2	361117	361356	s327+_TSU4	1248	+	361117	361356	255,0,0	1	239	0
chrVI.1_chrVII.2	363735	364001	s328+_TY1	1373	+	363735	364001	255,0,0	1	266	0
chrVI.1_chrVII.2	364098	364394	s329+_TSU4	1282	+	364098	364394	255,0,0	1	296	0
chrVI.1_chrVII.2	400122	400445	s331+_TY1	1836	+	400122	400445	255,0,0	1	323	0
chrVI.1_chrVII.2	404628	404729	s333+_TY1	584	+	404628	404729	255,0,0	1	101	0
chrVI.1_chrVII.2	419346	419433	s334-_TY3	358	-	419346	419433	255,0,0	1	87	0
chrVI.1_chrVII.2	418639	418878	s335+_TSU4	1293	+	418639	418878	255,0,0	1	239	0
chrVI.1_chrVII.2	419013	419346	s336+_TY1	1549	+	419013	419346	255,0,0	1	333	0
chrVI.1_chrVII.2	435872	436001	s337-_TY1	709	-	435872	436001	255,0,0	1	129	0
chrVI.1_chrVII.2	436680	436976	s341+_TSU4	1317	+	436680	436976	255,0,0	1	296	0
chrVI.1_chrVII.2	459081	459171	s343-_TY2	438	-	459081	459171	255,0,0	1	90	0
chrVI.1_chrVII.2	489648	489786	s346+_TY1	920	+	489648	489786	255,0,0	1	138	0
chrVI.1_chrVII.2	489875	490170	s347+_TSU4	1366	+	489875	490170	255,0,0	1	295	0
chrVI.1_chrVII.2	492945	493523	s348+_TSU4	1038	+	492945	493523	255,0,0	2	71,173	0,405
chrVI.1_chrVII.2	493017	493350	s349-_TY1	1790	-	493017	493350	255,0,0	1	333	0
chrVI.1_chrVII.2	493523	493836	s350-_TY1	1389	-	493523	493836	255,0,0	1	313	0
chrVI.1_chrVII.2	545214	545900	s351-_TY3	2006	-	545214	545900	255,0,0	2	314,39	0,647
chrVI.1_chrVII.2	545528	545861	s352-_TY1	1780	-	545528	545861	255,0,0	1	333	0
chrVI.1_chrVII.2	721000	721321	s353-_TY1	1568	-	721000	721321	255,0,0	1	321	0
chrVII.2_chrVI.1	83069	83111	s355+_TY3	230	+	83069	83111	255,0,0	1	42	0
chrVII.2_chrVI.1	83129	84923	t356-_TY1	11683	-	83129	84923	255,0,0	4	333,967,175,330	0,333,1297,1464
chrVII.2_chrVI.1	84918	85014	s357+_TY1	598	+	84918	85014	255,0,0	1	96	0
chrVII.2_chrVI.1	119799	119982	s359+_TY3	745	+	119799	119982	255,0,0	1	183	0
chrVII.2_chrVI.1	119982	120315	s360+_TY1	1750	+	119982	120315	255,0,0	1	333	0
chrVII.2_chrVI.1	120347	120411	s361+_TY1	369	+	120347	120411	255,0,0	1	64	0
chrVII.2_chrVI.1	123450	123774	s362+_TY1	1700	+	123450	123774	255,0,0	1	324	0
chrVII.2_chrVI.1	123784	123924	s363-_TSU4	609	-	123784	123924	255,0,0	1	140	0
chrVII.2_chrVI.1	130349	130682	s365+_TY1	1729	+	130349	130682	255,0,0	1	333	0
chrVII.2_chrVI.1	130694	130988	s366-_TSU4	1275	-	130694	130988	255,0,0	1	294	0
chrVII.2_chrVI.1	212902	213178	s367-_TY1	962	-	212902	213178	255,0,0	1	276	0
chrVII.2_chrVI.1	213272	213605	s368+_TY1	1770	+	213272	213605	255,0,0	1	333	0
chrVII.2_chrVI.1	213696	213931	s369+_TSU4	1118	+	213696	213931	255,0,0	1	235	0
chrVII.2_chrVI.1	214015	214254	s370+_TSU4	1279	+	214015	214254	255,0,0	1	239	0
chrVII.2_chrVI.1	296285	296344	s373+_TY1	228	+	296285	296344	255,0,0	1	59	0
chrVII.2_chrVI.1	296892	297213	s374+_TY1	1728	+	296892	297213	255,0,0	1	321	0
chrVII.2_chrVI.1	328647	328886	s378+_TSU4	1224	+	328647	328886	255,0,0	1	239	0
chrVII.2_chrVI.1	328916	329152	s379-_TY1	998	-	328916	329152	255,0,0	1	236	0
chrVII.2_chrVI.1	410238	412191	t381-_TY1	12844	-	410238	412191	255,0,0	3	64,1675,230	0,64,1723
chrVII.2_chrVI.1	412191	412514	s382+_TY1	1710	+	412191	412514	255,0,0	1	323	0
chrVII.2_chrVI.1	412524	412590	s383-_TY3	332	-	412524	412590	255,0,0	1	66	0
chrVII.2_chrVI.1	419698	419737	s384+_TY3	264	+	419698	419737	255,0,0	1	39	0
chrVII.2_chrVI.1	428859	429191	s385-_TY1	1673	-	428859	429191	255,0,0	1	332	0
chrVII.2_chrVI.1	447695	448014	s386-_TY1	1729	-	447695	448014	255,0,0	1	319	0
chrVII.2_chrVI.1	448014	448091	s387-_TY1	407	-	448014	448091	255,0,0	1	77	0
chrVII.2_chrVI.1	448161	448485	s388-_TY2	987	-	448161	448485	255,0,0	1	324	0
chrVII.2_chrVI.1	539271	539607	s390-_TY1	1467	-	539271	539607	255,0,0	1	336	0
chrVII.2_chrVI.1	558802	558948	s391-_TSU4	842	-	558802	558948	255,0,0	1	146	0
chrVII.2_chrVI.1	559397	559730	s392-_TY1	1685	-	559397	559730	255,0,0	1	333	0
chrVII.2_chrVI.1	583703	584026	s395-_TY1	1679	-	583703	584026	255,0,0	1	323	0
chrVII.2_chrVI.1	644090	644421	s397+_TY1	1658	+	644090	644421	255,0,0	1	331	0
chrVIII	1675	1996	s398+_TY1	1574	+	1675	1996	255,0,0	1	321	0
chrVIII	74379	74575	s399+_TY2	884	+	74379	74575	255,0,0	1	196	0
chrVIII	74652	74714	s401-_TY4	268	-	74652	74714	255,0,0	1	62	0
chrVIII	99825	99954	s403-_TY4	651	-	99825	99954	255,0,0	1	129	0
chrVIII	99960	100293	s404+_TY1	1728	+	99960	100293	255,0,0	1	333	0
chrVIII	116797	119183	t407-_TY1	16245	-	116797	119183	255,0,0	2	333,2053	0,333
chrVIII	119759	120092	s408-_TY1	1865	-	119759	120092	255,0,0	1	333	0
chrVIII	120141	120380	s409+_TSU4	1190	+	120141	120380	255,0,0	1	239	0
chrVIII	218962	219201	s410+_TSU4	1116	+	218962	219201	255,0,0	1	239	0
chrVIII	340111	340151	s412-_TY1	267	-	340111	340151	255,0,0	1	40	0
chrVIII	340235	340320	s413+_TSU4	366	+	340235	340320	255,0,0	1	85	0
chrVIII	370838	371171	s414-_TY1	1839	-	370838	371171	255,0,0	1	333	0
chrVIII	371171	371522	s415+_TY1	1505	+	371171	371522	255,0,0	1	351	0
chrVIII	371649	371888	s416-_TSU4	1314	-	371649	371888	255,0,0	1	239	0
chrVIII	446203	446534	s417+_TY2	1603	+	446203	446534	255,0,0	1	331	0
chrVIII	446787	446897	s418-_TY1	588	-	446787	446897	255,0,0	1	110	0
chrVIII	455783	456001	s419-_TY4	626	-	455783	456001	255,0,0	1	218	0
chrVIII	456160	456783	s420-_TY1	1605	-	456160	456783	255,0,0	2	76,263	0,360
chrVIII	456281	456520	s421+_TSU4	1247	+	456281	456520	255,0,0	1	239	0
chrX.1	1226	1288	s422+_TY5	289	+	1226	1288	255,0,0	1	62	0
chrX.1	27270	27604	s424+_TY1	1512	+	27270	27604	255,0,0	1	334	0
chrX.1	56546	56898	s425+_TY3	1992	+	56546	56898	255,0,0	1	352	0
chrX.1	56925	57234	s426+_TY1	1256	+	56925	57234	255,0,0	1	309	0
chrX.1	113037	113276	s427-_TSU4	1196	-	113037	113276	255,0,0	1	239	0
chrX.1	113360	113682	s428-_TY1	1674	-	113360	113682	255,0,0	1	322	0
chrX.1	113779	114058	s429-_TSU4	1021	-	113779	114058	255,0,0	1	279	0
chrX.1	194789	200949	s431-_TSU4	1228	-	194789	200949	255,0,0	2	43,201	0,5959
chrX.1	194832	200748	f432-_TY1	39850	-	194832	200748	255,0,0	3	333,5250,333	0,333,5583
chrX.1	230934	231248	s434-_TY1	1718	-	230934	231248	255,0,0	1	314	0
chrX.1	231251	231547	s435-_TSU4	1366	-	231251	231547	255,0,0	1	296	0
chrX.1	353518	355902	s437-_TY1	1062	-	353518	355902	255,0,0	2	180,52	0,2332
chrX.1	353672	353760	s438+_TY1	594	+	353672	353760	255,0,0	1	88	0
chrX.1	353760	354093	s439+_TY1	1839	+	353760	354093	255,0,0	1	333	0
chrX.1	355606	355845	s440+_TSU4	1281	+	355606	355845	255,0,0	1	239	0
chrX.1	375382	375434	s441+_TY2	310	+	375382	375434	255,0,0	1	52	0
chrX.1	375439	375678	s442-_TSU4	1303	-	375439	375678	255,0,0	1	239	0
chrX.1	375725	376004	s443+_TY1	1511	+	375725	376004	255,0,0	1	279	0
chrX.1	379115	379384	s445+_TY2	1250	+	379115	379384	255,0,0	1	269	0
chrX.1	379384	379623	s446-_TSU4	1259	-	379384	379623	255,0,0	1	239	0
chrX.1	398452	398813	s448+_TY3	1867	+	398452	398813	255,0,0	1	361	0
chrX.1	417437	417521	s450-_TY1	447	-	417437	417521	255,0,0	1	84	0
chrX.1	417521	417617	s451+_TY2	544	+	417521	417617	255,0,0	1	96	0
chrX.1	417659	417898	s452-_TSU4	1228	-	417659	417898	255,0,0	1	239	0
chrX.1	417962	418099	s453+_TY1	730	+	417962	418099	255,0,0	1	137	0
chrX.1	423204	423443	s455+_TSU4	1198	+	423204	423443	255,0,0	1	239	0
chrX.1	425098	425160	s456+_TY3	451	+	425098	425160	255,0,0	1	62	0
chrX.1	425160	425309	s457+_TY1	961	+	425160	425309	255,0,0	1	149	0
chrX.1	425309	425642	s458-_TY1	1839	-	425309	425642	255,0,0	1	333	0
chrX.2	20112	20177	s460+_TY2	288	+	20112	20177	255,0,0	1	65	0
chrX.2	20826	21158	s462-_TY1	1732	-	20826	21158	255,0,0	1	332	0
chrX.2	26788	26889	s463-_TSU4	608	-	26788	26889	255,0,0	1	101	0
chrX.2	26889	27222	s464+_TY1	1839	+	26889	27222	255,0,0	1	333	0
chrX.2	36888	37148	s466+_TY1	1456	+	36888	37148	255,0,0	2	143,98	0,162
chrX.2	47262	47595	s467+_TY1	1697	+	47262	47595	255,0,0	1	333	0
chrX.2	122230	122546	s470-_TY1	1156	-	122230	122546	255,0,0	1	316	0
chrX.2	122552	122883	s471+_TY2	1628	+	122552	122883	255,0,0	1	331	0
chrX.2	255767	256943	t473+_TY5	6028	+	255767	256943	255,0,0	1	1176	0
chrXI	1880	2967	t476-_TY5	6411	-	1880	2967	255,0,0	1	1087	0
chrXI	12205	12318	s477-_TY4	424	-	12205	12318	255,0,0	1	113	0
chrXI	34853	35092	s478-_TSU4	1245	-	34853	35092	255,0,0	1	239	0
chrXI	35177	35510	s479+_TY1	1734	+	35177	35510	255,0,0	1	333	0
chrXI	62785	63079	s480-_TY1	1155	-	62785	63079	255,0,0	1	294	0
chrXI	63142	63381	s481+_TSU4	1254	+	63142	63381	255,0,0	1	239	0
chrXI	73247	73496	s484+_TSU4	1173	+	73247	73496	255,0,0	1	249	0
chrXI	130741	131072	s486+_TY1	1657	+	130741	131072	255,0,0	1	331	0
chrXI	152299	152622	s487+_TY1	1785	+	152299	152622	255,0,0	1	323	0
chrXI	192461	192687	s490-_TY2	977	-	192461	192687	255,0,0	1	226	0
chrXI	192825	193073	s491+_TSU4	1080	+	192825	193073	255,0,0	1	248	0
chrXI	296026	296086	s493-_TY3	306	-	296026	296086	255,0,0	1	60	0
chrXI	296134	296320	s494+_TSU4	949	+	296134	296320	255,0,0	1	186	0
chrXI	340856	341153	s495-_TSU4	1253	-	340856	341153	255,0,0	1	297	0
chrXI	367017	367336	s497-_TY2	1521	-	367017	367336	255,0,0	1	319	0
chrXI	447149	447440	s499+_TY1	1475	+	447149	447440	255,0,0	1	291	0
chrXI	447440	447514	s500+_TSU4	485	+	447440	447514	255,0,0	1	74	0
chrXI	479816	480149	s501-_TY1	1785	-	479816	480149	255,0,0	1	333	0
chrXI	480238	480477	s502-_TSU4	1234	-	480238	480477	255,0,0	1	239	0
chrXI	503115	503423	s504+_TY3	1095	+	503115	503423	255,0,0	1	308	0
chrXI	507812	508051	s507-_TSU4	1141	-	507812	508051	255,0,0	1	239	0
chrXI	569337	569576	s509-_TSU4	1253	-	569337	569576	255,0,0	1	239	0
chrXI	667632	668727	t511+_TY5	6797	+	667632	668727	255,0,0	1	1095	0
chrXI	667414	667485	s512-_TY5	383	-	667414	667485	255,0,0	1	71	0
chrXI	670242	675448	t514-_TY5	34602	-	670242	675448	255,0,0	3	96,4874,96	0,236,5110
chrXII.1	104106	104345	s515+_TSU4	1237	+	104106	104345	255,0,0	1	239	0
chrXII.1	104358	104687	s516-_TY1	1436	-	104358	104687	255,0,0	1	329	0
chrXII.1	128893	129177	s517-_TY2	1417	-	128893	129177	255,0,0	1	284	0
chrXII.1	181111	181188	s518+_TY1	442	+	181111	181188	255,0,0	1	77	0
chrXII.1	181188	181517	s519+_TY1	1797	+	181188	181517	255,0,0	1	329	0
chrXII.1	181518	181584	s520-_TY2	404	-	181518	181584	255,0,0	1	66	0
chrXII.1	370942	371031	s521-_TY1	484	-	370942	371031	255,0,0	1	89	0
chrXII.1	371171	371413	s522+_TSU4	1247	+	371171	371413	255,0,0	1	242	0
chrXII.1	371414	371503	s523-_TY2	478	-	371414	371503	255,0,0	1	89	0
chrXII.1	371503	371836	s524-_TY1	1751	-	371503	371836	255,0,0	1	333	0
chrXII.1	380315	380484	s525-_TY2	838	-	380315	380484	255,0,0	1	169	0
chrXII.1	434512	434703	s528-_TY3	958	-	434512	434703	255,0,0	1	191	0
chrXII.1	434703	435035	s529+_TY1	1510	+	434703	435035	255,0,0	1	332	0
chrXII.1	457087	457326	s530-_TSU4	1208	-	457087	457326	255,0,0	1	239	0
chrXII.1	457459	457791	s531+_TY2	1575	+	457459	457791	255,0,0	1	332	0
chrXII.1	457792	458007	s532-_TSU4	1014	-	457792	458007	255,0,0	1	215	0
chrXII.2	39465	39703	s536+_TSU4	1213	+	39465	39703	255,0,0	1	238	0
chrXII.2	102131	102223	s537+_TY2	520	+	102131	102223	255,0,0	1	92	0
chrXII.2	102266	102560	s538+_TSU4	1362	+	102266	102560	255,0,0	1	294	0
chrXII.2	102560	102806	s539+_TY1	1233	+	102560	102806	255,0,0	1	246	0
chrXII.2	109357	109648	s540-_TY1	1199	-	109357	109648	255,0,0	1	291	0
chrXII.2	132496	132826	s541+_TY2	1431	+	132496	132826	255,0,0	1	330	0
chrXII.2	132993	133139	s542+_TSU4	581	+	132993	133139	255,0,0	1	146	0
chrXII.2	133129	133233	s543-_TSU4	396	-	133129	133233	255,0,0	1	104	0
chrXII.2	133259	133592	s544+_TY1	1801	+	133259	133592	255,0,0	1	333	0
chrXII.2	156350	156597	s545+_TY1	1397	+	156350	156597	255,0,0	1	247	0
chrXII.2	158559	158591	s546-_TY3_1p	247	-	158559	158591	255,0,0	1	32	0
chrXII.2	189598	189837	s548+_TSU4	1279	+	189598	189837	255,0,0	1	239	0
chrXII.2	189927	190166	s549+_TSU4	1287	+	189927	190166	255,0,0	1	239	0
chrXII.2	190255	190588	s550+_TY1	1718	+	190255	190588	255,0,0	1	333	0
chrXII.2	190640	190698	s551+_TY1	346	+	190640	190698	255,0,0	1	58	0
chrXII.2	233531	233863	s552-_TY1	1729	-	233531	233863	255,0,0	1	332	0
chrXII.2	235922	236642	s553-_TY1	1755	-	235922	236642	255,0,0	2	169,169	0,551
chrXII.2	236177	236473	s554+_TSU4	1318	+	236177	236473	255,0,0	1	296	0
chrXII.2	286296	286450	s555-_TY1	523	-	286296	286450	255,0,0	1	154	0
chrXII.2	286450	286704	s556+_TY2	1305	+	286450	286704	255,0,0	1	254	0
chrXII.2	286748	286987	s557+_TSU4	1275	+	286748	286987	255,0,0	1	239	0
chrXII.2	286987	287071	s558+_TY1	492	+	286987	287071	255,0,0	1	84	0
chrXII.2	295084	295651	s559-_TSU4	1299	-	295084	295651	255,0,0	2	84,160	0,407
chrXII.2	295252	295491	s560+_TSU4	1222	+	295252	295491	255,0,0	1	239	0
chrXII.2	299419	299656	s561+_TY2	885	+	299419	299656	255,0,0	1	237	0
chrXII.2	320708	320880	s563-_TY1	843	-	320708	320880	255,0,0	1	172	0
chrXII.2	320887	321220	s564-_TY1	1786	-	320887	321220	255,0,0	1	333	0
chrXII.2	321308	321547	s565+_TSU4	1237	+	321308	321547	255,0,0	1	239	0
chrXII.2	460166	460462	s567+_TSU4	1306	+	460166	460462	255,0,0	1	296	0
chrXII.2	460492	460560	s568+_TY1	230	+	460492	460560	255,0,0	1	68	0
chrXII.2	473248	473908	s569-_TY1	1685	-	473248	473908	255,0,0	2	70,266	0,394
chrXII.2	473403	473642	s570+_TSU4	1229	+	473403	473642	255,0,0	1	239	0
chrXII.2	544159	544211	s571-_TSU4	312	-	544159	544211	255,0,0	1	52	0
chrXII.2	544272	544511	s572+_TSU4	1129	+	544272	544511	255,0,0	1	239	0
chrXII.2	544511	544778	s573-_TY2	1434	-	544511	544778	255,0,0	1	267	0
chrXIV	96266	96360	t574-_TY1	449	-	96266	96360	255,0,0	1	94	0
chrXIV	96443	96681	s575+_TSU4	1137	+	96443	96681	255,0,0	1	238	0
chrXIV	96768	96984	s576+_TY4	554	+	96768	96984	255,0,0	1	216	0
chrXIV	104415	104468	s577+_TY1	291	+	104415	104468	255,0,0	1	53	0
chrXIV	104082	104415	s578-_TY1	1732	-	104082	104415	255,0,0	1	333	0
chrXIV	104468	104541	s579-_TY3	354	-	104468	104541	255,0,0	1	73	0
chrXIV	444233	444565	s581-_TY1	1809	-	444233	444565	255,0,0	1	332	0
chrXIV	541905	542201	s582-_TSU4	1278	-	541905	542201	255,0,0	1	296	0
chrXIV	548245	548297	s583-_TY3	439	-	548245	548297	255,0,0	1	52	0
chrXIV	548310	548632	s584+_TY1	1769	+	548310	548632	255,0,0	1	322	0
chrXIV	548642	548764	s585-_TY3	819	-	548642	548764	255,0,0	1	122	0
chrXIV	556366	556700	s586+_TY1	1744	+	556366	556700	255,0,0	1	334	0
chrXIV	620429	622073	t588-_TSU4	10508	-	620429	622073	255,0,0	2	239,1361	0,283
chrXIV	622077	622155	s589+_TY1	370	+	622077	622155	255,0,0	1	78	0
chrXIV	716515	716846	s590+_TY1	1669	+	716515	716846	255,0,0	1	331	0
chrXIV	788746	788808	s591-_TY5	318	-	788746	788808	255,0,0	1	62	0
chrXV.1	2072	3170	t593-_TY5	6419	-	2072	3170	255,0,0	1	1098	0
chrXV.1	3315	3386	s594+_TY5	388	+	3315	3386	255,0,0	1	71	0
chrXV.1	5860	6143	t595-_TY5	1590	-	5860	6143	255,0,0	1	283	0
chrXV.1	11568	11891	s598-_TY2	1583	-	11568	11891	255,0,0	1	323	0
chrXV.1	12216	12383	s599-_TY1	714	-	12216	12383	255,0,0	1	167	0
chrXV.1	104403	104736	s601+_TY1	1661	+	104403	104736	255,0,0	1	333	0
chrXV.1	107154	107215	s603+_TY1	377	+	107154	107215	255,0,0	1	61	0
chrXV.1	107201	107349	s604-_TY1	980	-	107201	107349	255,0,0	1	148	0
chrXV.1	107486	107725	s605-_TSU4	1277	-	107486	107725	255,0,0	1	239	0
chrXV.1	107819	107895	s606-_TY3	446	-	107819	107895	255,0,0	1	76	0
chrXV.1	214505	214681	s607+_TY1	1017	+	214505	214681	255,0,0	1	176	0
chrXV.1	214738	214977	s608+_TSU4	1292	+	214738	214977	255,0,0	1	239	0
chrXV.1	216026	216357	s610-_TY1	1571	-	216026	216357	255,0,0	1	331	0
chrXV.1	216610	216729	s612+_TY2	413	+	216610	216729	255,0,0	1	119	0
chrXV.1	216816	217112	s613+_TSU4	1372	+	216816	217112	255,0,0	1	296	0
chrXV.1	263632	263871	s614-_TSU4	1276	-	263632	263871	255,0,0	1	239	0
chrXV.1	290061	290394	s617+_TY1	1900	+	290061	290394	255,0,0	1	333	0
chrXV.1	330070	330351	s618+_TY1	1232	+	330070	330351	255,0,0	1	281	0
chrXV.1	342976	343987	s619-_TY3	2056	-	342976	343987	255,0,0	3	65,70,219	0,388,792
chrXV.1	343041	343280	s620-_TSU4	1277	-	343041	343280	255,0,0	1	239	0
chrXV.1	343434	343768	s621+_TY1	1719	+	343434	343768	255,0,0	1	334	0
chrXV.1	425753	425993	s623-_TSU4	1208	-	425753	425993	255,0,0	1	240	0
chrXV.1	426731	426784	s624+_TY3	374	+	426731	426784	255,0,0	1	53	0
chrXV.1	426164	426317	s625+_TSU4	734	+	426164	426317	255,0,0	1	153	0
chrXV.1	426398	426731	s626+_TSU4	1280	+	426398	426731	255,0,0	1	333	0
chrXV.1	446721	447052	s627-_TY1	1721	-	446721	447052	255,0,0	1	331	0
chrXV.1	470151	470325	s628+_TY1	685	+	470151	470325	255,0,0	1	174	0
chrXV.2	80280	80602	s629+_TY1	1545	+	80280	80602	255,0,0	1	322	0
chrXV.2	80602	80898	s630-_TSU4	1237	-	80602	80898	255,0,0	1	296	0
chrXV.2	80981	81084	s631-_TY2	455	-	80981	81084	255,0,0	1	103	0
chrXV.2	103776	104108	s632+_TY1	1522	+	103776	104108	255,0,0	1	332	0
chrXV.2	104216	104536	s633-_TY2	1694	-	104216	104536	255,0,0	1	320	0
chrXV.2	167612	167945	s634-_TY1	1674	-	167612	167945	255,0,0	1	333	0
chrXV.2	205756	205844	s638-_TY3	355	-	205756	205844	255,0,0	1	88	0
chrXV.2	205845	206174	s639-_TY1	1458	-	205845	206174	255,0,0	1	329	0
chrXV.2	206190	206227	s640-_TY2	231	-	206190	206227	255,0,0	1	37	0
chrXV.3	222078	222136	s643+_TY1	307	+	222078	222136	255,0,0	1	58	0
chrXV.3	226116	226449	s645-_TY1	1827	-	226116	226449	255,0,0	1	333	0
chrXV.3	226505	226543	s646+_TY4	256	+	226505	226543	255,0,0	1	38	0
chrXV.3	226543	226585	s647+_TY2	230	+	226543	226585	255,0,0	1	42	0
chrXV.3	226596	226919	s648-_TY1	1745	-	226596	226919	255,0,0	1	323	0
chrXV.3	226976	227215	s649-_TSU4	1242	-	226976	227215	255,0,0	1	239	0
chrXV.4	111624	111719	s653-_TY5	382	-	111624	111719	255,0,0	1	95	0
chrXV.4	111840	112937	t654+_TY5	6310	+	111840	112937	255,0,0	1	1097	0
chrXVI	45074	45407	s657-_TY1	1762	-	45074	45407	255,0,0	1	333	0
chrXVI	45544	49519	t659-_TSU4	3336	-	45544	49519	255,0,0	2	239,372	0,3603
chrXVI	85927	86259	s661-_TY1	1620	-	85927	86259	255,0,0	1	332	0
chrXVI	197242	197575	s662-_TY1	1683	-	197242	197575	255,0,0	1	333	0
chrXVI	324524	324761	s663+_TSU4	1251	+	324524	324761	255,0,0	1	237	0
chrXVI	324841	324897	s664-_TY2	243	-	324841	324897	255,0,0	1	56	0
chrXVI	540408	540623	s669+_TY2	1085	+	540408	540623	255,0,0	1	215	0
chrXVI	540709	541005	s670+_TSU4	1332	+	540709	541005	255,0,0	1	296	0
chrXVI	541005	541128	s671+_TY1	723	+	541005	541128	255,0,0	1	123	0
chrXVI	545308	545547	s672+_TSU4	1280	+	545308	545547	255,0,0	1	239	0
chrXVI	551724	552045	s673-_TY2	1417	-	551724	552045	255,0,0	1	321	0
chrXVI	552142	552381	s674+_TSU4	1222	+	552142	552381	255,0,0	1	239	0
chrXVI	562074	562371	s676-_TY2	1378	-	562074	562371	255,0,0	1	297	0
chrXVI	572204	572537	s677+_TY1	1673	+	572204	572537	255,0,0	1	333	0
chrXVI	603589	603886	s679-_TSU4	1233	-	603589	603886	255,0,0	1	297	0
chrXVI	655791	656087	s681+_TSU4	1270	+	655791	656087	255,0,0	1	296	0
chrXVI	671482	671772	s682-_TY1	1081	-	671482	671772	255,0,0	1	290	0
chrXVI	671789	671926	s683+_TY1	708	+	671789	671926	255,0,0	1	137	0
chrXVI	672035	672103	s684-_TY1	250	-	672035	672103	255,0,0	1	68	0
chrXVI	672103	672255	s685+_TY3	806	+	672103	672255	255,0,0	1	152	0
chrXVI	727236	727361	s686-_TY1	795	-	727236	727361	255,0,0	1	125	0
chrXVI	727503	727745	s687+_TSU4	1276	+	727503	727745	255,0,0	1	242	0
chrXVI	752976	753297	s688+_TY1	1460	+	752976	753297	255,0,0	1	321	0
chrXVI	758911	763359	s689+_TY3	1852	+	758911	763359	255,0,0	3	84,184,57	0,421,4391
chrXVI	759079	759318	s690+_TSU4	1268	+	759079	759318	255,0,0	1	239	0
chrXVI	759516	759838	s691+_TY1	1747	+	759516	759838	255,0,0	1	322	0
chrXVI	763128	763239	s695-_TY2	398	-	763128	763239	255,0,0	1	111	0
chrXVI	787093	787294	s696-_TSU4	626	-	787093	787294	255,0,0	1	201	0
chrXVI	787402	787725	s697-_TY1	1679	-	787402	787725	255,0,0	1	323	0
chrXVI	796668	796735	s698-_TY3	263	-	796668	796735	255,0,0	1	67	0
chrXVI	796766	797257	s699+_TY1	742	+	796766	797257	255,0,0	2	60,96	0,395
chrXVI	796827	797160	s700-_TY1	1642	-	796827	797160	255,0,0	1	333	0
chrXIV	100181	103443	t1000-_TY1	20543	-	100181	103443	255,0,0	2	333,2929	0,333
