# Supplementary material for: Evolution of Ty1 copy number control in yeast by horizontal transfer and recombination
Source: PLoS Genet. 2020 Feb 21;16(2):e1008632. doi: 10.1371/journal.pgen.1008632 (PMC7055915; doi:10.1371/journal.pgen.1008632)
Supplement: S7 File — Strain-specific BED12 files of Ty elements for all strains in the expanded dataset. Each Ty element in the BED12 file was categorized structurally with a prefix as full-length (f, internal region present and total length >95% of canonical length), truncated (t, internal region present and total length <95% of canonical length), or solo LTRs (s, LTR present but no match to internal region). Sequence IDs correspond to International Nucleotide Sequence Database Collaboration records except for S. jurei NCYC 3962 which uses IDs from an assembly provided by personal communication from the Daniela Delneri lab (University of Manchester). (ZIP) [file pgen.1008632.s014.zip › YPS128.bed]

CP020208.1	136241	136298	s1-_TY1	280	-	136241	136298	255,0,0	1	57	0
CP020208.1	174329	174661	s4+_TY1	2352	+	174329	174661	255,0,0	1	332	0
CP020208.1	182769	183101	s5+_TY2	2457	+	182769	183101	255,0,0	1	332	0
CP020209.1	192006	192345	s10+_TY3	2826	+	192006	192345	255,0,0	1	339	0
CP020209.1	215315	221276	f13+_TY2	50726	+	215315	221276	255,0,0	3	333,5295,333	0,333,5628
CP020209.1	254549	254606	s15+_TY1	236	+	254549	254606	255,0,0	1	57	0
CP020209.1	254576	254655	s16-_TY1	565	-	254576	254655	255,0,0	1	79	0
CP020209.1	254763	260194	f17-_TY3	35083	-	254763	260194	255,0,0	3	341,4749,341	0,341,5090
CP020209.1	320921	321247	s18+_TY1	1933	+	320921	321247	255,0,0	1	326	0
CP020209.1	637133	637504	s21-_TY4	3081	-	637133	637504	255,0,0	1	371	0
CP020209.1	637504	637648	s22+_TY1	638	+	637504	637648	255,0,0	1	144	0
CP020209.1	638617	644531	f25+_TY1	46191	+	638617	644531	255,0,0	3	332,5250,332	0,332,5582
CP020210.1	1282	1530	s26+_TY5	1488	+	1282	1530	255,0,0	1	248	0
CP020210.1	80494	80636	s28-_TY1	944	-	80494	80636	255,0,0	1	142	0
CP020210.1	81706	87667	f30+_TY2	48593	+	81706	87667	255,0,0	3	333,5295,333	0,333,5628
CP020210.1	87668	87777	s31+_TY1	520	+	87668	87777	255,0,0	1	109	0
CP020210.1	139606	139938	s32-_TY1	2384	-	139606	139938	255,0,0	1	332	0
CP020210.1	146340	146654	s33+_TY1	1395	+	146340	146654	255,0,0	1	314	0
CP020210.1	148328	148381	s36-_TY1	275	-	148328	148381	255,0,0	1	53	0
CP020210.1	148381	154678	s37+_TY1	2583	+	148381	154678	255,0,0	2	97,239	0,6058
CP020210.1	148478	154439	f38-_TY2	50730	-	148478	154439	255,0,0	3	333,5295,333	0,333,5628
CP020210.1	294249	294495	s42+_TY5	1334	+	294249	294495	255,0,0	1	246	0
CP020210.1	297326	298031	s44+_TY1	2039	+	297326	298031	255,0,0	2	62,267	0,438
CP020210.1	297391	297762	s45-_TY4	3320	-	297391	297762	255,0,0	1	371	0
CP020210.1	298031	298125	s46+_TY1	467	+	298031	298125	255,0,0	1	94	0
CP020210.1	298924	305147	f49-_TY4	54009	-	298924	305147	255,0,0	3	371,5481,371	0,371,5852
CP020211.1	436748	436896	s55+_TY1	732	+	436748	436896	255,0,0	2	78,70	0,78
CP020211.1	438949	439116	s56-_TY1	957	-	438949	439116	255,0,0	2	72,97	0,70
CP020211.1	439116	439448	s57+_TY1	2733	+	439116	439448	255,0,0	1	332	0
CP020211.1	515677	515995	s59-_TY1	2189	-	515677	515995	255,0,0	1	318	0
CP020211.1	649169	655130	f62+_TY2	50807	+	649169	655130	255,0,0	3	333,5295,333	0,333,5628
CP020211.1	655245	655402	s63+_TY1	617	+	655245	655402	255,0,0	1	157	0
CP020211.1	791446	791776	s64-_TY1	2338	-	791446	791776	255,0,0	1	330	0
CP020211.1	792220	792350	t65+_TY1	1080	+	792220	792350	255,0,0	1	130	0
CP020211.1	792453	792528	s66-_TY1	329	-	792453	792528	255,0,0	1	75	0
CP020211.1	858469	858801	s69-_TY1	2664	-	858469	858801	255,0,0	1	332	0
CP020211.1	920520	920594	s72-_TY2	316	-	920520	920594	255,0,0	1	74	0
CP020211.1	955628	955952	s73+_TY1	2424	+	955628	955952	255,0,0	1	324	0
CP020211.1	955965	957156	t74-_TY1	7641	-	955965	957156	255,0,0	1	1191	0
CP020211.1	957185	957322	s75+_TY1	1145	+	957185	957322	255,0,0	1	137	0
CP020211.1	1059780	1065211	f81-_TY3	34974	-	1059780	1065211	255,0,0	3	341,4749,341	0,341,5090
CP020211.1	1065686	1071647	f83+_TY2	50659	+	1065686	1071647	255,0,0	3	333,5295,333	0,333,5628
CP020211.1	1120805	1121136	s84+_TY1	2501	+	1120805	1121136	255,0,0	1	331	0
CP020211.1	1144409	1144490	s85+_TY2	343	+	1144409	1144490	255,0,0	1	81	0
CP020211.1	1144485	1144530	s86+_TY1	255	+	1144485	1144530	255,0,0	1	45	0
CP020211.1	1144705	1145043	s87-_TY3	2167	-	1144705	1145043	255,0,0	1	338	0
CP020211.1	1424583	1424652	s91+_TY1	389	+	1424583	1424652	255,0,0	1	69	0
CP020212.1	62680	63013	s96+_TY2	2632	+	62680	63013	255,0,0	1	333	0
CP020212.1	139102	139435	s102+_TY1	2398	+	139102	139435	255,0,0	1	333	0
CP020212.1	177567	177697	s103+_TY1	718	+	177567	177697	255,0,0	1	130	0
CP020212.1	250309	250617	s106+_TY1	1203	+	250309	250617	255,0,0	1	308	0
CP020212.1	312720	312776	s109+_TY3_1p	271	+	312720	312776	255,0,0	1	56	0
CP020212.1	312786	312952	s110+_TY1	1067	+	312786	312952	255,0,0	1	166	0
CP020212.1	354967	355034	s113-_TY3	409	-	354967	355034	255,0,0	1	67	0
CP020212.1	434367	439798	f114-_TY3	35012	-	434367	439798	255,0,0	3	341,4749,341	0,341,5090
CP020212.1	440858	441190	s119+_TY1	2652	+	440858	441190	255,0,0	1	332	0
CP020212.1	441424	441456	s120+_TY1	240	+	441424	441456	255,0,0	1	32	0
CP020212.1	443425	443758	s122+_TY2	2720	+	443425	443758	255,0,0	1	333	0
CP020212.1	448599	454897	s124-_TY1	2757	-	448599	454897	255,0,0	2	190,147	0,6151
CP020212.1	448789	454750	f125+_TY2	50726	+	448789	454750	255,0,0	3	333,5295,333	0,333,5628
CP020212.1	474544	474607	s127-_TY1	314	-	474544	474607	255,0,0	1	63	0
CP020212.1	565475	565726	s130-_TY5	1772	-	565475	565726	255,0,0	1	251	0
CP020212.1	567556	567788	s132+_TY5	1095	+	567556	567788	255,0,0	1	232	0
CP020213.1	137766	137830	s134+_TY2	281	+	137766	137830	255,0,0	1	64	0
CP020213.1	156350	156424	s135+_TY1	524	+	156350	156424	255,0,0	1	74	0
CP020213.1	156424	156729	s136+_TY1	2209	+	156424	156729	255,0,0	1	305	0
CP020213.1	171159	171472	s139+_TY1	1499	+	171159	171472	255,0,0	1	313	0
CP020213.1	174616	174929	s142-_TY1	2168	-	174616	174929	255,0,0	1	313	0
CP020213.1	218479	218812	s148-_TY2	2619	-	218479	218812	255,0,0	1	333	0
CP020213.1	220288	220504	s149+_TY1	719	+	220288	220504	255,0,0	1	216	0
CP020213.1	274602	274795	s150+_TY1	699	+	274602	274795	255,0,0	1	193	0
CP020214.1	106239	106562	s151-_TY2	2656	-	106239	106562	255,0,0	1	323	0
CP020214.1	106562	106755	s152+_TY1	1028	+	106562	106755	255,0,0	1	193	0
CP020214.1	110019	110350	s153+_TY1	2191	+	110019	110350	255,0,0	1	331	0
CP020214.1	117170	117238	s155-_TY1	294	-	117170	117238	255,0,0	1	68	0
CP020214.1	315092	315445	s162-_TY4	1294	-	315092	315445	255,0,0	1	353	0
CP020214.1	322623	322933	s164+_TY1	1317	+	322623	322933	255,0,0	1	310	0
CP020214.1	396345	398928	s166-_TY3	1404	-	396345	398928	255,0,0	2	129,68	0,2515
CP020214.1	396527	396859	s167+_TY1	2615	+	396527	396859	255,0,0	1	332	0
CP020214.1	398496	398825	s168+_TY2	2505	+	398496	398825	255,0,0	1	329	0
CP020214.1	398933	399269	s169-_TY3	2723	-	398933	399269	255,0,0	1	336	0
CP020214.1	406627	406696	s171+_TY3_1p	326	+	406627	406696	255,0,0	1	69	0
CP020214.1	549849	555763	f173-_TY1	48345	-	549849	555763	255,0,0	3	332,5250,332	0,332,5582
CP020214.1	682666	682907	s175+_TY1	1176	+	682666	682907	255,0,0	1	241	0
CP020214.1	711700	711755	s179-_TY1	307	-	711700	711755	255,0,0	1	55	0
CP020214.1	711757	712086	s180+_TY1	1956	+	711757	712086	255,0,0	1	329	0
CP020214.1	714429	714469	s181+_TY1	229	+	714429	714469	255,0,0	1	40	0
CP020214.1	749890	750017	s183+_TY1	816	+	749890	750017	255,0,0	1	127	0
CP020214.1	754650	754953	s185+_TY1	1681	+	754650	754953	255,0,0	1	303	0
CP020214.1	809134	809485	s188+_TY3	2050	+	809134	809485	255,0,0	1	351	0
CP020214.1	839788	840117	s190+_TY1	2219	+	839788	840117	255,0,0	1	329	0
CP020214.1	842757	843090	s191+_TY2	2629	+	842757	843090	255,0,0	1	333	0
CP020214.1	895513	901474	f194+_TY2	50804	+	895513	901474	255,0,0	3	333,5295,333	0,333,5628
CP020215.1	3436	3668	s195-_TY5	1067	-	3436	3668	255,0,0	1	232	0
CP020215.1	8705	8769	s196-_TY5	285	-	8705	8769	255,0,0	1	64	0
CP020215.1	122025	122366	s200+_TY3	2967	+	122025	122366	255,0,0	1	341	0
CP020215.1	122452	122650	s201-_TY1	633	-	122452	122650	255,0,0	1	198	0
CP020215.1	122814	122934	s202-_TY1	530	-	122814	122934	255,0,0	1	120	0
CP020215.1	122934	123257	s203+_TY1	2393	+	122934	123257	255,0,0	1	323	0
CP020215.1	123459	123831	s204-_TY4	3240	-	123459	123831	255,0,0	1	372	0
CP020215.1	225299	225629	s206-_TY1	2668	-	225299	225629	255,0,0	1	330	0
CP020215.1	346350	346519	s210-_TY1	682	-	346350	346519	255,0,0	1	169	0
CP020215.1	376898	382859	f215-_TY2	36780	-	376898	382859	255,0,0	3	333,5295,333	0,333,5628
CP020215.1	457171	457399	s217-_TY2	802	-	457171	457399	255,0,0	1	228	0
CP020215.1	459815	460122	s219+_TY1	1550	+	459815	460122	255,0,0	1	307	0
CP020215.1	460139	460234	s220-_TY3	528	-	460139	460234	255,0,0	1	95	0
CP020216.1	192066	192415	s221-_TY1	2251	-	192066	192415	255,0,0	1	349	0
CP020216.1	237995	243426	f222-_TY3	33601	-	237995	243426	255,0,0	3	341,4749,341	0,341,5090
CP020216.1	295000	295331	s223-_TY1	2264	-	295000	295331	255,0,0	1	331	0
CP020216.1	296636	296841	s224-_TY1	1417	-	296636	296841	255,0,0	1	205	0
CP020216.1	319769	320113	s226+_TY3	2519	+	319769	320113	255,0,0	1	344	0
CP020216.1	320209	320542	s227+_TY1	2376	+	320209	320542	255,0,0	1	333	0
CP020216.1	320542	320596	s228+_TY1	270	+	320542	320596	255,0,0	1	54	0
CP020216.1	425701	431662	f231+_TY2	48607	+	425701	431662	255,0,0	3	333,5295,333	0,333,5628
CP020217.1	56008	56287	s233+_TY1	1526	+	56008	56287	255,0,0	1	279	0
CP020217.1	193889	194155	s234+_TY3	2054	+	193889	194155	255,0,0	1	266	0
CP020217.1	194145	194242	s235-_TY3	609	-	194145	194242	255,0,0	1	97	0
CP020217.1	194243	194576	s236+_TY2	2727	+	194243	194576	255,0,0	1	333	0
CP020217.1	194597	194921	s237+_TY1	2215	+	194597	194921	255,0,0	1	324	0
CP020217.1	345189	345887	s238-_TY1	2705	-	345189	345887	255,0,0	2	185,142	0,556
CP020217.1	345374	345745	s239+_TY4	3257	+	345374	345745	255,0,0	1	371	0
CP020217.1	365480	365544	s241-_TY1	296	-	365480	365544	255,0,0	1	64	0
CP020217.1	368182	368235	s242+_TY2	245	+	368182	368235	255,0,0	1	53	0
CP020217.1	407685	407796	s247+_TY1	625	+	407685	407796	255,0,0	1	111	0
CP020217.1	519645	519966	s253+_TY1	2236	+	519645	519966	255,0,0	1	321	0
CP020218.1	74859	75198	s256-_TY3	2809	-	74859	75198	255,0,0	1	339	0
CP020218.1	141757	141826	s258-_TY1	339	-	141757	141826	255,0,0	1	69	0
CP020218.1	163685	164024	s260+_TY1	2049	+	163685	164024	255,0,0	1	339	0
CP020218.1	302756	302790	s264+_TY1	240	+	302756	302790	255,0,0	1	34	0
CP020218.1	302784	303076	s265-_TY1	2030	-	302784	303076	255,0,0	1	292	0
CP020218.1	379178	379245	s266-_TY3	306	-	379178	379245	255,0,0	1	67	0
CP020218.1	379370	379415	s268-_TY3_1p	321	-	379370	379415	255,0,0	1	45	0
CP020218.1	379415	379748	s269-_TY2	2632	-	379415	379748	255,0,0	1	333	0
CP020218.1	490693	490752	s272+_TY1	323	+	490693	490752	255,0,0	1	59	0
CP020218.1	513457	513768	s273-_TY1	1427	-	513457	513768	255,0,0	1	311	0
CP020218.1	665577	665827	s275+_TY5	1705	+	665577	665827	255,0,0	1	250	0
CP020218.1	665931	666180	s276-_TY5	1544	-	665931	666180	255,0,0	1	249	0
CP020219.1	7906	8156	s277+_TY5	1636	+	7906	8156	255,0,0	1	250	0
CP020219.1	92613	93135	s280-_TY1	581	-	92613	93135	255,0,0	2	90,100	0,422
CP020219.1	92703	93035	s281-_TY1	2252	-	92703	93035	255,0,0	1	332	0
CP020219.1	169163	169501	s282-_TY3	2246	-	169163	169501	255,0,0	1	338	0
CP020219.1	361001	361315	s287-_TY1	1379	-	361001	361315	255,0,0	1	314	0
CP020219.1	443618	443890	s290+_TY1	1358	+	443618	443890	255,0,0	1	272	0
CP020219.1	566041	566412	s291+_TY4	3304	+	566041	566412	255,0,0	1	371	0
CP020219.1	566412	566720	s292-_TY1	1790	-	566412	566720	255,0,0	1	308	0
CP020219.1	566931	566991	s293-_TY4	255	-	566931	566991	255,0,0	1	60	0
CP020219.1	567606	567677	s295+_TY1	243	+	567606	567677	255,0,0	1	71	0
CP020219.1	573224	578655	f296-_TY3	33460	-	573224	578655	255,0,0	3	341,4749,341	0,341,5090
CP020219.1	624306	624654	s297+_TY3	2033	+	624306	624654	255,0,0	1	348	0
CP020219.1	624738	625057	s298+_TY1	1327	+	624738	625057	255,0,0	1	319	0
CP020219.1	655668	655780	s300+_TY2	430	+	655668	655780	255,0,0	1	112	0
CP020219.1	655780	661741	f301-_TY2	50792	-	655780	661741	255,0,0	3	333,5295,333	0,333,5628
CP020219.1	661751	661930	s302+_TY1	793	+	661751	661930	255,0,0	1	179	0
CP020219.1	707303	707593	s303-_TY1	1427	-	707303	707593	255,0,0	1	290	0
CP020219.1	757122	757213	s304-_TY1	366	-	757122	757213	255,0,0	1	91	0
CP020219.1	766430	766749	s305+_TY3	1926	+	766430	766749	255,0,0	1	319	0
CP020219.1	790957	791288	s308-_TY1	2429	-	790957	791288	255,0,0	1	331	0
CP020220.1	184766	184836	s315-_TY1	447	-	184766	184836	255,0,0	1	70	0
CP020220.1	184825	184881	s316+_TY1	338	+	184825	184881	255,0,0	1	56	0
CP020220.1	348785	355008	f322-_TY4	54009	-	348785	355008	255,0,0	3	371,5481,371	0,371,5852
CP020220.1	355525	355667	s323+_TY2	593	+	355525	355667	255,0,0	1	142	0
CP020220.1	356042	356166	s325+_TY1	749	+	356042	356166	255,0,0	1	124	0
CP020220.1	440331	440653	s329-_TY1	2136	-	440331	440653	255,0,0	1	322	0
CP020220.1	457612	463574	f330-_TY2	50770	-	457612	463574	255,0,0	3	333,5296,333	0,333,5629
CP020220.1	485784	485975	s333+_TY1	868	+	485784	485975	255,0,0	1	191	0
CP020220.1	486363	486734	s335+_TY4	3320	+	486363	486734	255,0,0	1	371	0
CP020220.1	486938	487270	s337+_TY1	2284	+	486938	487270	255,0,0	1	332	0
CP020220.1	555706	555935	s338-_TY1	1478	-	555706	555935	255,0,0	1	229	0
CP020220.1	731030	731130	s340+_TY1	613	+	731030	731130	255,0,0	1	100	0
CP020220.1	791391	791472	s342+_TY1	287	+	791391	791472	255,0,0	1	81	0
CP020220.1	819675	819953	s343+_TY1	1388	+	819675	819953	255,0,0	1	278	0
CP020221.1	90111	90412	s345+_TY4	2516	+	90111	90412	255,0,0	1	301	0
CP020221.1	90412	90745	s346-_TY2	2632	-	90412	90745	255,0,0	1	333	0
CP020221.1	90772	90801	s347-_TY1	233	-	90772	90801	255,0,0	1	29	0
CP020221.1	90814	90890	s348-_TY1	563	-	90814	90890	255,0,0	1	76	0
CP020221.1	90890	90965	s349-_TY4	598	-	90890	90965	255,0,0	1	75	0
CP020221.1	90965	91288	s350+_TY2	2603	+	90965	91288	255,0,0	1	323	0
CP020221.1	91358	91427	s351-_TY3	450	-	91358	91427	255,0,0	1	69	0
CP020221.1	93358	93690	s352-_TY1	2664	-	93358	93690	255,0,0	1	332	0
CP020221.1	93692	93764	s353+_TY1	325	+	93692	93764	255,0,0	1	72	0
CP020221.1	529780	535211	f355+_TY3	33564	+	529780	535211	255,0,0	3	341,4749,341	0,341,5090
CP020221.1	549547	549879	s358-_TY1	2716	-	549547	549879	255,0,0	1	332	0
CP020221.1	550084	550455	s360+_TY4	3282	+	550084	550455	255,0,0	1	371	0
CP020221.1	614539	614635	s362-_TY1	668	-	614539	614635	255,0,0	1	96	0
CP020221.1	614635	614967	s363-_TY1	2620	-	614635	614967	255,0,0	1	332	0
CP020221.1	614972	615341	s364-_TY4	2959	-	614972	615341	255,0,0	1	369	0
CP020222.1	3023	3353	s367-_TY1	1819	-	3023	3353	255,0,0	1	330	0
CP020222.1	11260	11511	s370-_TY5	1736	-	11260	11511	255,0,0	1	251	0
CP020222.1	114275	114608	s375-_TY1	2305	-	114275	114608	255,0,0	1	333	0
CP020222.1	221798	222140	s377+_TY3	1852	+	221798	222140	255,0,0	1	342	0
CP020222.1	229516	229587	s379+_TY1	354	+	229516	229587	255,0,0	1	71	0
CP020222.1	222956	223274	s380-_TY1	1674	-	222956	223274	255,0,0	1	318	0
CP020222.1	223293	229516	f381+_TY4	38848	+	223293	229516	255,0,0	3	371,5481,371	0,371,5852
CP020222.1	355362	355701	s385+_TY3	1863	+	355362	355701	255,0,0	1	339	0
CP020222.1	573386	573514	s392+_TY1	617	+	573386	573514	255,0,0	1	128	0
CP020222.1	573053	573386	s393+_TY2	2708	+	573053	573386	255,0,0	1	333	0
CP020222.1	596223	596808	s394+_TY1	1667	+	596223	596808	255,0,0	2	150,102	0,483
CP020222.1	596373	596706	s395+_TY2	2744	+	596373	596706	255,0,0	1	333	0
CP020222.1	660118	660175	s396-_TY1	321	-	660118	660175	255,0,0	1	57	0
CP020222.1	660175	660506	s397-_TY1	2198	-	660175	660506	255,0,0	1	331	0
CP020222.1	660509	660655	s398+_TY1	777	+	660509	660655	255,0,0	1	146	0
CP020222.1	699267	699428	s403-_TY1	843	-	699267	699428	255,0,0	1	161	0
CP020222.1	699507	699591	s405+_TY1	602	+	699507	699591	255,0,0	1	84	0
CP020222.1	958176	958488	s406+_TY3	1844	+	958176	958488	255,0,0	1	312	0
CP020222.1	958475	958617	s407+_TY1	497	+	958475	958617	255,0,0	1	142	0
CP020222.1	959507	959595	s408-_TY1	499	-	959507	959595	255,0,0	1	88	0
CP020222.1	1067927	1067967	s410-_TY5	293	-	1067927	1067967	255,0,0	1	40	0
CP020222.1	1069276	1069501	s411-_TY5	1462	-	1069276	1069501	255,0,0	1	225	0
CP020222.1	1071425	1071674	s412+_TY5	1566	+	1071425	1071674	255,0,0	1	249	0
CP020223.1	931	1180	s413-_TY5	1648	-	931	1180	255,0,0	1	249	0
CP020223.1	3253	3470	s414+_TY5	1443	+	3253	3470	255,0,0	1	217	0
CP020223.1	4780	4828	s415+_TY5	309	+	4780	4828	255,0,0	1	48	0
CP020223.1	54105	54171	s417+_TY3	537	+	54105	54171	255,0,0	1	66	0
CP020223.1	54171	54502	s418+_TY1	2356	+	54171	54502	255,0,0	1	331	0
CP020223.1	54582	54953	s419-_TY4	3208	-	54582	54953	255,0,0	1	371	0
CP020223.1	55931	56262	s420+_TY1	2321	+	55931	56262	255,0,0	1	331	0
CP020223.1	58804	58892	s422-_TY1	412	-	58804	58892	255,0,0	1	88	0
CP020223.1	431541	431880	s425-_TY1	1888	-	431541	431880	255,0,0	1	339	0
CP020223.1	431889	432025	s426+_TY1	644	+	431889	432025	255,0,0	1	136	0
CP020223.1	560606	560704	s430-_TY2	394	-	560606	560704	255,0,0	1	98	0
CP020223.1	560705	566928	f431+_TY4	53985	+	560705	566928	255,0,0	3	371,5481,371	0,371,5852
CP020223.1	617673	623026	f432+_TY3	45682	+	617673	623026	255,0,0	3	341,4671,341	0,341,5012
CP020223.1	776475	776568	s435+_TY3_1p	462	+	776475	776568	255,0,0	1	93	0
CP020223.1	776159	776470	s436+_TY1	1333	+	776159	776470	255,0,0	1	311	0
CP020223.1	776734	776864	s437-_TY1	599	-	776734	776864	255,0,0	1	130	0
CP020223.1	776884	776924	s438-_TY2	258	-	776884	776924	255,0,0	1	40	0
CP020223.1	804726	804879	s441+_TY1	955	+	804726	804879	255,0,0	1	153	0
CP020223.1	838663	838730	s443-_TY1	326	-	838663	838730	255,0,0	1	67	0
CP020223.1	862481	862821	s444+_TY3	2732	+	862481	862821	255,0,0	1	340	0
CP020223.1	920001	920059	s450-_TY2	251	-	920001	920059	255,0,0	1	58	0
