# Supplementary material for: Evolution of Ty1 copy number control in yeast by horizontal transfer and recombination
Source: PLoS Genet. 2020 Feb 21;16(2):e1008632. doi: 10.1371/journal.pgen.1008632 (PMC7055915; doi:10.1371/journal.pgen.1008632)
Supplement: S7 File — Strain-specific BED12 files of Ty elements for all strains in the expanded dataset. Each Ty element in the BED12 file was categorized structurally with a prefix as full-length (f, internal region present and total length >95% of canonical length), truncated (t, internal region present and total length <95% of canonical length), or solo LTRs (s, LTR present but no match to internal region). Sequence IDs correspond to International Nucleotide Sequence Database Collaboration records except for S. jurei NCYC 3962 which uses IDs from an assembly provided by personal communication from the Daniela Delneri lab (University of Manchester). (ZIP) [file pgen.1008632.s014.zip › DBVPG6044.bed]

CABIKB010000001	63404	63473	s3-_TY1	369	-	63404	63473	255,0,0	1	69	0
CABIKB010000001	342969	343650	s8+_TY3	2404	+	342969	343650	255,0,0	2	72,259	0,422
CABIKB010000001	343069	343380	s9-_TY2	2473	-	343069	343380	255,0,0	1	311	0
CABIKB010000001	343825	343870	s10-_TY1	257	-	343825	343870	255,0,0	1	45	0
CABIKB010000001	343865	343946	s11-_TY2	341	-	343865	343946	255,0,0	1	81	0
CABIKB010000001	367198	373786	s12-_TY1	2558	-	367198	373786	255,0,0	2	254,81	0,6507
CABIKB010000001	367452	367761	s13-_TY1	2518	-	367452	367761	255,0,0	1	309	0
CABIKB010000001	367762	373677	f14-_TY1	48596	-	367762	373677	255,0,0	3	332,5250,332	0,332,5583
CABIKB010000001	423385	424444	t16+_TY1	8642	+	423385	424444	255,0,0	2	337,722	0,337
CABIKB010000001	424478	424819	s17-_TY3	2985	-	424478	424819	255,0,0	1	341	0
CABIKB010000001	527229	527705	s23-_TY1	1157	-	527229	527705	255,0,0	2	88,54	0,422
CABIKB010000001	527317	527651	s24+_TY2	2668	+	527317	527651	255,0,0	1	334	0
CABIKB010000001	527734	528921	t25+_TY1	7597	+	527734	528921	255,0,0	1	1187	0
CABIKB010000001	528938	535185	s26-_TY1	2379	-	528938	535185	255,0,0	2	252,77	0,6170
CABIKB010000001	529191	535108	f27-_TY1	48811	-	529191	535108	255,0,0	3	333,5250,333	0,333,5584
CABIKB010000001	570231	570305	s28+_TY2	317	+	570231	570305	255,0,0	1	74	0
CABIKB010000001	632064	632395	s31+_TY1	2556	+	632064	632395	255,0,0	1	331	0
CABIKB010000001	698346	698421	s34+_TY1	309	+	698346	698421	255,0,0	1	75	0
CABIKB010000001	698524	698654	t35-_TY1	1094	-	698524	698654	255,0,0	1	130	0
CABIKB010000001	699098	699428	s36+_TY1	2280	+	699098	699428	255,0,0	1	330	0
CABIKB010000001	832413	832570	s37-_TY1	623	-	832413	832570	255,0,0	1	157	0
CABIKB010000001	849226	849560	s39+_TY2	2697	+	849226	849560	255,0,0	1	334	0
CABIKB010000001	874692	875023	s41-_TY1	2599	-	874692	875023	255,0,0	1	331	0
CABIKB010000001	966870	967192	s42+_TY1	2086	+	966870	967192	255,0,0	1	322	0
CABIKB010000001	967629	968312	s43-_TY3	2976	-	967629	968312	255,0,0	2	149,197	0,486
CABIKB010000001	967778	968115	s44+_TY1	2431	+	967778	968115	255,0,0	1	337	0
CABIKB010000001	968476	968808	s45-_TY1	2675	-	968476	968808	255,0,0	1	332	0
CABIKB010000001	1044420	1044949	s47+_TY1	938	+	1044420	1044949	255,0,0	2	104,70	0,459
CABIKB010000001	1044526	1044858	s48+_TY1	2764	+	1044526	1044858	255,0,0	1	332	0
CABIKB010000001	1047002	1047339	s49-_TY1	2415	-	1047002	1047339	255,0,0	1	337	0
CABIKB010000001	1047348	1047482	s50-_TY1	769	-	1047348	1047482	255,0,0	2	58,78	0,56
CABIKB010000001	1396049	1396390	s52+_TY3	2848	+	1396049	1396390	255,0,0	1	341	0
CABIKB010000011	7773	7990	s56+_TY5	1380	+	7773	7990	255,0,0	1	217	0
CABIKB010000011	119981	120318	s60+_TY1	2405	+	119981	120318	255,0,0	1	337	0
CABIKB010000011	120343	120403	s61+_TY3	542	+	120343	120403	255,0,0	1	60	0
CABIKB010000011	120403	120736	s62+_TY2	2797	+	120403	120736	255,0,0	1	333	0
CABIKB010000011	140316	140649	s66+_TY1	2388	+	140316	140649	255,0,0	1	333	0
CABIKB010000011	178773	178904	s67+_TY1	726	+	178773	178904	255,0,0	1	131	0
CABIKB010000011	179564	179896	s68+_TY1	2577	+	179564	179896	255,0,0	1	332	0
CABIKB010000011	209536	209868	s69+_TY1	2590	+	209536	209868	255,0,0	1	332	0
CABIKB010000011	252181	252489	s72+_TY1	1215	+	252181	252489	255,0,0	1	308	0
CABIKB010000011	314572	314909	s75+_TY1	2294	+	314572	314909	255,0,0	1	337	0
CABIKB010000011	314988	315154	s76+_TY1	1070	+	314988	315154	255,0,0	1	166	0
CABIKB010000011	356903	357240	s78-_TY1	2402	-	356903	357240	255,0,0	1	337	0
CABIKB010000011	357516	357583	s80-_TY3	356	-	357516	357583	255,0,0	1	67	0
CABIKB010000011	434072	434405	s81-_TY2	2720	-	434072	434405	255,0,0	1	333	0
CABIKB010000011	437390	438054	s82-_TY1	2578	-	437390	438054	255,0,0	2	137,190	0,474
CABIKB010000011	437527	437864	s83+_TY1	2274	+	437527	437864	255,0,0	1	337	0
CABIKB010000011	438924	438956	s87+_TY1	240	+	438924	438956	255,0,0	1	32	0
CABIKB010000011	440804	441137	s88-_TY2	2713	-	440804	441137	255,0,0	1	333	0
CABIKB010000011	446049	452315	s91-_TY1	2491	-	446049	452315	255,0,0	2	75,268	0,5998
CABIKB010000011	446124	452025	f92+_TY1	48662	+	446124	452025	255,0,0	3	334,5256,311	0,334,5590
CABIKB010000011	471899	472236	s94-_TY1	2278	-	471899	472236	255,0,0	1	337	0
CABIKB010000011	495125	495456	s95-_TY1	2151	-	495125	495456	255,0,0	1	331	0
CABIKB010000011	563575	563804	s98-_TY5	1423	-	563575	563804	255,0,0	1	229	0
CABIKB010000011	565663	565914	s99+_TY5	1468	+	565663	565914	255,0,0	1	251	0
CABIKB010000012	7918	8169	s100-_TY5	1614	-	7918	8169	255,0,0	1	251	0
CABIKB010000012	9828	9892	s101-_TY5	285	-	9828	9892	255,0,0	1	64	0
CABIKB010000012	75184	75366	t102+_TY1	1527	+	75184	75366	255,0,0	1	182	0
CABIKB010000012	82328	82665	s104+_TY1	2381	+	82328	82665	255,0,0	1	337	0
CABIKB010000012	82914	83246	s105+_TY1	2729	+	82914	83246	255,0,0	1	332	0
CABIKB010000012	124060	124138	s108-_TY1	345	-	124060	124138	255,0,0	1	78	0
CABIKB010000012	124138	124307	s109+_TY2	1448	+	124138	124307	255,0,0	1	169	0
CABIKB010000012	124317	124644	s110-_TY1	2300	-	124317	124644	255,0,0	1	327	0
CABIKB010000012	124644	124745	s111-_TY1	528	-	124644	124745	255,0,0	1	101	0
CABIKB010000012	124745	124821	s112+_TY1	538	+	124745	124821	255,0,0	1	76	0
CABIKB010000012	124821	125154	s113-_TY1	2101	-	124821	125154	255,0,0	1	333	0
CABIKB010000012	225233	225574	s115+_TY3	2964	+	225233	225574	255,0,0	1	341	0
CABIKB010000012	225659	225992	s116+_TY2	2684	+	225659	225992	255,0,0	1	333	0
CABIKB010000012	225992	226270	s117+_TY2	2255	+	225992	226270	255,0,0	1	278	0
CABIKB010000012	226275	226386	s118+_TY2	424	+	226275	226386	255,0,0	1	111	0
CABIKB010000012	346905	347246	s121+_TY3	2921	+	346905	347246	255,0,0	1	341	0
CABIKB010000012	347346	347515	s122-_TY1	682	-	347346	347515	255,0,0	1	169	0
CABIKB010000012	377724	378057	s126+_TY2	2692	+	377724	378057	255,0,0	1	333	0
CABIKB010000012	452644	452872	s129-_TY2	789	-	452644	452872	255,0,0	1	228	0
CABIKB010000012	454985	455050	s130+_TY3_1p	306	+	454985	455050	255,0,0	1	65	0
CABIKB010000012	455121	455429	s131+_TY1	1917	+	455121	455429	255,0,0	1	308	0
CABIKB010000012	455441	455514	s132-_TY3	470	-	455441	455514	255,0,0	1	73	0
CABIKB010000012	464482	464818	s133+_TY1	2232	+	464482	464818	255,0,0	1	336	0
CABIKB010000012	464829	465163	s134-_TY2	2599	-	464829	465163	255,0,0	1	334	0
CABIKB010000012	515726	516374	s135-_TY2	4480	-	515726	516374	255,0,0	2	307,321	0,327
CABIKB010000012	516374	516467	s136-_TY4	772	-	516374	516467	255,0,0	1	93	0
CABIKB010000012	516477	517138	s137-_TY2	4506	-	516477	517138	255,0,0	2	320,321	0,340
CABIKB010000014	127098	127152	s140-_TY1	241	-	127098	127152	255,0,0	1	54	0
CABIKB010000014	127152	127486	s141-_TY1	2383	-	127152	127486	255,0,0	1	334	0
CABIKB010000014	127486	127572	s142-_TY3	624	-	127486	127572	255,0,0	1	86	0
CABIKB010000014	127572	127909	s143-_TY1	2443	-	127572	127909	255,0,0	1	337	0
CABIKB010000014	127909	128669	s144-_TY3	1640	-	127909	128669	255,0,0	2	42,169	0,591
CABIKB010000014	127951	128163	s145+_TY4	1802	+	127951	128163	255,0,0	1	212	0
CABIKB010000014	128163	128496	s146-_TY2	2685	-	128163	128496	255,0,0	1	333	0
CABIKB010000014	152276	152583	s148+_TY1	1739	+	152276	152583	255,0,0	1	307	0
CABIKB010000014	153883	154191	s149+_TY1	1884	+	153883	154191	255,0,0	1	308	0
CABIKB010000014	157336	157658	s152-_TY1	2585	-	157336	157658	255,0,0	1	322	0
CABIKB010000014	157658	157741	s153-_TY3	621	-	157658	157741	255,0,0	1	83	0
CABIKB010000014	253258	253325	s154+_TY1	452	+	253258	253325	255,0,0	1	67	0
CABIKB010000014	253325	253658	s155-_TY2	2780	-	253325	253658	255,0,0	1	333	0
CABIKB010000014	427333	427644	s156+_TY2	2376	+	427333	427644	255,0,0	1	311	0
CABIKB010000014	436546	436797	s157-_TY5	1705	-	436546	436797	255,0,0	1	251	0
CABIKB010000015	7867	8118	s158+_TY5	1705	+	7867	8118	255,0,0	1	251	0
CABIKB010000015	18335	18586	s159-_TY5	1692	-	18335	18586	255,0,0	1	251	0
CABIKB010000015	86661	87002	s160-_TY3	2795	-	86661	87002	255,0,0	1	341	0
CABIKB010000015	87172	87314	s161-_TY1	944	-	87172	87314	255,0,0	1	142	0
CABIKB010000015	87319	87366	s162+_TY2	226	+	87319	87366	255,0,0	1	47	0
CABIKB010000015	88389	89102	s164+_TY4	3165	+	88389	89102	255,0,0	2	230,146	0,567
CABIKB010000015	88619	88956	s165+_TY1	2307	+	88619	88956	255,0,0	1	337	0
CABIKB010000015	89102	89210	s166+_TY1	520	+	89102	89210	255,0,0	1	108	0
CABIKB010000015	89375	89716	s167+_TY3	2883	+	89375	89716	255,0,0	1	341	0
CABIKB010000015	141396	141729	s168-_TY1	1744	-	141396	141729	255,0,0	1	333	0
CABIKB010000015	148032	148123	s169-_TY4	603	-	148032	148123	255,0,0	2	57,57	0,34
CABIKB010000015	148123	148231	s170+_TY2	713	+	148123	148231	255,0,0	1	108	0
CABIKB010000015	148232	148275	s171+_TY1	278	+	148232	148275	255,0,0	1	43	0
CABIKB010000015	149975	150309	s174+_TY2	2685	+	149975	150309	255,0,0	1	334	0
CABIKB010000015	150347	150678	s175+_TY1	2534	+	150347	150678	255,0,0	1	331	0
CABIKB010000015	150736	151068	s176+_TY1	2729	+	150736	151068	255,0,0	1	332	0
CABIKB010000015	225830	226153	s178-_TY2	2603	-	225830	226153	255,0,0	1	323	0
CABIKB010000015	290713	290959	s180+_TY5	1364	+	290713	290959	255,0,0	1	246	0
CABIKB010000015	293791	294120	s182+_TY1	1886	+	293791	294120	255,0,0	1	329	0
CABIKB010000015	294120	294214	s183+_TY1	423	+	294120	294214	255,0,0	1	94	0
CABIKB010000015	294254	294586	s184-_TY1	2611	-	294254	294586	255,0,0	1	332	0
CABIKB010000015	294596	295301	s185-_TY4	3379	-	294596	295301	255,0,0	2	266,110	0,595
CABIKB010000015	294862	295191	s186+_TY1	2144	+	294862	295191	255,0,0	1	329	0
CABIKB010000015	296627	296948	s189+_TY1	2120	+	296627	296948	255,0,0	1	321	0
CABIKB010000015	308744	308995	s190+_TY5	1718	+	308744	308995	255,0,0	1	251	0
CABIKB010000015	321403	321461	s194-_TY2	268	-	321403	321461	255,0,0	1	58	0
CABIKB010000015	324613	330560	f195+_TY2	49410	+	324613	330560	255,0,0	3	321,5295,321	0,331,5626
CABIKB010000017	132241	132564	s197-_TY2	2711	-	132241	132564	255,0,0	1	323	0
CABIKB010000017	158942	166265	s198+_TY1	2504	+	158942	166265	255,0,0	2	74,274	0,7049
CABIKB010000017	159054	164978	f199+_TY1	48291	+	159054	164978	255,0,0	3	337,5250,337	0,337,5587
CABIKB010000017	165724	165932	s200+_TY2	1424	+	165724	165932	255,0,0	1	208	0
CABIKB010000017	165916	165956	s201-_TY2	258	-	165916	165956	255,0,0	1	40	0
CABIKB010000017	180679	180992	s204+_TY1	1476	+	180679	180992	255,0,0	1	313	0
CABIKB010000017	184073	184125	s207-_TY1	227	-	184073	184125	255,0,0	1	52	0
CABIKB010000017	184135	184457	s208-_TY1	2490	-	184135	184457	255,0,0	1	322	0
CABIKB010000017	203667	204038	s209+_TY4	3125	+	203667	204038	255,0,0	1	371	0
CABIKB010000017	229519	229735	s215+_TY1	705	+	229519	229735	255,0,0	1	216	0
CABIKB010000018	8858	9109	s217-_TY5	1717	-	8858	9109	255,0,0	1	251	0
CABIKB010000018	36285	36618	s218-_TY2	2409	-	36285	36618	255,0,0	1	333	0
CABIKB010000018	42649	42983	s219+_TY2	2502	+	42649	42983	255,0,0	1	334	0
CABIKB010000018	42993	48917	f220+_TY1	46108	+	42993	48917	255,0,0	3	337,5250,337	0,337,5587
CABIKB010000018	50247	50579	s221+_TY1	2607	+	50247	50579	255,0,0	1	332	0
CABIKB010000018	65876	71775	f223+_TY1	48061	+	65876	71775	255,0,0	3	337,5251,311	0,337,5588
CABIKB010000018	92848	93530	s224+_TY3	2969	+	92848	93530	255,0,0	2	205,140	0,542
CABIKB010000018	93053	93390	s225+_TY1	2418	+	93053	93390	255,0,0	1	337	0
CABIKB010000018	217337	217588	s227+_TY5	1717	+	217337	217588	255,0,0	1	251	0
CABIKB010000013	1194	1423	s228+_TY5	1497	+	1194	1423	255,0,0	1	229	0
CABIKB010000013	83133	83655	s231-_TY1	581	-	83133	83655	255,0,0	2	90,100	0,422
CABIKB010000013	83223	83555	s232-_TY1	2269	-	83223	83555	255,0,0	1	332	0
CABIKB010000013	159433	159771	s233-_TY3	2249	-	159433	159771	255,0,0	1	338	0
CABIKB010000013	206534	206720	s236+_TY1	562	+	206534	206720	255,0,0	1	186	0
CABIKB010000013	351238	351551	s237-_TY1	2129	-	351238	351551	255,0,0	1	313	0
CABIKB010000013	351551	351602	s238-_TY2	401	-	351551	351602	255,0,0	1	51	0
CABIKB010000013	412249	412932	s241-_TY3	3107	-	412249	412932	255,0,0	2	202,144	0,539
CABIKB010000013	412451	412788	s242-_TY1	2508	-	412451	412788	255,0,0	1	337	0
CABIKB010000013	434658	434935	s243+_TY1	1474	+	434658	434935	255,0,0	1	277	0
CABIKB010000013	437104	437437	s245-_TY2	2892	-	437104	437437	255,0,0	1	333	0
CABIKB010000002	6943	7194	s246+_TY5	1705	+	6943	7194	255,0,0	1	251	0
CABIKB010000002	16096	16407	s247-_TY2	2376	-	16096	16407	255,0,0	1	311	0
CABIKB010000002	103760	104080	s249-_TY1	2103	-	103760	104080	255,0,0	1	320	0
CABIKB010000002	104082	104415	s250-_TY2	2727	-	104082	104415	255,0,0	1	333	0
CABIKB010000002	211598	211940	s252+_TY3	1771	+	211598	211940	255,0,0	1	342	0
CABIKB010000002	211947	212279	s253-_TY1	2594	-	211947	212279	255,0,0	1	332	0
CABIKB010000002	212857	213175	s255-_TY1	1319	-	212857	213175	255,0,0	1	318	0
CABIKB010000002	213175	213241	s256+_TY1	360	+	213175	213241	255,0,0	1	66	0
CABIKB010000002	213241	213574	s257-_TY2	2629	-	213241	213574	255,0,0	1	333	0
CABIKB010000002	286233	286566	s260+_TY2	2707	+	286233	286566	255,0,0	1	333	0
CABIKB010000002	339597	339936	s262+_TY3	1828	+	339597	339936	255,0,0	1	339	0
CABIKB010000002	340043	340376	s263-_TY2	2718	-	340043	340376	255,0,0	1	333	0
CABIKB010000002	450198	450568	s269-_TY4	3296	-	450198	450568	255,0,0	1	370	0
CABIKB010000002	450568	450901	s270+_TY2	2499	+	450568	450901	255,0,0	1	333	0
CABIKB010000002	558174	558505	s272+_TY1	2073	+	558174	558505	255,0,0	1	331	0
CABIKB010000002	558505	558765	s273+_TY1	888	+	558505	558765	255,0,0	1	260	0
CABIKB010000002	581479	581585	s274+_TY1	677	+	581479	581585	255,0,0	1	106	0
CABIKB010000002	581585	582180	s275+_TY1	1520	+	581585	582180	255,0,0	2	64,199	0,396
CABIKB010000002	581649	581981	s276+_TY1	2665	+	581649	581981	255,0,0	1	332	0
CABIKB010000002	645437	646097	s277-_TY1	1707	-	645437	646097	255,0,0	2	55,272	0,388
CABIKB010000002	645493	645825	s278+_TY1	2578	+	645493	645825	255,0,0	1	332	0
CABIKB010000002	646100	646246	s279+_TY1	774	+	646100	646246	255,0,0	1	146	0
CABIKB010000002	684858	685019	s284-_TY1	843	-	684858	685019	255,0,0	1	161	0
CABIKB010000002	685098	685182	s286+_TY1	616	+	685098	685182	255,0,0	1	84	0
CABIKB010000002	685193	685524	s287+_TY1	2193	+	685193	685524	255,0,0	1	331	0
CABIKB010000002	830363	830700	s288+_TY1	2418	+	830363	830700	255,0,0	1	337	0
CABIKB010000002	944679	944992	s289+_TY3	1993	+	944679	944992	255,0,0	1	313	0
CABIKB010000002	944979	945125	s290+_TY1	547	+	944979	945125	255,0,0	1	146	0
CABIKB010000002	946014	946102	s291-_TY1	484	-	946014	946102	255,0,0	1	88	0
CABIKB010000002	949845	950182	s293+_TY1	2418	+	949845	950182	255,0,0	1	337	0
CABIKB010000002	1053056	1053096	s294-_TY5	293	-	1053056	1053096	255,0,0	1	40	0
CABIKB010000002	1054404	1054591	s295-_TY5	1279	-	1054404	1054591	255,0,0	1	187	0
CABIKB010000002	1055144	1055476	s296+_TY2	2668	+	1055144	1055476	255,0,0	1	332	0
CABIKB010000002	1060454	1060690	s298+_TY5	1412	+	1060454	1060690	255,0,0	1	236	0
CABIKB010000010	128544	128874	s299-_TY1	1955	-	128544	128874	255,0,0	1	330	0
CABIKB010000010	129085	129145	s300-_TY4	255	-	129085	129145	255,0,0	1	60	0
CABIKB010000010	129760	129831	s302+_TY1	243	+	129760	129831	255,0,0	1	71	0
CABIKB010000010	135568	135905	s303+_TY1	2401	+	135568	135905	255,0,0	1	337	0
CABIKB010000010	158640	159670	s304+_TY3	3019	+	158640	159670	255,0,0	2	197,152	0,878
CABIKB010000010	158837	159174	s305+_TY1	2418	+	158837	159174	255,0,0	1	337	0
CABIKB010000010	159179	159513	s306+_TY2	2471	+	159179	159513	255,0,0	1	334	0
CABIKB010000010	182392	182530	s307-_TY3	975	-	182392	182530	255,0,0	1	138	0
CABIKB010000010	182546	183169	s308+_TY2	2248	+	182546	183169	255,0,0	2	185,106	0,517
CABIKB010000010	182731	183063	s309+_TY1	2559	+	182731	183063	255,0,0	1	332	0
CABIKB010000010	184641	184790	s310+_TY1	815	+	184641	184790	255,0,0	1	149	0
CABIKB010000010	216701	217052	s313+_TY4	3006	+	216701	217052	255,0,0	1	351	0
CABIKB010000010	217052	217386	s314-_TY2	2652	-	217052	217386	255,0,0	1	334	0
CABIKB010000010	217665	217959	s316+_TY2	1062	+	217665	217959	255,0,0	1	294	0
CABIKB010000010	263340	263630	s317-_TY1	1404	-	263340	263630	255,0,0	1	290	0
CABIKB010000010	313165	313256	s318-_TY1	352	-	313165	313256	255,0,0	1	91	0
CABIKB010000010	322595	322914	s319+_TY3	1880	+	322595	322914	255,0,0	1	319	0
CABIKB010000010	347115	347446	s322-_TY1	2489	-	347115	347446	255,0,0	1	331	0
CABIKB010000010	347518	348189	s323+_TY2	2717	+	347518	348189	255,0,0	2	182,155	0,516
CABIKB010000010	347700	348034	s324+_TY2	2711	+	347700	348034	255,0,0	1	334	0
CABIKB010000010	486930	487263	s325+_TY2	2630	+	486930	487263	255,0,0	1	333	0
CABIKB010000010	500300	500637	s327-_TY1	2415	-	500300	500637	255,0,0	1	337	0
CABIKB010000010	571348	571972	s329-_TY1	2230	-	571348	571972	255,0,0	2	109,182	0,442
CABIKB010000010	571457	571790	s330-_TY2	2619	-	571457	571790	255,0,0	1	333	0
CABIKB010000010	583634	583885	s333+_TY5	1638	+	583634	583885	255,0,0	1	251	0
CABIKB010000010	610972	611223	s334+_TY5	1638	+	610972	611223	255,0,0	1	251	0
CABIKB010000003	69132	69205	s335+_TY3	652	+	69132	69205	255,0,0	1	73	0
CABIKB010000003	69215	69536	s336-_TY1	2058	-	69215	69536	255,0,0	1	321	0
CABIKB010000003	69536	69809	s337+_TY3	2385	+	69536	69809	255,0,0	1	273	0
CABIKB010000003	106697	106913	s338+_TY1	1236	+	106697	106913	255,0,0	1	216	0
CABIKB010000003	110174	110843	s339+_TY1	2165	+	110174	110843	255,0,0	2	282,53	0,616
CABIKB010000003	110467	110790	s340-_TY2	2687	-	110467	110790	255,0,0	1	323	0
CABIKB010000003	117356	117693	s342-_TY1	2415	-	117356	117693	255,0,0	1	337	0
CABIKB010000003	118006	118072	s343-_TY2	270	-	118006	118072	255,0,0	1	66	0
CABIKB010000003	319240	319581	s350-_TY3	2980	-	319240	319581	255,0,0	1	341	0
CABIKB010000003	323828	324487	s352+_TY1	1308	+	323828	324487	255,0,0	2	207,118	0,541
CABIKB010000003	324035	324369	s353-_TY2	2691	-	324035	324369	255,0,0	1	334	0
CABIKB010000003	397891	404289	s355-_TY3	1392	-	397891	404289	255,0,0	2	129,68	0,6330
CABIKB010000003	398073	398231	s356+_TY1	1285	+	398073	398231	255,0,0	1	158	0
CABIKB010000003	398233	403888	f357-_TY1	46292	-	398233	403888	255,0,0	3	337,5256,62	0,337,5593
CABIKB010000003	403888	404221	s358+_TY2	2693	+	403888	404221	255,0,0	1	333	0
CABIKB010000003	439796	445713	f361-_TY1	48695	-	439796	445713	255,0,0	3	333,5250,333	0,333,5584
CABIKB010000003	540038	540375	s363-_TY1	2402	-	540038	540375	255,0,0	1	337	0
CABIKB010000003	540375	540689	s364-_TY2	2626	-	540375	540689	255,0,0	1	314	0
CABIKB010000003	543866	544034	s365-_TY1	1335	-	543866	544034	255,0,0	1	168	0
CABIKB010000003	544057	549961	f366-_TY1	48396	-	544057	549961	255,0,0	3	311,5256,337	0,311,5567
CABIKB010000003	567218	567551	s367-_TY2	2485	-	567218	567551	255,0,0	1	333	0
CABIKB010000003	655159	655482	s370+_TY2	2682	+	655159	655482	255,0,0	1	323	0
CABIKB010000003	694113	694445	s371-_TY1	2745	-	694113	694445	255,0,0	1	332	0
CABIKB010000003	695368	695418	s372+_TY2	279	+	695368	695418	255,0,0	1	50	0
CABIKB010000003	695418	696127	s373+_TY2	2787	+	695418	696127	255,0,0	2	60,278	0,431
CABIKB010000003	695478	695849	s374+_TY4	3293	+	695478	695849	255,0,0	1	371	0
CABIKB010000003	696127	696302	s375+_TY1	668	+	696127	696302	255,0,0	1	175	0
CABIKB010000003	724780	725113	s378-_TY2	2481	-	724780	725113	255,0,0	1	333	0
CABIKB010000003	725410	725465	s379-_TY1	307	-	725410	725465	255,0,0	1	55	0
CABIKB010000003	725467	725795	s380+_TY1	1907	+	725467	725795	255,0,0	1	328	0
CABIKB010000003	728135	728175	s381+_TY1	256	+	728135	728175	255,0,0	1	40	0
CABIKB010000003	728601	728938	s383+_TY1	2346	+	728601	728938	255,0,0	1	337	0
CABIKB010000003	763934	764061	s384+_TY1	816	+	763934	764061	255,0,0	1	127	0
CABIKB010000003	768692	768919	s385+_TY1	917	+	768692	768919	255,0,0	1	227	0
CABIKB010000003	769212	769543	s386+_TY1	2067	+	769212	769543	255,0,0	1	331	0
CABIKB010000003	784423	790693	s388+_TY3	3014	+	784423	790693	255,0,0	2	206,140	0,6130
CABIKB010000003	784629	790552	f389+_TY1	48626	+	784629	790552	255,0,0	3	333,5256,333	0,334,5590
CABIKB010000003	807930	808264	s391-_TY2	2653	-	807930	808264	255,0,0	1	334	0
CABIKB010000003	808264	808412	s392+_TY3	1174	+	808264	808412	255,0,0	1	148	0
CABIKB010000003	830234	830927	s393+_TY3	2086	+	830234	830927	255,0,0	2	179,177	0,516
CABIKB010000003	830413	830750	s394-_TY1	2415	-	830413	830750	255,0,0	1	337	0
CABIKB010000003	861250	861578	s395+_TY1	2112	+	861250	861578	255,0,0	1	328	0
CABIKB010000003	861578	861851	s396+_TY3	2299	+	861578	861851	255,0,0	1	273	0
CABIKB010000003	861953	862285	s397-_TY1	2585	-	861953	862285	255,0,0	1	332	0
CABIKB010000003	862285	862358	s398-_TY3	613	-	862285	862358	255,0,0	1	73	0
CABIKB010000003	864930	865263	s399-_TY2	2390	-	864930	865263	255,0,0	1	333	0
CABIKB010000003	917581	917906	s402-_TY2	2534	-	917581	917906	255,0,0	1	325	0
CABIKB010000005	71046	71692	s405-_TY3	2348	-	71046	71692	255,0,0	2	144,170	0,476
CABIKB010000005	71190	71522	s406+_TY1	2280	+	71190	71522	255,0,0	1	332	0
CABIKB010000005	92106	98030	f407-_TY1	48575	-	92106	98030	255,0,0	3	337,5250,337	0,337,5587
CABIKB010000005	101234	101566	s408-_TY1	2291	-	101234	101566	255,0,0	1	332	0
CABIKB010000005	135590	135743	s410-_TY1	953	-	135590	135743	255,0,0	1	153	0
CABIKB010000005	163509	163551	s413+_TY2	260	+	163509	163551	255,0,0	1	42	0
CABIKB010000005	163569	163699	s414+_TY1	606	+	163569	163699	255,0,0	1	130	0
CABIKB010000005	163960	164264	s416-_TY1	1329	-	163960	164264	255,0,0	1	304	0
CABIKB010000005	164264	170188	f417-_TY1	45752	-	164264	170188	255,0,0	3	337,5250,337	0,337,5587
CABIKB010000005	201666	202346	s419-_TY3	2988	-	201666	202346	255,0,0	2	129,217	0,463
CABIKB010000005	201796	202129	s420-_TY2	2511	-	201796	202129	255,0,0	1	333	0
CABIKB010000005	257063	257404	s421+_TY3	2952	+	257063	257404	255,0,0	1	341	0
CABIKB010000005	324378	324719	s423-_TY3	2997	-	324378	324719	255,0,0	1	341	0
CABIKB010000005	375158	375490	s424+_TY1	2261	+	375158	375490	255,0,0	1	332	0
CABIKB010000005	504357	504493	s429-_TY1	642	-	504357	504493	255,0,0	1	136	0
CABIKB010000005	504502	504840	s430+_TY1	1842	+	504502	504840	255,0,0	1	338	0
CABIKB010000005	601703	607633	f432+_TY1	45547	+	601703	607633	255,0,0	3	337,5256,337	0,337,5593
CABIKB010000005	736141	736849	s434+_TY1	2738	+	736141	736849	255,0,0	2	149,188	0,520
CABIKB010000005	736290	736661	s435-_TY4	3304	-	736290	736661	255,0,0	1	371	0
CABIKB010000005	883910	883998	s436+_TY1	432	+	883910	883998	255,0,0	1	88	0
CABIKB010000005	886541	886872	s438-_TY1	2402	-	886541	886872	255,0,0	1	331	0
CABIKB010000005	887873	888349	s439-_TY1	691	-	887873	888349	255,0,0	2	49,54	0,422
CABIKB010000005	887924	888295	s440+_TY4	3179	+	887924	888295	255,0,0	1	371	0
CABIKB010000005	888349	888415	s441-_TY3	537	-	888349	888415	255,0,0	1	66	0
CABIKB010000004	113259	113630	s444+_TY4	3305	+	113259	113630	255,0,0	1	371	0
CABIKB010000004	113708	113986	s445-_TY1	1397	-	113708	113986	255,0,0	1	278	0
CABIKB010000004	182295	182633	s448-_TY3	2939	-	182295	182633	255,0,0	1	338	0
CABIKB010000004	202922	203003	s449-_TY1	496	-	202922	203003	255,0,0	1	81	0
CABIKB010000004	203003	208927	f450-_TY1	48504	-	203003	208927	255,0,0	3	337,5250,337	0,337,5587
CABIKB010000004	383887	384115	s452+_TY1	1347	+	383887	384115	255,0,0	1	228	0
CABIKB010000004	452654	452988	s453+_TY2	2680	+	452654	452988	255,0,0	1	334	0
CABIKB010000004	453028	453360	s454-_TY1	2285	-	453028	453360	255,0,0	1	332	0
CABIKB010000004	453949	454138	s457-_TY1	869	-	453949	454138	255,0,0	1	189	0
CABIKB010000004	475765	476097	s459+_TY1	1431	+	475765	476097	255,0,0	1	332	0
CABIKB010000004	476606	476947	s460-_TY3	2875	-	476606	476947	255,0,0	1	341	0
CABIKB010000004	494209	494853	s461+_TY1	1826	+	494209	494853	255,0,0	2	197,113	0,531
CABIKB010000004	494406	494740	s462+_TY2	2638	+	494406	494740	255,0,0	1	334	0
CABIKB010000004	579007	579131	s466-_TY1	701	-	579007	579131	255,0,0	1	124	0
CABIKB010000004	579506	579607	s468-_TY2	478	-	579506	579607	255,0,0	1	101	0
CABIKB010000004	579607	579944	s469-_TY1	2307	-	579607	579944	255,0,0	1	337	0
CABIKB010000004	625452	625793	s471+_TY3	2970	+	625452	625793	255,0,0	1	341	0
CABIKB010000004	687430	687762	s477+_TY1	2720	+	687430	687762	255,0,0	1	332	0
CABIKB010000004	745141	745229	s478-_TY1	665	-	745141	745229	255,0,0	2	56,43	0,45
CABIKB010000004	745229	745561	s479-_TY1	2721	-	745229	745561	255,0,0	1	332	0
CABIKB010000006	7298	7549	s482+_TY5	1705	+	7298	7549	255,0,0	1	251	0
CABIKB010000006	16499	16836	s484-_TY1	2294	-	16499	16836	255,0,0	1	337	0
CABIKB010000006	16836	16904	s485+_TY1	349	+	16836	16904	255,0,0	1	68	0
CABIKB010000006	16905	22812	f486+_TY1	46121	+	16905	22812	255,0,0	3	337,5259,311	0,337,5596
CABIKB010000006	204162	204494	s489-_TY1	2615	-	204162	204494	255,0,0	1	332	0
CABIKB010000006	204716	205039	s491+_TY2	2599	+	204716	205039	255,0,0	1	323	0
CABIKB010000006	205395	205736	s492+_TY3	2747	+	205395	205736	255,0,0	1	341	0
CABIKB010000006	228734	229406	s494+_TY2	2719	+	228734	229406	255,0,0	2	60,279	0,393
CABIKB010000006	228794	229105	s495+_TY2	2473	+	228794	229105	255,0,0	1	311	0
CABIKB010000006	262666	262723	s497+_TY1	236	+	262666	262723	255,0,0	1	57	0
CABIKB010000006	262693	262772	s498-_TY1	565	-	262693	262772	255,0,0	1	79	0
CABIKB010000006	323563	323889	s499+_TY1	1907	+	323563	323889	255,0,0	1	326	0
CABIKB010000006	346707	347040	s500-_TY2	2742	-	346707	347040	255,0,0	1	333	0
CABIKB010000006	640285	640609	s503-_TY2	2468	-	640285	640609	255,0,0	1	324	0
CABIKB010000006	640609	640875	s504-_TY4	2227	-	640609	640875	255,0,0	1	266	0
CABIKB010000006	640875	641019	s505+_TY1	638	+	640875	641019	255,0,0	1	144	0
CABIKB010000006	641998	642331	s508+_TY2	2615	+	641998	642331	255,0,0	1	333	0
CABIKB010000009	7993	8229	s509-_TY5	1412	-	7993	8229	255,0,0	1	236	0
CABIKB010000009	13207	13539	s511-_TY2	2668	-	13207	13539	255,0,0	1	332	0
CABIKB010000009	14092	14279	s512+_TY5	1279	+	14092	14279	255,0,0	1	187	0
CABIKB010000009	15587	15627	s513+_TY5	293	+	15587	15627	255,0,0	1	40	0
CABIKB010000009	68455	69125	s515+_TY1	2663	+	68455	69125	255,0,0	2	158,176	0,494
CABIKB010000009	68615	68948	s516+_TY2	2720	+	68615	68948	255,0,0	1	333	0
CABIKB010000009	69265	69544	s517+_TY1	1552	+	69265	69544	255,0,0	1	279	0
CABIKB010000009	106857	107194	s518+_TY1	2319	+	106857	107194	255,0,0	1	337	0
CABIKB010000009	207442	208046	s519+_TY3	2140	+	207442	208046	255,0,0	2	235,36	0,568
CABIKB010000009	207677	208010	s520+_TY2	2790	+	207677	208010	255,0,0	1	333	0
CABIKB010000009	208036	208150	s521-_TY3	681	-	208036	208150	255,0,0	1	114	0
CABIKB010000009	208150	208475	s522+_TY1	2159	+	208150	208475	255,0,0	1	325	0
CABIKB010000009	208523	208860	s523+_TY1	2398	+	208523	208860	255,0,0	1	337	0
CABIKB010000009	209076	215000	f524+_TY1	48105	+	209076	215000	255,0,0	3	337,5250,337	0,337,5587
CABIKB010000009	364901	365234	s525-_TY2	2599	-	364901	365234	255,0,0	1	333	0
CABIKB010000009	365240	365369	s526-_TY1	992	-	365240	365369	255,0,0	1	129	0
CABIKB010000009	365369	365701	s527-_TY1	2340	-	365369	365701	255,0,0	1	332	0
CABIKB010000009	385341	385395	s529-_TY1	282	-	385341	385395	255,0,0	1	54	0
CABIKB010000009	388028	388081	s530+_TY2	229	+	388028	388081	255,0,0	1	53	0
CABIKB010000009	388335	388668	s532-_TY2	2570	-	388335	388668	255,0,0	1	333	0
CABIKB010000009	427026	427363	s534-_TY1	2415	-	427026	427363	255,0,0	1	337	0
CABIKB010000009	428160	428271	s537+_TY1	611	+	428160	428271	255,0,0	1	111	0
CABIKB010000009	517807	518138	s540+_TY1	2089	+	517807	518138	255,0,0	1	331	0
CABIKB010000009	538162	538533	s544+_TY4	3270	+	538162	538533	255,0,0	1	371	0
CABIKB010000009	540935	541245	s545+_TY1	1948	+	540935	541245	255,0,0	1	310	0
CABIKB010000009	541255	541578	s546-_TY2	2669	-	541255	541578	255,0,0	1	323	0
CABIKB010000009	541585	541917	s547-_TY1	2721	-	541585	541917	255,0,0	1	332	0
CABIKB010000007	94833	101624	s549+_TY4	1459	+	94833	101624	255,0,0	2	67,109	0,6682
CABIKB010000007	94916	101515	s550+_TY1	2602	+	94916	101515	255,0,0	2	147,189	0,6410
CABIKB010000007	95063	101326	s551-_TY2	2647	-	95063	101326	255,0,0	2	283,56	0,6207
CABIKB010000007	95346	101270	f552-_TY1	46498	-	95346	101270	255,0,0	3	337,5250,337	0,337,5587
CABIKB010000007	101624	101654	s553+_TY1	257	+	101624	101654	255,0,0	1	30	0
CABIKB010000007	101707	101777	s554-_TY3	365	-	101707	101777	255,0,0	1	70	0
CABIKB010000007	103703	103778	s555+_TY1	327	+	103703	103778	255,0,0	1	75	0
CABIKB010000007	554271	554642	s559-_TY4	3282	-	554271	554642	255,0,0	1	371	0
CABIKB010000007	555117	555224	s561-_TY2	369	-	555117	555224	255,0,0	1	107	0
CABIKB010000007	555225	555557	s562-_TY1	2577	-	555225	555557	255,0,0	1	332	0
CABIKB010000007	619766	620292	s563-_TY1	969	-	619766	620292	255,0,0	2	96,43	0,483
CABIKB010000007	619884	620217	s564-_TY2	2526	-	619884	620217	255,0,0	1	333	0
CABIKB010000007	620292	620769	s565-_TY4	3023	-	620292	620769	255,0,0	2	301,74	0,403
CABIKB010000007	620601	620695	s566+_TY1	587	+	620601	620695	255,0,0	1	94	0
CABIKB010000007	620888	626240	f567-_TY3	45575	-	620888	626240	255,0,0	3	341,4670,341	0,341,5011
CABIKB010000007	719892	720203	s568+_TY3	2429	+	719892	720203	255,0,0	1	311	0
CABIKB010000007	720516	720849	s570-_TY2	2615	-	720516	720849	255,0,0	1	333	0
CABIKB010000008	8532	8783	s572+_TY5	1787	+	8532	8783	255,0,0	1	251	0
CABIKB010000008	95062	100985	f573+_TY1	48533	+	95062	100985	255,0,0	3	333,5256,333	0,334,5590
CABIKB010000008	165236	165376	s574+_TY2	668	+	165236	165376	255,0,0	1	140	0
CABIKB010000008	165378	165710	s575+_TY1	2276	+	165378	165710	255,0,0	1	332	0
CABIKB010000008	165711	165887	s576+_TY1	1252	+	165711	165887	255,0,0	1	176	0
CABIKB010000008	188584	188643	s577-_TY1	306	-	188584	188643	255,0,0	1	59	0
CABIKB010000008	188667	188999	s578-_TY1	2676	-	188667	188999	255,0,0	1	332	0
CABIKB010000008	365483	365824	s582-_TY3	2904	-	365483	365824	255,0,0	1	341	0
CABIKB010000008	376808	377101	s583+_TY1	2028	+	376808	377101	255,0,0	1	293	0
CABIKB010000008	377095	377129	s584-_TY1	241	-	377095	377129	255,0,0	1	34	0
CABIKB010000008	377161	382450	t585-_TY1	45568	-	377161	382450	255,0,0	4	333,978,3654,311	0,333,1301,4978
CABIKB010000008	465031	470955	f586-_TY1	48599	-	465031	470955	255,0,0	3	337,5250,337	0,337,5587
CABIKB010000008	470955	471038	s587+_TY1	481	+	470955	471038	255,0,0	1	83	0
CABIKB010000008	526926	527265	s589-_TY1	2061	-	526926	527265	255,0,0	1	339	0
CABIKB010000008	549066	549135	s591+_TY1	339	+	549066	549135	255,0,0	1	69	0
CABIKB010000008	606378	606715	s594+_TY1	2320	+	606378	606715	255,0,0	1	337	0
CABIKB010000008	616058	616398	s595+_TY3	2864	+	616058	616398	255,0,0	1	340	0
CABIKB010000008	616615	616948	s597-_TY2	2608	-	616615	616948	255,0,0	1	333	0
