# Supplementary material for: Evolution of Ty1 copy number control in yeast by horizontal transfer and recombination
Source: PLoS Genet. 2020 Feb 21;16(2):e1008632. doi: 10.1371/journal.pgen.1008632 (PMC7055915; doi:10.1371/journal.pgen.1008632)
Supplement: S7 File — Strain-specific BED12 files of Ty elements for all strains in the expanded dataset. Each Ty element in the BED12 file was categorized structurally with a prefix as full-length (f, internal region present and total length >95% of canonical length), truncated (t, internal region present and total length <95% of canonical length), or solo LTRs (s, LTR present but no match to internal region). Sequence IDs correspond to International Nucleotide Sequence Database Collaboration records except for S. jurei NCYC 3962 which uses IDs from an assembly provided by personal communication from the Daniela Delneri lab (University of Manchester). (ZIP) [file pgen.1008632.s014.zip › CBS432.bed]

CP020242.1	3061	3219	s1-_TY5	735	-	3061	3219	255,0,0	1	158	0
CP020242.1	8321	8638	s2+_TY1	1290	+	8321	8638	255,0,0	1	317	0
CP020242.1	12716	13034	s3+_TY1	1377	+	12716	13034	255,0,0	1	318	0
CP020242.1	128635	128853	s4-_TY1	1206	-	128635	128853	255,0,0	1	218	0
CP020242.1	128860	129103	s5+_TY1	1241	+	128860	129103	255,0,0	1	243	0
CP020242.1	150130	150394	s6+_TY1	612	+	150130	150394	255,0,0	2	76,57	0,207
CP020242.1	150201	150337	s7-_TY2	601	-	150201	150337	255,0,0	1	136	0
CP020242.1	167502	167584	s8+_TY3_1p	659	+	167502	167584	255,0,0	1	82	0
CP020242.1	167584	167655	s9+_TY2	254	+	167584	167655	255,0,0	1	71	0
CP020242.1	167655	167825	s10-_TY1	957	-	167655	167825	255,0,0	1	170	0
CP020242.1	167825	168142	s11+_TY1	1459	+	167825	168142	255,0,0	1	317	0
CP020242.1	168142	168417	s12+_TY3_1p	2063	+	168142	168417	255,0,0	1	275	0
CP020242.1	168473	168540	s13+_TY1	361	+	168473	168540	255,0,0	1	67	0
CP020242.1	210504	210671	s14+_TY4	755	+	210504	210671	255,0,0	1	167	0
CP020242.1	229862	235238	f15-_TY5	47135	-	229862	235238	255,0,0	3	251,4874,251	0,251,5125
CP020243.1	26373	26636	s17+_TY2	1078	+	26373	26636	255,0,0	1	263	0
CP020243.1	35775	35835	s19+_TY1	365	+	35775	35835	255,0,0	1	60	0
CP020243.1	55877	56185	s20-_TY1	1447	-	55877	56185	255,0,0	1	308	0
CP020243.1	56185	56275	s21-_TY3_1p	715	-	56185	56275	255,0,0	1	90	0
CP020243.1	218004	218074	s23-_TY4	309	-	218004	218074	255,0,0	1	70	0
CP020243.1	217685	218003	s24+_TY1	1508	+	217685	218003	255,0,0	1	318	0
CP020243.1	218613	218666	s25-_TY1	257	-	218613	218666	255,0,0	1	53	0
CP020243.1	218693	219026	s26-_TY1	1532	-	218693	219026	255,0,0	1	333	0
CP020243.1	241141	241213	s27+_TY4	385	+	241141	241213	255,0,0	1	72	0
CP020243.1	241224	241530	s28-_TY1	1338	-	241224	241530	255,0,0	1	306	0
CP020243.1	241530	241776	s29+_TY3_1p	1334	+	241530	241776	255,0,0	1	246	0
CP020243.1	273664	273992	s30-_TY1	1326	-	273664	273992	255,0,0	1	328	0
CP020243.1	275233	275287	s31+_TY1	279	+	275233	275287	255,0,0	1	54	0
CP020243.1	275287	275359	s32-_TY1	588	-	275287	275359	255,0,0	1	72	0
CP020243.1	275483	275826	s33-_TY3_1p	2518	-	275483	275826	255,0,0	1	343	0
CP020243.1	336432	336767	s34+_TY1	1678	+	336432	336767	255,0,0	1	335	0
CP020243.1	337119	337439	s36-_TY1	1554	-	337119	337439	255,0,0	1	320	0
CP020243.1	360516	360824	s37+_TY1	1381	+	360516	360824	255,0,0	1	308	0
CP020243.1	360824	360902	s38-_TY4	395	-	360824	360902	255,0,0	1	78	0
CP020243.1	660750	661054	s40-_TY1	1349	-	660750	661054	255,0,0	1	304	0
CP020243.1	822731	823065	s41+_TY1	1415	+	822731	823065	255,0,0	1	334	0
CP020243.1	824271	824309	s43-_TY2	235	-	824271	824309	255,0,0	1	38	0
CP020244.1	0	2788	t44+_TY5	25413	+	0	2788	255,0,0	2	2538,250	0,2538
CP020244.1	3326	3579	s45-_TY5	2127	-	3326	3579	255,0,0	1	253	0
CP020244.1	9166	14546	f46+_TY5	48902	+	9166	14546	255,0,0	3	252,4877,251	0,252,5129
CP020244.1	15086	15337	s47-_TY5	2163	-	15086	15337	255,0,0	1	251	0
CP020244.1	20920	26298	f48+_TY5	49128	+	20920	26298	255,0,0	3	251,4876,251	0,251,5127
CP020244.1	26837	27088	s49-_TY5	2163	-	26837	27088	255,0,0	1	251	0
CP020244.1	32674	38050	f50+_TY5	49234	+	32674	38050	255,0,0	3	251,4874,251	0,251,5125
CP020244.1	41185	41348	s53+_TY5	681	+	41185	41348	255,0,0	1	163	0
CP020244.1	41348	41577	s54+_TY5	1386	+	41348	41577	255,0,0	1	229	0
CP020244.1	112986	113356	s55+_TY4	2512	+	112986	113356	255,0,0	1	370	0
CP020244.1	113357	113673	s56-_TY1	1363	-	113357	113673	255,0,0	1	316	0
CP020244.1	113673	113771	s57-_TY3_1p	488	-	113673	113771	255,0,0	1	98	0
CP020244.1	114159	114311	s60+_TY2	339	+	114159	114311	255,0,0	1	152	0
CP020244.1	115215	115533	s62+_TY1	1425	+	115215	115533	255,0,0	1	318	0
CP020244.1	139451	139768	s63+_TY1	1320	+	139451	139768	255,0,0	1	317	0
CP020244.1	151369	151681	s64+_TY1	1346	+	151369	151681	255,0,0	1	312	0
CP020244.1	153067	153224	s65+_TY2	825	+	153067	153224	255,0,0	1	157	0
CP020244.1	153354	153642	s66-_TY3_1p	2245	-	153354	153642	255,0,0	1	288	0
CP020244.1	153642	153960	s67+_TY1	1529	+	153642	153960	255,0,0	1	318	0
CP020244.1	153960	154031	s68-_TY3_1p	476	-	153960	154031	255,0,0	1	71	0
CP020244.1	169133	169811	s69+_TY3_1p	2765	+	169133	169811	255,0,0	2	97,263	0,415
CP020244.1	169230	169548	s70+_TY1	1587	+	169230	169548	255,0,0	1	318	0
CP020244.1	169894	170210	s72+_TY1	1430	+	169894	170210	255,0,0	1	316	0
CP020244.1	170210	170289	s73-_TY3_1p	312	-	170210	170289	255,0,0	1	79	0
CP020244.1	170289	170605	s74-_TY1	1407	-	170289	170605	255,0,0	1	316	0
CP020244.1	177067	177139	s75+_TY4	382	+	177067	177139	255,0,0	1	72	0
CP020244.1	177148	177455	s76+_TY1	1450	+	177148	177455	255,0,0	1	307	0
CP020244.1	177464	178114	s77+_TY4	2459	+	177464	178114	255,0,0	2	248,84	0,566
CP020244.1	177712	178030	s78-_TY1	1603	-	177712	178030	255,0,0	1	318	0
CP020244.1	319552	319917	s82+_TY4	1456	+	319552	319917	255,0,0	1	365	0
CP020244.1	320384	320413	s83+_TY5	232	+	320384	320413	255,0,0	1	29	0
CP020244.1	322907	323161	s84-_TY4	1725	-	322907	323161	255,0,0	1	254	0
CP020244.1	323181	323309	s85+_TY3_1p	675	+	323181	323309	255,0,0	1	128	0
CP020244.1	323314	323369	s86+_TY3_1p	467	+	323314	323369	255,0,0	1	55	0
CP020244.1	323369	323673	s87+_TY1	1330	+	323369	323673	255,0,0	1	304	0
CP020244.1	324559	324712	s88+_TY1	818	+	324559	324712	255,0,0	1	153	0
CP020244.1	341483	341734	s89+_TY5	2148	+	341483	341734	255,0,0	1	251	0
CP020245.1	3149	3222	s90-_TY5	458	-	3149	3222	255,0,0	1	73	0
CP020245.1	3222	3319	s91-_TY1	599	-	3222	3319	255,0,0	1	97	0
CP020245.1	85814	85854	s93+_TY3_1p	261	+	85814	85854	255,0,0	1	40	0
CP020245.1	360452	360572	s95-_TY2	546	-	360452	360572	255,0,0	1	120	0
CP020245.1	360572	360892	s96+_TY1	1514	+	360572	360892	255,0,0	1	320	0
CP020245.1	437917	438179	s98-_TY1	1308	-	437917	438179	255,0,0	1	262	0
CP020245.1	439337	439646	s100-_TY1	1454	-	439337	439646	255,0,0	1	309	0
CP020245.1	490533	490752	s101-_TY1	1255	-	490533	490752	255,0,0	1	219	0
CP020245.1	490756	490957	s102+_TY1	1014	+	490756	490957	255,0,0	1	201	0
CP020245.1	514551	514703	s103-_TY2	500	-	514551	514703	255,0,0	1	152	0
CP020245.1	514703	515044	s104-_TY1	1459	-	514703	515044	255,0,0	1	341	0
CP020245.1	515899	516211	s106-_TY1	1506	-	515899	516211	255,0,0	1	312	0
CP020245.1	558066	558384	s107-_TY1	1585	-	558066	558384	255,0,0	1	318	0
CP020245.1	633215	633524	s109-_TY1	1413	-	633215	633524	255,0,0	1	309	0
CP020245.1	633742	633917	s110+_TY4	936	+	633742	633917	255,0,0	1	175	0
CP020245.1	786545	786851	s113+_TY1	1433	+	786545	786851	255,0,0	1	306	0
CP020245.1	786861	786933	s114+_TY1	358	+	786861	786933	255,0,0	1	72	0
CP020245.1	851987	852263	s115+_TY2	928	+	851987	852263	255,0,0	1	276	0
CP020245.1	852829	853087	s116+_TY1	1268	+	852829	853087	255,0,0	1	258	0
CP020245.1	914649	914867	s117+_TY4	1013	+	914649	914867	255,0,0	1	218	0
CP020245.1	950017	950361	s119+_TY4	1833	+	950017	950361	255,0,0	1	344	0
CP020245.1	950373	950471	s120+_TY1	462	+	950373	950471	255,0,0	1	98	0
CP020245.1	950470	952511	t121+_TY1	13133	+	950470	952511	255,0,0	2	1795,246	0,1795
CP020245.1	977228	977546	s122-_TY1	1470	-	977228	977546	255,0,0	1	318	0
CP020245.1	1103480	1103547	s124+_TY3_1p	540	+	1103480	1103547	255,0,0	1	67	0
CP020245.1	1103566	1103884	s125-_TY1	1653	-	1103566	1103884	255,0,0	1	318	0
CP020245.1	1127613	1127670	s127-_TY2	314	-	1127613	1127670	255,0,0	1	57	0
CP020245.1	1153901	1153973	s129-_TY3_1p	511	-	1153901	1153973	255,0,0	1	72	0
CP020245.1	1153588	1153901	s130+_TY1	1519	+	1153588	1153901	255,0,0	1	313	0
CP020245.1	1153979	1154322	s131-_TY3_1p	2671	-	1153979	1154322	255,0,0	1	343	0
CP020245.1	1203902	1204134	s132-_TY1	1055	-	1203902	1204134	255,0,0	1	232	0
CP020245.1	1204191	1204371	s133-_TY4	827	-	1204191	1204371	255,0,0	1	180	0
CP020245.1	1204380	1204462	s134-_TY2	496	-	1204380	1204462	255,0,0	1	82	0
CP020245.1	1252965	1253158	s137-_TY3_1p	926	-	1252965	1253158	255,0,0	1	193	0
CP020245.1	1253158	1253480	s138-_TY1	1358	-	1253158	1253480	255,0,0	1	322	0
CP020245.1	1300770	1306656	f139+_TY1	40665	+	1300770	1306656	255,0,0	3	318,5250,318	0,318,5568
CP020245.1	1306668	1306984	s140-_TY1	1357	-	1306668	1306984	255,0,0	1	316	0
CP020245.1	1415850	1421736	f141+_TY1	39437	+	1415850	1421736	255,0,0	3	318,5250,318	0,318,5568
CP020245.1	1421742	1422011	s142-_TY1	1322	-	1421742	1422011	255,0,0	1	269	0
CP020245.1	1473702	1474072	s143-_TY4	2720	-	1473702	1474072	255,0,0	1	370	0
CP020245.1	1476756	1476927	s144-_TY5	1155	-	1476756	1476927	255,0,0	1	171	0
CP020246.1	3065	3103	s145-_TY5	267	-	3065	3103	255,0,0	1	38	0
CP020246.1	60154	60326	s147-_TY1	907	-	60154	60326	255,0,0	1	172	0
CP020246.1	115167	115299	s150-_TY1	773	-	115167	115299	255,0,0	1	132	0
CP020246.1	115298	115369	s151-_TY2	284	-	115298	115369	255,0,0	1	71	0
CP020246.1	132877	132927	s153+_TY2	229	+	132877	132927	255,0,0	1	50	0
CP020246.1	132625	132747	s154+_TY1	704	+	132625	132747	255,0,0	1	122	0
CP020246.1	135699	136012	s157+_TY1	1468	+	135699	136012	255,0,0	1	313	0
CP020246.1	136031	136349	s158-_TY1	1403	-	136031	136349	255,0,0	1	318	0
CP020246.1	174189	174501	s160-_TY1	1435	-	174189	174501	255,0,0	1	312	0
CP020246.1	203730	204048	s161+_TY1	1507	+	203730	204048	255,0,0	1	318	0
CP020246.1	245962	246128	s163-_TY3_1p	875	-	245962	246128	255,0,0	1	166	0
CP020246.1	246204	246522	s164+_TY1	1404	+	246204	246522	255,0,0	1	318	0
CP020246.1	285126	285442	s165-_TY1	1139	-	285126	285442	255,0,0	1	316	0
CP020246.1	308100	308156	s166+_TY3_1p	256	+	308100	308156	255,0,0	1	56	0
CP020246.1	308166	308342	s167+_TY1	1135	+	308166	308342	255,0,0	1	176	0
CP020246.1	350574	350614	s169-_TY1	273	-	350574	350614	255,0,0	1	40	0
CP020246.1	350614	350931	s170-_TY1	1326	-	350614	350931	255,0,0	1	317	0
CP020246.1	430379	430450	s171+_TY3_1p	413	+	430379	430450	255,0,0	1	71	0
CP020246.1	430450	430768	s172+_TY1	1528	+	430450	430768	255,0,0	1	318	0
CP020246.1	430798	437569	s173-_TY1	1699	-	430798	437569	255,0,0	2	53,306	0,6465
CP020246.1	430851	436737	f174-_TY1	42630	-	430851	436737	255,0,0	3	318,5250,318	0,318,5568
CP020246.1	440080	440398	s178+_TY1	1602	+	440080	440398	255,0,0	1	318	0
CP020246.1	440717	441060	s179-_TY3_1p	2661	-	440717	441060	255,0,0	1	343	0
CP020246.1	444941	445247	s180-_TY1	1239	-	444941	445247	255,0,0	1	306	0
CP020246.1	488259	488372	s182-_TY1	718	-	488259	488372	255,0,0	1	113	0
CP020246.1	488372	488743	s183+_TY4	2383	+	488372	488743	255,0,0	1	371	0
CP020246.1	488960	489266	s184+_TY1	1140	+	488960	489266	255,0,0	1	306	0
CP020246.1	541869	541921	s185+_TY3_1p	331	+	541869	541921	255,0,0	1	52	0
CP020246.1	541921	542239	s186+_TY1	1446	+	541921	542239	255,0,0	1	318	0
CP020246.1	542240	542512	s187-_TY4	1534	-	542240	542512	255,0,0	1	272	0
CP020247.1	1111	1360	s191+_TY5	1456	+	1111	1360	255,0,0	1	249	0
CP020247.1	121885	121979	s194-_TY3	498	-	121885	121979	255,0,0	1	94	0
CP020247.1	121567	121885	s195-_TY1	1410	-	121567	121885	255,0,0	1	318	0
CP020247.1	158322	158390	s197-_TY3_1p	265	-	158322	158390	255,0,0	1	68	0
CP020247.1	158401	158607	s198+_TY2	900	+	158401	158607	255,0,0	1	206	0
CP020247.1	158607	158655	s199+_TY4	350	+	158607	158655	255,0,0	1	48	0
CP020247.1	172012	172330	s200-_TY1	1468	-	172012	172330	255,0,0	1	318	0
CP020247.1	172517	172602	s201-_TY1	486	-	172517	172602	255,0,0	1	85	0
CP020247.1	175656	175728	s203+_TY1	255	+	175656	175728	255,0,0	1	72	0
CP020247.1	175844	175976	s204-_TY3	729	-	175844	175976	255,0,0	1	132	0
CP020247.1	175976	176184	s205-_TY4	742	-	175976	176184	255,0,0	1	208	0
CP020247.1	176315	176375	s206-_TY3_1p	354	-	176315	176375	255,0,0	1	60	0
CP020247.1	176389	176706	s207-_TY1	1425	-	176389	176706	255,0,0	1	317	0
CP020247.1	195592	195659	s208+_TY3_1p	397	+	195592	195659	255,0,0	1	67	0
CP020247.1	195730	196030	s209+_TY1	1476	+	195730	196030	255,0,0	1	300	0
CP020247.1	219101	219263	s210+_TY3_1p	1218	+	219101	219263	255,0,0	1	162	0
CP020247.1	219263	219637	s211+_TY4	2041	+	219263	219637	255,0,0	1	374	0
CP020247.1	219644	219758	s212+_TY1	697	+	219644	219758	255,0,0	1	114	0
CP020247.1	219923	220008	s213+_TY1	295	+	219923	220008	255,0,0	1	85	0
CP020247.1	286065	286162	s215+_TY1	599	+	286065	286162	255,0,0	1	97	0
CP020247.1	286162	286235	s216+_TY5	469	+	286162	286235	255,0,0	1	73	0
CP020248.1	75059	75403	s218-_TY3_1p	2415	-	75059	75403	255,0,0	1	344	0
CP020248.1	75483	75801	s219-_TY1	1185	-	75483	75801	255,0,0	1	318	0
CP020248.1	110397	110715	s220-_TY1	1450	-	110397	110715	255,0,0	1	318	0
CP020248.1	111055	111137	s222+_TY4	373	+	111055	111137	255,0,0	1	82	0
CP020248.1	117999	118320	s225+_TY1	1221	+	117999	118320	255,0,0	1	321	0
CP020248.1	121131	121253	s227+_TY2	450	+	121131	121253	255,0,0	1	122	0
CP020248.1	121265	121402	s228+_TY1	867	+	121265	121402	255,0,0	1	137	0
CP020248.1	203262	203509	s229+_TY4	920	+	203262	203509	255,0,0	1	247	0
CP020248.1	203509	203598	s230+_TY3	444	+	203509	203598	255,0,0	1	89	0
CP020248.1	285982	286300	s231+_TY1	1555	+	285982	286300	255,0,0	1	318	0
CP020248.1	286300	286602	s232-_TY4	2084	-	286300	286602	255,0,0	1	302	0
CP020248.1	317896	318214	s235+_TY1	1600	+	317896	318214	255,0,0	1	318	0
CP020248.1	325701	326017	s237+_TY1	1356	+	325701	326017	255,0,0	1	316	0
CP020248.1	326046	326365	s238+_TY1	1562	+	326046	326365	255,0,0	1	319	0
CP020248.1	399418	399761	s239-_TY3_1p	2671	-	399418	399761	255,0,0	1	343	0
CP020248.1	399850	405736	f240+_TY1	42671	+	399850	405736	255,0,0	3	318,5250,318	0,318,5568
CP020248.1	405837	406180	s241-_TY3_1p	2614	-	405837	406180	255,0,0	1	343	0
CP020248.1	413109	413452	s242-_TY3_1p	2671	-	413109	413452	255,0,0	1	343	0
CP020248.1	413619	413914	s244+_TY1	1364	+	413619	413914	255,0,0	1	295	0
CP020248.1	422932	423249	s246+_TY1	1473	+	422932	423249	255,0,0	1	317	0
CP020248.1	423331	423674	s247+_TY3_1p	2609	+	423331	423674	255,0,0	1	343	0
CP020248.1	441961	442012	s248-_TY1	315	-	441961	442012	255,0,0	1	51	0
CP020248.1	442076	442116	s249-_TY2	299	-	442076	442116	255,0,0	1	40	0
CP020248.1	532677	533009	s250-_TY1	1466	-	532677	533009	255,0,0	1	332	0
CP020248.1	533033	533182	s251+_TY3_1p	559	+	533033	533182	255,0,0	1	149	0
CP020248.1	536778	536877	s252+_TY1	354	+	536778	536877	255,0,0	1	99	0
CP020248.1	540038	540356	s253+_TY1	1396	+	540038	540356	255,0,0	1	318	0
CP020248.1	540658	541030	s254+_TY4	2629	+	540658	541030	255,0,0	1	372	0
CP020248.1	558017	558335	s255-_TY1	1311	-	558017	558335	255,0,0	1	318	0
CP020248.1	558337	558615	s256+_TY3_1p	904	+	558337	558615	255,0,0	1	278	0
CP020248.1	647105	647472	s259-_TY4	1613	-	647105	647472	255,0,0	1	367	0
CP020248.1	687112	687420	s261+_TY4	2432	+	687112	687420	255,0,0	1	308	0
CP020248.1	687420	687738	s262+_TY1	1555	+	687420	687738	255,0,0	1	318	0
CP020248.1	687740	687916	s263+_TY1	824	+	687740	687916	255,0,0	1	176	0
CP020248.1	693682	694005	s264-_TY1	1691	-	693682	694005	255,0,0	1	323	0
CP020248.1	716153	716459	s267+_TY1	1448	+	716153	716459	255,0,0	1	306	0
CP020248.1	754158	754464	s269+_TY1	1349	+	754158	754464	255,0,0	1	306	0
CP020248.1	773669	774005	s271-_TY1	1631	-	773669	774005	255,0,0	1	336	0
CP020248.1	774005	774189	s272+_TY4	1069	+	774005	774189	255,0,0	1	184	0
CP020248.1	774493	774546	s273+_TY3	225	+	774493	774546	255,0,0	1	53	0
CP020248.1	791668	791986	s275-_TY1	1615	-	791668	791986	255,0,0	1	318	0
CP020248.1	797574	797663	s276+_TY2	311	+	797574	797663	255,0,0	1	89	0
CP020248.1	797671	799036	t277+_TY4	9753	+	797671	799036	255,0,0	2	1260,134	0,1231
CP020248.1	815541	815864	s278+_TY1	1569	+	815541	815864	255,0,0	1	323	0
CP020248.1	815879	816118	s279-_TY3_1p	1282	-	815879	816118	255,0,0	1	239	0
CP020248.1	827960	828303	s280+_TY3_1p	1803	+	827960	828303	255,0,0	1	343	0
CP020248.1	846221	846306	s281+_TY2	281	+	846221	846306	255,0,0	1	85	0
CP020248.1	902212	902283	s284+_TY3_1p	601	+	902212	902283	255,0,0	1	71	0
CP020248.1	902293	902572	s285-_TY1	1394	-	902293	902572	255,0,0	1	279	0
CP020248.1	1106850	1107184	s286+_TY1	1534	+	1106850	1107184	255,0,0	1	334	0
CP020248.1	1113339	1118715	f289-_TY5	49212	-	1113339	1118715	255,0,0	3	251,4874,251	0,251,5125
CP020249.1	2475	2793	s290-_TY1	1452	-	2475	2793	255,0,0	1	318	0
CP020249.1	4261	10147	f291-_TY1	40715	-	4261	10147	255,0,0	3	318,5250,318	0,318,5568
CP020249.1	79494	79601	s292-_TY3_1p	772	-	79494	79601	255,0,0	1	107	0
CP020249.1	79603	79921	s293-_TY1	1435	-	79603	79921	255,0,0	1	318	0
CP020249.1	79921	80063	s294-_TY3_1p	1156	-	79921	80063	255,0,0	1	142	0
CP020249.1	104400	104473	s295-_TY1	371	-	104400	104473	255,0,0	1	73	0
CP020249.1	121017	121071	s298+_TY2	291	+	121017	121071	255,0,0	1	54	0
CP020249.1	121062	121144	s299+_TY1	421	+	121062	121144	255,0,0	1	82	0
CP020249.1	121440	122454	s300-_TY4	1165	-	121440	122454	255,0,0	2	193,93	0,921
CP020249.1	121636	121954	s301-_TY1	1600	-	121636	121954	255,0,0	1	318	0
CP020249.1	122030	122360	s302+_TY1	1602	+	122030	122360	255,0,0	1	330	0
CP020249.1	134713	134835	s303-_TY1	675	-	134713	134835	255,0,0	1	122	0
CP020249.1	134924	135170	t305+_TY4	776	+	134924	135170	255,0,0	1	246	0
CP020249.1	222899	223253	s306+_TY3_1p	2742	+	222899	223253	255,0,0	1	354	0
CP020249.1	343882	344217	s308-_TY1	1543	-	343882	344217	255,0,0	1	335	0
CP020249.1	344279	344597	s309+_TY1	1487	+	344279	344597	255,0,0	1	318	0
CP020249.1	374932	375251	s311+_TY1	1472	+	374932	375251	255,0,0	1	319	0
CP020249.1	449770	450099	s314-_TY1	1303	-	449770	450099	255,0,0	1	329	0
CP020249.1	452208	452273	s315+_TY3_1p	306	+	452208	452273	255,0,0	1	65	0
CP020249.1	452355	452977	s316+_TY1	1325	+	452355	452977	255,0,0	2	230,74	0,548
CP020249.1	452585	452903	s317+_TY1	1341	+	452585	452903	255,0,0	1	318	0
CP020249.1	506485	506783	s318-_TY1	1387	-	506485	506783	255,0,0	1	298	0
CP020250.1	2815	3012	s319+_TY2	663	+	2815	3012	255,0,0	1	197	0
CP020250.1	6966	7133	s322-_TY1	739	-	6966	7133	255,0,0	1	167	0
CP020250.1	168629	168763	s324+_TY1	640	+	168629	168763	255,0,0	1	134	0
CP020250.1	168974	169290	s325+_TY1	1229	+	168974	169290	255,0,0	1	316	0
CP020250.1	169726	175086	f326+_TY3_1p	46146	+	169726	175086	255,0,0	3	343,4675,343	0,343,5017
CP020250.1	197191	197497	s330+_TY1	1316	+	197191	197497	255,0,0	1	306	0
CP020250.1	205084	205397	s331+_TY1	1381	+	205084	205397	255,0,0	1	313	0
CP020250.1	205397	205480	s332-_TY4	535	-	205397	205480	255,0,0	1	83	0
CP020250.1	293190	293280	s333+_TY3_1p	680	+	293190	293280	255,0,0	1	90	0
CP020250.1	293280	293401	s334-_TY1	693	-	293280	293401	255,0,0	1	121	0
CP020250.1	293410	293716	s335-_TY1	1431	-	293410	293716	255,0,0	1	306	0
CP020250.1	294730	294811	s336+_TY1	397	+	294730	294811	255,0,0	1	81	0
CP020250.1	317631	317937	s337+_TY1	1431	+	317631	317937	255,0,0	1	306	0
CP020250.1	317946	318068	s338+_TY1	706	+	317946	318068	255,0,0	1	122	0
CP020250.1	329463	329781	s339-_TY1	1514	-	329463	329781	255,0,0	1	318	0
CP020250.1	329909	330017	s340-_TY1	613	-	329909	330017	255,0,0	1	108	0
CP020251.1	4374	4570	s342+_TY2	693	+	4374	4570	255,0,0	1	196	0
CP020251.1	6014	6181	s344-_TY1	739	-	6014	6181	255,0,0	1	167	0
CP020251.1	201024	201094	s347+_TY3_1p	372	+	201024	201094	255,0,0	1	70	0
CP020251.1	201154	201462	s348+_TY1	1426	+	201154	201462	255,0,0	1	308	0
CP020251.1	351095	351413	s350+_TY1	1399	+	351095	351413	255,0,0	1	318	0
CP020251.1	351413	351555	s351-_TY3_1p	1035	-	351413	351555	255,0,0	1	142	0
CP020251.1	351768	351893	s352-_TY2	387	-	351768	351893	255,0,0	1	125	0
CP020251.1	352377	352647	s354+_TY1	1259	+	352377	352647	255,0,0	1	270	0
CP020251.1	352647	352965	s355+_TY1	1490	+	352647	352965	255,0,0	1	318	0
CP020251.1	372402	372462	s356-_TY1	272	-	372402	372462	255,0,0	1	60	0
CP020251.1	372462	372795	s357-_TY1	1504	-	372462	372795	255,0,0	1	333	0
CP020251.1	375569	375887	s358+_TY1	1418	+	375569	375887	255,0,0	1	318	0
CP020251.1	376206	376549	s359-_TY3_1p	2528	-	376206	376549	255,0,0	1	343	0
CP020251.1	395151	395469	s360+_TY1	1414	+	395151	395469	255,0,0	1	318	0
CP020251.1	414766	414855	s363+_TY1	592	+	414766	414855	255,0,0	1	89	0
CP020251.1	420285	420616	s364+_TY1	1449	+	420285	420616	255,0,0	1	331	0
CP020251.1	504617	504935	s366+_TY1	1469	+	504617	504935	255,0,0	1	318	0
CP020251.1	504946	505090	s367+_TY1	777	+	504946	505090	255,0,0	1	144	0
CP020251.1	511778	511872	s368+_TY4	477	+	511778	511872	255,0,0	1	94	0
CP020251.1	511872	512178	s369+_TY1	1344	+	511872	512178	255,0,0	1	306	0
CP020251.1	525520	525810	s371-_TY1	1317	-	525520	525810	255,0,0	1	290	0
CP020251.1	525813	531699	f372+_TY1	40577	+	525813	531699	255,0,0	3	318,5250,318	0,318,5568
CP020251.1	534165	534292	s373-_TY1	595	-	534165	534292	255,0,0	2	79,71	0,56
CP020251.1	534411	534613	s374-_TY4	684	-	534411	534613	255,0,0	1	202	0
CP020251.1	534641	534931	s375+_TY1	1261	+	534641	534931	255,0,0	1	290	0
CP020251.1	535039	535388	s376-_TY3_1p	2442	-	535039	535388	255,0,0	1	349	0
CP020251.1	535388	535731	s377-_TY3_1p	2521	-	535388	535731	255,0,0	1	343	0
CP020251.1	537327	537374	s378-_TY3_1p	230	-	537327	537374	255,0,0	1	47	0
CP020251.1	537374	537644	s379+_TY2	1205	+	537374	537644	255,0,0	1	270	0
CP020251.1	537651	537969	s380+_TY1	1463	+	537651	537969	255,0,0	1	318	0
CP020251.1	537970	538031	s381+_TY1	323	+	537970	538031	255,0,0	1	61	0
CP020251.1	611915	612233	s382-_TY1	1344	-	611915	612233	255,0,0	1	318	0
CP020251.1	732945	733263	s384-_TY1	1507	-	732945	733263	255,0,0	1	318	0
CP020251.1	733839	734065	s385+_TY5	1429	+	733839	734065	255,0,0	1	226	0
CP020252.1	3043	3201	s386-_TY5	783	-	3043	3201	255,0,0	1	158	0
CP020252.1	26113	26430	s387+_TY1	1433	+	26113	26430	255,0,0	1	317	0
CP020252.1	80612	80930	s389-_TY1	1367	-	80612	80930	255,0,0	1	318	0
CP020252.1	81085	86445	f390+_TY3_1p	44101	+	81085	86445	255,0,0	3	343,4675,343	0,343,5017
CP020252.1	95501	95815	s391-_TY1	1365	-	95501	95815	255,0,0	1	314	0
CP020252.1	95816	96134	s392+_TY1	1410	+	95816	96134	255,0,0	1	318	0
CP020252.1	153287	153452	s393+_TY3_1p	1007	+	153287	153452	255,0,0	1	165	0
CP020252.1	153452	153823	s394-_TY4	2472	-	153452	153823	255,0,0	1	371	0
CP020252.1	153838	153925	s395-_TY2	425	-	153838	153925	255,0,0	1	87	0
CP020252.1	153925	154243	s396+_TY1	1569	+	153925	154243	255,0,0	1	318	0
CP020252.1	176604	176921	s397-_TY1	1291	-	176604	176921	255,0,0	1	317	0
CP020252.1	216875	217083	s402-_TY3_1p	1143	-	216875	217083	255,0,0	1	208	0
CP020252.1	217097	217431	s403+_TY1	1424	+	217097	217431	255,0,0	1	334	0
CP020252.1	316438	316975	s404+_TY4	888	+	316438	316975	255,0,0	2	146,73	0,464
CP020252.1	316584	316902	s405-_TY1	1404	-	316584	316902	255,0,0	1	318	0
CP020252.1	323792	324116	s406+_TY1	1468	+	323792	324116	255,0,0	1	324	0
CP020252.1	329914	330190	s407+_TY1	1294	+	329914	330190	255,0,0	1	276	0
CP020252.1	394783	395116	s408+_TY1	1493	+	394783	395116	255,0,0	1	333	0
CP020252.1	406512	411888	f409+_TY5	49234	+	406512	411888	255,0,0	3	251,4874,251	0,251,5125
CP020252.1	479526	479586	s411-_TY4	314	-	479526	479586	255,0,0	1	60	0
CP020252.1	479586	479915	s412-_TY1	1649	-	479586	479915	255,0,0	1	329	0
CP020252.1	480009	480237	s413-_TY3_1p	1129	-	480009	480237	255,0,0	1	228	0
CP020252.1	512171	512547	t415-_TY1	1943	-	512171	512547	255,0,0	2	58,318	0,58
CP020252.1	512547	512632	s416+_TY3_1p	678	+	512547	512632	255,0,0	1	85	0
CP020252.1	535157	535747	s417-_TY1	1112	-	535157	535747	255,0,0	2	87,185	0,405
CP020252.1	535244	535562	s418+_TY1	1327	+	535244	535562	255,0,0	1	318	0
CP020252.1	688808	689059	s419+_TY5	2231	+	688808	689059	255,0,0	1	251	0
CP020253.1	87140	87458	s420-_TY1	1426	-	87140	87458	255,0,0	1	318	0
CP020253.1	164061	164415	s422-_TY3_1p	2722	-	164061	164415	255,0,0	1	354	0
CP020253.1	164502	164835	s424-_TY1	1814	-	164502	164835	255,0,0	1	333	0
CP020253.1	211333	211638	s425-_TY1	1299	-	211333	211638	255,0,0	1	305	0
CP020253.1	355825	356135	s426-_TY1	1401	-	355825	356135	255,0,0	1	310	0
CP020253.1	356137	356396	s427+_TY4	1097	+	356137	356396	255,0,0	1	259	0
CP020253.1	364403	364590	s431-_TY4	616	-	364403	364590	255,0,0	1	187	0
CP020253.1	364592	364910	s432+_TY1	1448	+	364592	364910	255,0,0	1	318	0
CP020253.1	365014	365357	s433-_TY3_1p	2486	-	365014	365357	255,0,0	1	343	0
CP020253.1	417956	418273	s434-_TY1	1409	-	417956	418273	255,0,0	1	317	0
CP020253.1	440493	440864	s436+_TY4	1352	+	440493	440864	255,0,0	1	371	0
CP020253.1	441782	442100	s437-_TY1	1420	-	441782	442100	255,0,0	1	318	0
CP020253.1	564045	564359	s439-_TY1	1357	-	564045	564359	255,0,0	1	314	0
CP020253.1	593089	593252	s440-_TY3_1p	632	-	593089	593252	255,0,0	1	163	0
CP020253.1	593252	593567	s441-_TY1	1342	-	593252	593567	255,0,0	1	315	0
CP020253.1	593567	593654	s442-_TY3_1p	698	-	593567	593654	255,0,0	1	87	0
CP020253.1	616330	616673	s443-_TY3_1p	2548	-	616330	616673	255,0,0	1	343	0
CP020253.1	647241	647559	s445+_TY1	1573	+	647241	647559	255,0,0	1	318	0
CP020253.1	647559	647748	s446-_TY4	850	-	647559	647748	255,0,0	1	189	0
CP020253.1	647808	648038	s447+_TY1	908	+	647808	648038	255,0,0	1	230	0
CP020253.1	693181	693497	s449-_TY1	1480	-	693181	693497	255,0,0	1	316	0
CP020253.1	743259	743556	s450-_TY1	1205	-	743259	743556	255,0,0	1	297	0
CP020253.1	752359	752692	s451+_TY1	1456	+	752359	752692	255,0,0	1	333	0
CP020253.1	777139	777417	s454-_TY1	1117	-	777139	777417	255,0,0	1	278	0
CP020253.1	777421	777751	s455+_TY1	1256	+	777421	777751	255,0,0	1	330	0
CP020253.1	778331	778664	s456-_TY1	1401	-	778331	778664	255,0,0	1	333	0
CP020253.1	917280	917562	s457+_TY1	1374	+	917280	917562	255,0,0	1	282	0
CP020253.1	1001063	1001774	s459-_TY3_1p	2618	-	1001063	1001774	255,0,0	2	86,269	0,442
CP020253.1	1001187	1001505	s460-_TY1	1563	-	1001187	1001505	255,0,0	1	318	0
CP020253.1	1001892	1002263	s461+_TY4	2682	+	1001892	1002263	255,0,0	1	371	0
CP020253.1	1017617	1017775	s464+_TY5	782	+	1017617	1017775	255,0,0	1	158	0
CP020254.1	87	5463	f465+_TY5	47154	+	87	5463	255,0,0	3	251,4874,251	0,251,5125
CP020254.1	8349	8575	s466-_TY5	1412	-	8349	8575	255,0,0	1	226	0
CP020254.1	9392	9454	s468-_TY5	320	-	9392	9454	255,0,0	1	62	0
CP020254.1	137338	137654	s469+_TY1	1334	+	137338	137654	255,0,0	1	316	0
CP020254.1	173319	173636	s471+_TY1	1457	+	173319	173636	255,0,0	1	317	0
CP020254.1	188668	188802	s472-_TY1	803	-	188668	188802	255,0,0	1	134	0
CP020254.1	252620	252963	s475+_TY3_1p	2548	+	252620	252963	255,0,0	1	343	0
CP020254.1	253161	253468	s476+_TY1	1400	+	253161	253468	255,0,0	1	307	0
CP020254.1	253663	253962	s477-_TY2	1180	-	253663	253962	255,0,0	1	299	0
CP020254.1	316905	317239	s483-_TY1	1502	-	316905	317239	255,0,0	1	334	0
CP020254.1	352493	352597	s484+_TY2	512	+	352493	352597	255,0,0	1	104	0
CP020254.1	352594	352899	s485-_TY1	1416	-	352594	352899	255,0,0	1	305	0
CP020254.1	361252	361606	s486-_TY3_1p	2590	-	361252	361606	255,0,0	1	354	0
CP020254.1	361706	362023	s487+_TY1	1367	+	361706	362023	255,0,0	1	317	0
CP020254.1	403871	403942	s488+_TY3_1p	581	+	403871	403942	255,0,0	1	71	0
CP020254.1	403962	404280	s489+_TY1	1570	+	403962	404280	255,0,0	1	318	0
CP020254.1	404280	404568	s490+_TY3_1p	2209	+	404280	404568	255,0,0	1	288	0
CP020254.1	447399	447715	s492+_TY1	1106	+	447399	447715	255,0,0	1	316	0
CP020254.1	464941	465291	s493+_TY3_1p	2500	+	464941	465291	255,0,0	1	350	0
CP020254.1	465517	465847	s494-_TY1	1549	-	465517	465847	255,0,0	1	330	0
CP020254.1	488967	489139	s498-_TY3_1p	992	-	488967	489139	255,0,0	2	118,62	0,110
CP020254.1	557595	557929	s499-_TY1	1379	-	557595	557929	255,0,0	1	334	0
CP020254.1	557977	558289	s500+_TY1	1366	+	557977	558289	255,0,0	1	312	0
CP020254.1	572653	578537	f502-_TY1	42503	-	572653	578537	255,0,0	3	317,5250,317	0,317,5567
CP020254.1	740064	740163	s503-_TY3_1p	831	-	740064	740163	255,0,0	1	99	0
CP020254.1	740163	740481	s504-_TY1	1618	-	740163	740481	255,0,0	1	318	0
CP020254.1	740481	740588	s505-_TY3_1p	872	-	740481	740588	255,0,0	1	107	0
CP020254.1	761022	761376	s506+_TY3_1p	2734	+	761022	761376	255,0,0	1	354	0
CP020254.1	829849	830166	s510-_TY1	1479	-	829849	830166	255,0,0	1	317	0
CP020254.1	938169	938396	s512+_TY5	1388	+	938169	938396	255,0,0	1	227	0
CP020255.1	8305	8623	s513+_TY1	1507	+	8305	8623	255,0,0	1	318	0
CP020255.1	98174	98435	s514-_TY3_1p	1945	-	98174	98435	255,0,0	1	261	0
CP020255.1	98439	98757	s515+_TY1	1455	+	98439	98757	255,0,0	1	318	0
CP020255.1	98757	98840	s516-_TY3_1p	665	-	98757	98840	255,0,0	1	83	0
CP020255.1	98846	98921	s517-_TY3	303	-	98846	98921	255,0,0	1	75	0
CP020255.1	98934	99139	s518+_TY4	1477	+	98934	99139	255,0,0	1	205	0
CP020255.1	99139	99457	s519-_TY1	1411	-	99139	99457	255,0,0	1	318	0
CP020255.1	440936	446031	t521-_TY1	33809	-	440936	446031	255,0,0	3	318,4459,318	0,318,4777
CP020255.1	557551	557869	s525+_TY1	1429	+	557551	557869	255,0,0	1	318	0
CP020255.1	557869	558155	s526+_TY3_1p	2123	+	557869	558155	255,0,0	1	286	0
CP020255.1	558436	558810	s529-_TY4	1777	-	558436	558810	255,0,0	1	374	0
CP020255.1	558916	559105	s530-_TY1	828	-	558916	559105	255,0,0	1	189	0
CP020255.1	559105	559423	s531-_TY1	1432	-	559105	559423	255,0,0	1	318	0
CP020255.1	559423	559494	s532-_TY3_1p	565	-	559423	559494	255,0,0	1	71	0
CP020255.1	772075	772326	s534+_TY5	2111	+	772075	772326	255,0,0	1	251	0
CP020256.1	4354	4550	s535+_TY2	693	+	4354	4550	255,0,0	1	196	0
CP020256.1	8501	8668	s538-_TY1	739	-	8501	8668	255,0,0	1	167	0
CP020256.1	101717	102043	s541+_TY4	2284	+	101717	102043	255,0,0	1	326	0
CP020256.1	102043	102373	s542+_TY1	1534	+	102043	102373	255,0,0	1	330	0
CP020256.1	102373	102427	s543+_TY4	290	+	102373	102427	255,0,0	1	54	0
CP020256.1	102427	102620	s544-_TY2	950	-	102427	102620	255,0,0	1	193	0
CP020256.1	104807	105055	s546-_TY1	1140	-	104807	105055	255,0,0	1	248	0
CP020256.1	212229	212594	s547+_TY3_1p	2423	+	212229	212594	255,0,0	1	365	0
CP020256.1	212903	213278	s548+_TY4	2282	+	212903	213278	255,0,0	1	375	0
CP020256.1	213365	219251	f549-_TY1	40512	-	213365	219251	255,0,0	3	318,5250,318	0,318,5568
CP020256.1	291661	291969	s551+_TY1	1468	+	291661	291969	255,0,0	1	308	0
CP020256.1	292122	292476	s552-_TY3_1p	2598	-	292122	292476	255,0,0	1	354	0
CP020256.1	345419	345768	s554-_TY3_1p	2623	-	345419	345768	255,0,0	1	349	0
CP020256.1	427320	427649	s555+_TY1	1598	+	427320	427649	255,0,0	1	329	0
CP020256.1	583204	583522	s558+_TY1	1495	+	583204	583522	255,0,0	1	318	0
CP020256.1	646751	647105	s561-_TY3_1p	2751	-	646751	647105	255,0,0	1	354	0
CP020256.1	647272	647589	s562+_TY1	1464	+	647272	647589	255,0,0	1	317	0
CP020256.1	687200	687509	s569-_TY1	1450	-	687200	687509	255,0,0	1	309	0
CP020256.1	687509	687580	s570-_TY3_1p	550	-	687509	687580	255,0,0	1	71	0
CP020256.1	947313	948523	t574-_TY1	2980	-	947313	948523	255,0,0	3	95,156,324	0,720,886
CP020256.1	952756	953122	s575-_TY4	2606	-	952756	953122	255,0,0	1	366	0
CP020256.1	953122	953200	s576+_TY4	382	+	953122	953200	255,0,0	1	78	0
CP020256.1	953200	953269	s577-_TY3_1p	355	-	953200	953269	255,0,0	1	69	0
CP020256.1	1060225	1060543	s578+_TY1	1423	+	1060225	1060543	255,0,0	1	318	0
CP020256.1	1062892	1064263	t579-_TY5	11742	-	1062892	1064263	255,0,0	2	1120,251	0,1120
CP020257.1	47393	47613	s580-_TY1	989	-	47393	47613	255,0,0	1	220	0
CP020257.1	48173	48260	s581-_TY1	409	-	48173	48260	255,0,0	1	87	0
CP020257.1	48248	48350	s582+_TY1	691	+	48248	48350	255,0,0	1	102	0
CP020257.1	195342	195414	s583+_TY3_1p	501	+	195342	195414	255,0,0	1	72	0
CP020257.1	195414	195731	s584+_TY1	1474	+	195414	195731	255,0,0	1	317	0
CP020257.1	420711	421002	s586-_TY3_1p	2172	-	420711	421002	255,0,0	1	291	0
CP020257.1	421475	421793	s587+_TY1	1385	+	421475	421793	255,0,0	1	318	0
CP020257.1	536987	537055	s588-_TY3_1p	355	-	536987	537055	255,0,0	1	68	0
CP020257.1	537057	537375	s589+_TY1	1529	+	537057	537375	255,0,0	1	318	0
CP020257.1	537375	537435	s590+_TY1	346	+	537375	537435	255,0,0	1	60	0
CP020257.1	548079	548388	s592-_TY2	1302	-	548079	548388	255,0,0	1	309	0
CP020257.1	548388	548760	s593-_TY4	2505	-	548388	548760	255,0,0	1	372	0
CP020257.1	599568	599922	s595+_TY3_1p	2816	+	599568	599922	255,0,0	1	354	0
CP020257.1	666203	666385	s596-_TY1	813	-	666203	666385	255,0,0	1	182	0
CP020257.1	666385	666703	s597-_TY1	1383	-	666385	666703	255,0,0	1	318	0
CP020257.1	746869	747150	s599+_TY1	1444	+	746869	747150	255,0,0	1	281	0
CP020257.1	747150	747468	s600-_TY1	1582	-	747150	747468	255,0,0	1	318	0
CP020257.1	753988	754331	s602-_TY3_1p	2624	-	753988	754331	255,0,0	1	343	0
CP020257.1	754427	754745	s603-_TY1	1534	-	754427	754745	255,0,0	1	318	0
CP020257.1	754745	754897	s604+_TY1	816	+	754745	754897	255,0,0	1	152	0
CP020257.1	759505	759765	s608-_TY1	492	-	759505	759765	255,0,0	1	260	0
CP020257.1	783019	783352	s610+_TY1	1509	+	783019	783352	255,0,0	1	333	0
CP020257.1	841225	841543	s613-_TY1	1573	-	841225	841543	255,0,0	1	318	0
CP020257.1	898951	899269	s617+_TY1	1359	+	898951	899269	255,0,0	1	318	0
CP020257.1	901587	901838	s619+_TY5	1986	+	901587	901838	255,0,0	1	251	0
CP020246.1	436737	437020	s1000-_TY1	1346	-	436737	437020	255,0,0	1	283	0
