# Supplementary material for: Evolution of Ty1 copy number control in yeast by horizontal transfer and recombination
Source: PLoS Genet. 2020 Feb 21;16(2):e1008632. doi: 10.1371/journal.pgen.1008632 (PMC7055915; doi:10.1371/journal.pgen.1008632)
Supplement: S7 File — Strain-specific BED12 files of Ty elements for all strains in the expanded dataset. Each Ty element in the BED12 file was categorized structurally with a prefix as full-length (f, internal region present and total length >95% of canonical length), truncated (t, internal region present and total length <95% of canonical length), or solo LTRs (s, LTR present but no match to internal region). Sequence IDs correspond to International Nucleotide Sequence Database Collaboration records except for S. jurei NCYC 3962 which uses IDs from an assembly provided by personal communication from the Daniela Delneri lab (University of Manchester). (ZIP) [file pgen.1008632.s014.zip › Sb-biocodex.bed]

CM003537.1	3827	4159	s1-_TY1	2320	-	3827	4159	255,0,0	1	332	0
CM003537.1	5830	6169	s2+_TY3	2750	+	5830	6169	255,0,0	1	339	0
CM003538.1	484922	485250	s11-_TY1	1807	-	484922	485250	255,0,0	1	328	0
CM003538.1	546056	546135	s12+_TY1	592	+	546056	546135	255,0,0	1	79	0
CM003538.1	546105	546162	s13-_TY1	233	-	546105	546162	255,0,0	1	57	0
CM003538.1	579399	579528	s15-_TY1	604	-	579399	579528	255,0,0	1	129	0
CM003538.1	602378	602723	s17-_TY3	2555	-	602378	602723	255,0,0	1	345	0
CM003538.1	784595	785173	s21-_TY2	2725	-	784595	785173	255,0,0	1	578	0
CM003538.1	787831	788027	s22-_TY2	746	-	787831	788027	255,0,0	1	196	0
CM003539.1	465	3609	t23+_TY5	25289	+	465	3609	255,0,0	4	251,1227,1422,250	0,251,1472,2894
CM003539.1	81856	81998	s25-_TY1	905	-	81856	81998	255,0,0	1	142	0
CM003539.1	82116	88075	f26-_TY2	49733	-	82116	88075	255,0,0	3	332,5295,332	0,332,5627
CM003539.1	89165	89498	s28+_TY2	2633	+	89165	89498	255,0,0	1	333	0
CM003539.1	89642	89983	s29+_TY3	2823	+	89642	89983	255,0,0	1	341	0
CM003539.1	123283	123615	s30-_TY1	2655	-	123283	123615	255,0,0	1	332	0
CM003539.1	141938	142227	s31-_TY1	2103	-	141938	142227	255,0,0	1	289	0
CM003539.1	148627	148935	s32+_TY1	1365	+	148627	148935	255,0,0	1	308	0
CM003539.1	150613	150667	s35-_TY1	325	-	150613	150667	255,0,0	1	54	0
CM003539.1	150667	150870	s36+_TY2	372	+	150667	150870	255,0,0	1	203	0
CM003539.1	150910	151239	s37+_TY1	2319	+	150910	151239	255,0,0	1	329	0
CM003539.1	167777	168116	s38+_TY3	2941	+	167777	168116	255,0,0	1	339	0
CM003539.1	168277	168593	s39+_TY1	1116	+	168277	168593	255,0,0	1	316	0
CM003539.1	290447	290693	s42+_TY5	1334	+	290447	290693	255,0,0	1	246	0
CM003539.1	293526	293855	s44+_TY1	2033	+	293526	293855	255,0,0	1	329	0
CM003539.1	293855	293949	s45+_TY1	470	+	293855	293949	255,0,0	1	94	0
CM003540.1	82760	82836	s50+_TY3_1p	329	+	82760	82836	255,0,0	1	76	0
CM003540.1	82901	88860	f51-_TY2	50255	-	82901	88860	255,0,0	3	332,5295,332	0,332,5627
CM003540.1	439743	439891	s54+_TY1	737	+	439743	439891	255,0,0	2	78,70	0,78
CM003540.1	441771	447600	f55-_TY2	50902	-	441771	447600	255,0,0	3	333,5117,333	0,333,5496
CM003540.1	447661	447853	s56-_TY1	1090	-	447661	447853	255,0,0	2	72,122	0,70
CM003540.1	523434	523766	s58-_TY1	2557	-	523434	523766	255,0,0	1	332	0
CM003540.1	523766	523819	s59-_TY2	261	-	523766	523819	255,0,0	1	53	0
CM003540.1	524393	525045	s61-_TY1	2266	-	524393	525045	255,0,0	2	295,29	0,623
CM003540.1	524688	525008	s62+_TY2	2107	+	524688	525008	255,0,0	1	320	0
CM003540.1	675417	675758	s64-_TY3	2925	-	675417	675758	255,0,0	1	341	0
CM003540.1	675944	676213	s65-_TY1	1055	-	675944	676213	255,0,0	1	269	0
CM003540.1	692349	692689	s66+_TY3	2900	+	692349	692689	255,0,0	1	340	0
CM003540.1	692878	693037	s67+_TY1	620	+	692878	693037	255,0,0	1	159	0
CM003540.1	826543	829293	t68+_TY1	20969	+	826543	829293	255,0,0	2	331,2419	0,331
CM003540.1	829396	829471	s69-_TY1	315	-	829396	829471	255,0,0	1	75	0
CM003540.1	895411	895743	s72-_TY1	2482	-	895411	895743	255,0,0	1	332	0
CM003540.1	957466	957540	s75-_TY2	324	-	957466	957540	255,0,0	1	74	0
CM003540.1	957720	958061	s76-_TY3	2948	-	957720	958061	255,0,0	1	341	0
CM003540.1	992911	993385	s77+_TY1	1166	+	992911	993385	255,0,0	2	78,64	0,410
CM003540.1	992989	993321	s78+_TY2	2767	+	992989	993321	255,0,0	1	332	0
CM003540.1	1023804	1024145	s84+_TY3	2857	+	1023804	1024145	255,0,0	1	341	0
CM003540.1	1145750	1146059	s86+_TY1	2390	+	1145750	1146059	255,0,0	1	309	0
CM003540.1	1169547	1169628	s88+_TY2	343	+	1169547	1169628	255,0,0	1	81	0
CM003540.1	1169623	1169668	s89+_TY1	255	+	1169623	1169668	255,0,0	1	45	0
CM003540.1	1169844	1170523	s90-_TY3	2345	-	1169844	1170523	255,0,0	2	182,165	0,514
CM003540.1	1170026	1170358	s91+_TY1	2545	+	1170026	1170358	255,0,0	1	332	0
CM003540.1	1450747	1451088	s96+_TY3	2867	+	1450747	1451088	255,0,0	1	341	0
CM003540.1	1451211	1451279	s97+_TY1	382	+	1451211	1451279	255,0,0	1	68	0
CM003541.1	3737	3886	s100+_TSU4	574	+	3737	3886	255,0,0	1	149	0
CM003541.1	3887	4205	s101+_TY1	1561	+	3887	4205	255,0,0	1	318	0
CM003541.1	72459	72800	s104+_TY3	2807	+	72459	72800	255,0,0	1	341	0
CM003541.1	77073	77405	s105-_TY2	2627	-	77073	77405	255,0,0	1	332	0
CM003541.1	77634	83593	f106-_TY2	50181	-	77634	83593	255,0,0	3	332,5295,332	0,332,5627
CM003541.1	101810	101873	s107+_TY1	314	+	101810	101873	255,0,0	1	63	0
CM003541.1	128315	128347	s111-_TY1	239	-	128315	128347	255,0,0	1	32	0
CM003541.1	128675	129007	s113+_TY2	2619	+	128675	129007	255,0,0	1	332	0
CM003541.1	129981	130322	s116+_TY3	2923	+	129981	130322	255,0,0	1	341	0
CM003541.1	209691	209758	s117+_TY3	389	+	209691	209758	255,0,0	1	67	0
CM003541.1	209768	209878	s118-_TY2	565	-	209768	209878	255,0,0	1	110	0
CM003541.1	209878	210249	s119+_TY4	3148	+	209878	210249	255,0,0	1	371	0
CM003541.1	252130	252296	s121-_TY1	1048	-	252130	252296	255,0,0	1	166	0
CM003541.1	252306	252362	s122-_TY3_1p	253	-	252306	252362	255,0,0	1	56	0
CM003541.1	314464	314772	s125-_TY1	1165	-	314464	314772	255,0,0	1	308	0
CM003541.1	356910	357251	s128-_TY3	2689	-	356910	357251	255,0,0	1	341	0
CM003541.1	387748	387879	s129-_TY1	756	-	387748	387879	255,0,0	1	131	0
CM003541.1	426089	426422	s130-_TY1	2377	-	426089	426422	255,0,0	1	333	0
CM003541.1	446155	446487	s133+_TY2	2737	+	446155	446487	255,0,0	1	332	0
CM003541.1	502248	502581	s136-_TY2	2632	-	502248	502581	255,0,0	1	333	0
CM003542.1	80415	80756	s140+_TY3	2769	+	80415	80756	255,0,0	1	341	0
CM003542.1	117024	117098	s142+_TY1	524	+	117024	117098	255,0,0	1	74	0
CM003542.1	117098	117421	s143+_TY1	2499	+	117098	117421	255,0,0	1	323	0
CM003542.1	130929	131239	s144+_TY1	1507	+	130929	131239	255,0,0	1	310	0
CM003542.1	134323	134375	s147-_TY1	242	-	134323	134375	255,0,0	1	52	0
CM003542.1	134385	134709	s148-_TY1	2481	-	134385	134709	255,0,0	1	324	0
CM003542.1	177407	177748	s152+_TY3	2758	+	177407	177748	255,0,0	1	341	0
CM003542.1	178854	179070	s153+_TY1	732	+	178854	179070	255,0,0	1	216	0
CM003543.1	151800	152132	s155-_TY1	2712	-	151800	152132	255,0,0	1	332	0
CM003543.1	207118	207447	s158-_TY1	2114	-	207118	207447	255,0,0	1	329	0
CM003543.1	237768	238118	s159-_TY3	2087	-	237768	238118	255,0,0	1	350	0
CM003543.1	292437	292556	s163-_TY1	747	-	292437	292556	255,0,0	1	119	0
CM003543.1	292556	292885	s164-_TY2	2061	-	292556	292885	255,0,0	1	329	0
CM003543.1	297506	297633	s165-_TY1	828	-	297506	297633	255,0,0	1	127	0
CM003543.1	333067	333107	s167-_TY1	239	-	333067	333107	255,0,0	1	40	0
CM003543.1	335344	335685	s168-_TY3	2924	-	335344	335685	255,0,0	1	341	0
CM003543.1	335794	336123	s169-_TY1	2034	-	335794	336123	255,0,0	1	329	0
CM003543.1	336125	336180	s170+_TY1	308	+	336125	336180	255,0,0	1	55	0
CM003543.1	364962	365203	s174-_TY1	1206	-	364962	365203	255,0,0	1	241	0
CM003543.1	492679	493018	s177+_TY3	2915	+	492679	493018	255,0,0	1	339	0
CM003543.1	635751	635820	s179-_TY3_1p	288	-	635751	635820	255,0,0	1	69	0
CM003543.1	643182	644020	s181+_TY3	1336	+	643182	644020	255,0,0	2	69,136	0,702
CM003543.1	643282	643529	s182-_TY2	1893	-	643282	643529	255,0,0	1	247	0
CM003543.1	643535	643862	s183+_TY1	2412	+	643535	643862	255,0,0	1	327	0
CM003543.1	717472	717786	s185-_TY1	1407	-	717472	717786	255,0,0	1	314	0
CM003543.1	840253	846212	f193-_TY2	52314	-	840253	846212	255,0,0	3	332,5295,332	0,332,5627
CM003543.1	929007	929073	s194+_TY2	272	+	929007	929073	255,0,0	1	66	0
CM003543.1	935888	936219	s196-_TY1	2186	-	935888	936219	255,0,0	1	331	0
CM003543.1	939484	939701	s197-_TY1	1517	-	939484	939701	255,0,0	1	217	0
CM003543.1	939701	939766	s198-_TY1	441	-	939701	939766	255,0,0	1	65	0
CM003543.1	976425	976757	s199-_TY1	2650	-	976425	976757	255,0,0	1	332	0
CM003543.1	977021	977362	s200-_TY3	2929	-	977021	977362	255,0,0	1	341	0
CM003543.1	1050259	1050476	s202-_TY5	1280	-	1050259	1050476	255,0,0	1	217	0
CM003544.1	3054	3118	s203-_TY5	269	-	3054	3118	255,0,0	1	64	0
CM003544.1	99937	100269	s206-_TY1	2669	-	99937	100269	255,0,0	1	332	0
CM003544.1	116636	116976	s208+_TY3	2905	+	116636	116976	255,0,0	1	340	0
CM003544.1	117062	117264	s209-_TY1	739	-	117062	117264	255,0,0	1	202	0
CM003544.1	117459	117571	s210-_TY1	527	-	117459	117571	255,0,0	1	112	0
CM003544.1	117571	117894	s211+_TY1	2293	+	117571	117894	255,0,0	1	323	0
CM003544.1	130214	130555	s212-_TY3	2807	-	130214	130555	255,0,0	1	341	0
CM003544.1	223151	223217	s214+_TY2	300	+	223151	223217	255,0,0	1	66	0
CM003544.1	343828	343997	s217-_TY1	605	-	343828	343997	255,0,0	1	169	0
CM003544.1	374162	374503	s221-_TY3	2934	-	374162	374503	255,0,0	1	341	0
CM003544.1	449163	449391	s224-_TY2	881	-	449163	449391	255,0,0	1	228	0
CM003544.1	451670	451735	s225+_TY3_1p	318	+	451670	451735	255,0,0	1	65	0
CM003544.1	451806	452114	s226+_TY1	1770	+	451806	452114	255,0,0	1	308	0
CM003544.1	452131	452226	s227-_TY3	534	-	452131	452226	255,0,0	1	95	0
CM003545.1	180723	181072	s228-_TY1	2297	-	180723	181072	255,0,0	1	349	0
CM003545.1	278216	278535	s229-_TY1	1887	-	278216	278535	255,0,0	1	319	0
CM003545.1	302202	302342	s231-_TY3	1218	-	302202	302342	255,0,0	1	140	0
CM003545.1	302342	302674	s232-_TY2	2766	-	302342	302674	255,0,0	1	332	0
CM003545.1	302674	302889	s233-_TY3	1801	-	302674	302889	255,0,0	1	215	0
CM003545.1	402522	408481	f235-_TY2	50312	-	402522	408481	255,0,0	3	332,5295,332	0,332,5627
CM003546.1	21773	22063	s237+_TY1	1610	+	21773	22063	255,0,0	1	290	0
CM003546.1	78434	84393	f238+_TY2	52388	+	78434	84393	255,0,0	3	332,5295,332	0,332,5627
CM003546.1	165614	165937	s239+_TY3	2317	+	165614	165937	255,0,0	1	323	0
CM003546.1	165963	166109	s240-_TY3	927	-	165963	166109	255,0,0	1	146	0
CM003546.1	166109	166434	s241+_TY1	2123	+	166109	166434	255,0,0	1	325	0
CM003546.1	316599	317259	s242-_TY1	2449	-	316599	317259	255,0,0	2	99,228	0,432
CM003546.1	316698	317031	s243+_TY2	2652	+	316698	317031	255,0,0	1	333	0
CM003546.1	336896	336950	s245-_TY1	297	-	336896	336950	255,0,0	1	54	0
CM003546.1	339585	339638	s246+_TY2	245	+	339585	339638	255,0,0	1	53	0
CM003546.1	378759	379088	s251+_TY2	2618	+	378759	379088	255,0,0	1	329	0
CM003546.1	379220	379331	s252+_TY1	625	+	379220	379331	255,0,0	1	111	0
CM003546.1	488675	488992	s258-_TY2	1666	-	488675	488992	255,0,0	2	206,124	0,193
CM003546.1	491357	491678	s259+_TY1	2320	+	491357	491678	255,0,0	1	321	0
CM003546.1	493857	493937	s261+_TY1	438	+	493857	493937	255,0,0	1	80	0
CM003547.1	770	3914	t263+_TY5	25289	+	770	3914	255,0,0	4	251,1227,1422,250	0,251,1472,2894
CM003547.1	154759	155069	s265+_TY1	1432	+	154759	155069	255,0,0	1	310	0
CM003547.1	177772	177831	s266-_TY1	322	-	177772	177831	255,0,0	1	59	0
CM003547.1	288755	289096	s269+_TY3	2785	+	288755	289096	255,0,0	1	341	0
CM003547.1	365524	365816	s272+_TY1	2070	+	365524	365816	255,0,0	1	292	0
CM003547.1	365810	365893	s273-_TY1	243	-	365810	365893	255,0,0	1	83	0
CM003547.1	504688	505027	s276-_TY1	2042	-	504688	505027	255,0,0	1	339	0
CM003547.1	526855	526924	s278+_TY1	339	+	526855	526924	255,0,0	1	69	0
CM003548.1	654	907	s281-_TY5	1671	-	654	907	255,0,0	1	253	0
CM003548.1	76546	76878	s283-_TY2	2692	-	76546	76878	255,0,0	1	332	0
CM003548.1	76910	77242	s284-_TY1	2287	-	76910	77242	255,0,0	1	332	0
CM003548.1	77242	77341	s285-_TY1	281	-	77242	77341	255,0,0	1	99	0
CM003548.1	153205	153543	s286-_TY3	2243	-	153205	153543	255,0,0	1	338	0
CM003548.1	345006	345320	s291-_TY1	1277	-	345006	345320	255,0,0	1	314	0
CM003548.1	353170	353510	s293+_TY3	2705	+	353170	353510	255,0,0	1	340	0
CM003548.1	428020	428298	s295+_TY1	1456	+	428020	428298	255,0,0	1	278	0
CM003548.1	615645	615977	s296-_TY2	2766	-	615645	615977	255,0,0	1	332	0
CM003548.1	615979	616292	s297-_TY1	1824	-	615979	616292	255,0,0	1	313	0
CM003548.1	616520	616852	s298-_TY2	2766	-	616520	616852	255,0,0	1	332	0
CM003548.1	617511	617582	s301+_TY1	265	+	617511	617582	255,0,0	1	71	0
CM003548.1	668782	669129	s302+_TY3	2008	+	668782	669129	255,0,0	1	347	0
CM003548.1	669213	669532	s303+_TY1	1329	+	669213	669532	255,0,0	1	319	0
CM003548.1	699703	700043	s304+_TY3	2940	+	699703	700043	255,0,0	1	340	0
CM003548.1	700228	700394	s305-_TY1	639	-	700228	700394	255,0,0	1	166	0
CM003548.1	700395	706354	f306-_TY2	52320	-	700395	706354	255,0,0	3	332,5295,332	0,332,5627
CM003548.1	706432	706728	s307+_TY2	1141	+	706432	706728	255,0,0	1	296	0
CM003548.1	752054	752344	s308-_TY1	1387	-	752054	752344	255,0,0	1	290	0
CM003548.1	801864	801955	s309-_TY1	421	-	801864	801955	255,0,0	1	91	0
CM003548.1	810789	816748	f310+_TY2	52313	+	810789	816748	255,0,0	3	332,5295,332	0,332,5627
CM003548.1	816750	816967	s311+_TY3	1349	+	816750	816967	255,0,0	1	217	0
CM003548.1	841169	841500	s314-_TY1	2489	-	841169	841500	255,0,0	1	331	0
CM003548.1	841574	841906	s315+_TY2	2712	+	841574	841906	255,0,0	1	332	0
CM003548.1	1064397	1064720	s318+_TY1	2521	+	1064397	1064720	255,0,0	1	323	0
CM003549.1	99446	99724	s322-_TY1	1384	-	99446	99724	255,0,0	1	278	0
CM003549.1	128304	128674	s324+_TY4	2987	+	128304	128674	255,0,0	1	370	0
CM003549.1	168426	168767	s326+_TY3	2932	+	168426	168767	255,0,0	1	341	0
CM003549.1	189125	189227	s327-_TY1	597	-	189125	189227	255,0,0	1	102	0
CM003549.1	364409	364636	s329+_TY1	1343	+	364409	364636	255,0,0	1	227	0
CM003549.1	433004	433345	s330-_TY3	2948	-	433004	433345	255,0,0	1	341	0
CM003549.1	433551	433883	s332-_TY1	2242	-	433551	433883	255,0,0	1	332	0
CM003549.1	434471	434668	s334-_TY1	880	-	434471	434668	255,0,0	1	197	0
CM003549.1	456967	457299	s337+_TY1	2646	+	456967	457299	255,0,0	1	332	0
CM003549.1	474725	475046	s338+_TY1	1839	+	474725	475046	255,0,0	1	321	0
CM003549.1	558969	559093	s342-_TY1	764	-	558969	559093	255,0,0	1	124	0
CM003549.1	559468	559610	s344-_TY2	595	-	559468	559610	255,0,0	1	142	0
CM003549.1	635650	635728	s346+_TY1	311	+	635650	635728	255,0,0	1	78	0
CM003549.1	724084	724133	s351-_TY1	263	-	724084	724133	255,0,0	1	49	0
CM003549.1	724122	724199	s352+_TY1	507	+	724122	724199	255,0,0	1	77	0
CM003549.1	730680	731021	s353-_TY3	2893	-	730680	731021	255,0,0	1	341	0
CM003550.1	83305	83550	s356+_TY4	1994	+	83305	83550	255,0,0	1	245	0
CM003550.1	83550	83580	s357+_TY1	257	+	83550	83580	255,0,0	1	30	0
CM003550.1	83629	89611	f358-_TY2	50244	-	83629	89611	255,0,0	3	332,5318,332	0,332,5650
CM003550.1	89620	89689	s359-_TY3	435	-	89620	89689	255,0,0	1	69	0
CM003550.1	91600	91932	s360+_TY2	2653	+	91600	91932	255,0,0	1	332	0
CM003550.1	91950	92025	s361+_TY1	327	+	91950	92025	255,0,0	1	75	0
CM003550.1	606661	606767	s367-_TY1	819	-	606661	606767	255,0,0	1	106	0
CM003550.1	606775	613447	s368-_TY4	3162	-	606775	613447	255,0,0	3	113,208,59	0,446,6613
CM003550.1	606888	607220	s369-_TY2	2751	-	606888	607220	255,0,0	1	332	0
CM003550.1	607429	613388	f370+_TY2	42333	+	607429	613388	255,0,0	3	332,5295,332	0,332,5627
CM003550.1	707163	707503	s371+_TY3	2650	+	707163	707503	255,0,0	1	340	0
CM003550.1	707542	707874	s372-_TY2	2570	-	707542	707874	255,0,0	1	332	0
CM003551.1	114323	114664	s378-_TY3	2823	-	114323	114664	255,0,0	1	341	0
CM003551.1	114730	114818	s379+_TY1	467	+	114730	114818	255,0,0	1	88	0
CM003551.1	115710	115853	s380-_TY1	523	-	115710	115853	255,0,0	1	143	0
CM003551.1	115840	116151	s381-_TY3	1809	-	115840	116151	255,0,0	1	311	0
CM003551.1	374570	380875	s382+_TY3	2978	+	374570	380875	255,0,0	2	73,273	0,6032
CM003551.1	374643	380602	f383-_TY2	52566	-	374643	380602	255,0,0	3	332,5295,332	0,332,5627
CM003551.1	380955	381325	s384-_TY4	3118	-	380955	381325	255,0,0	1	370	0
CM003551.1	381344	381428	s385-_TY1	616	-	381344	381428	255,0,0	1	84	0
CM003551.1	381507	381668	s387+_TY1	842	+	381507	381668	255,0,0	1	161	0
CM003551.1	419975	420308	s391-_TY2	2713	-	419975	420308	255,0,0	1	333	0
CM003551.1	420657	420793	s392-_TY1	761	-	420657	420793	255,0,0	1	136	0
CM003551.1	420796	421119	s393+_TY1	1688	+	420796	421119	255,0,0	1	323	0
CM003551.1	484395	490659	s394-_TY1	1676	-	484395	490659	255,0,0	2	218,87	0,6177
CM003551.1	484613	490572	f395+_TY2	52488	+	484613	490572	255,0,0	3	332,5295,332	0,332,5627
CM003551.1	597709	598050	s398+_TY3	2807	+	597709	598050	255,0,0	1	341	0
CM003551.1	622756	623078	s400-_TY2	2646	-	622756	623078	255,0,0	1	322	0
CM003551.1	731513	731851	s405-_TY3	1871	-	731513	731851	255,0,0	1	338	0
CM003551.1	857661	857746	s408-_TY1	411	-	857661	857746	255,0,0	1	85	0
CM003551.1	857746	858064	s409+_TY1	1325	+	857746	858064	255,0,0	1	318	0
CM003551.1	858905	859247	s412-_TY3	1764	-	858905	859247	255,0,0	1	342	0
CM003551.1	966427	966760	s414+_TY1	2326	+	966427	966760	255,0,0	1	333	0
CM003552.1	178928	184887	f417+_TY2	52475	+	178928	184887	255,0,0	3	332,5295,332	0,332,5627
CM003552.1	281958	282133	s418+_TY2	518	+	281958	282133	255,0,0	1	175	0
CM003552.1	282146	282354	s419-_TY1	1278	-	282146	282354	255,0,0	1	208	0
CM003552.1	399541	399805	s420-_TY3	1221	-	399541	399805	255,0,0	1	264	0
CM003552.1	400010	400342	s421+_TY1	2727	+	400010	400342	255,0,0	1	332	0
CM003552.1	528783	528850	s427-_TY1	306	-	528783	528850	255,0,0	1	67	0
CM003552.1	528923	529251	s428+_TY2	2734	+	528923	529251	255,0,0	1	328	0
CM003552.1	609186	609527	s429+_TY3	2977	+	609186	609527	255,0,0	1	341	0
CM003552.1	616023	621982	f433+_TY2	52680	+	616023	621982	255,0,0	3	332,5295,332	0,332,5627
CM003552.1	621982	622074	s434-_TY3	789	-	621982	622074	255,0,0	1	92	0
CM003552.1	656195	656345	s436-_TY1	879	-	656195	656345	255,0,0	1	150	0
CM003552.1	684017	684059	s439+_TY2	260	+	684017	684059	255,0,0	1	42	0
CM003552.1	684470	684723	s442-_TY1	1258	-	684470	684723	255,0,0	1	253	0
CM003552.1	684725	690684	f443-_TY2	52682	-	684725	690684	255,0,0	3	332,5295,332	0,332,5627
CM003552.1	690684	690938	s444+_TY3	2231	+	690684	690938	255,0,0	1	254	0
CM003552.1	714438	714779	s445+_TY3	2701	+	714438	714779	255,0,0	1	341	0
CM003552.1	771826	771884	s451-_TY2	268	-	771826	771884	255,0,0	1	58	0
CM003552.1	831290	831357	s453+_TY3	545	+	831290	831357	255,0,0	1	67	0
CM003552.1	831357	831409	s454+_TY1	273	+	831357	831409	255,0,0	1	52	0
CM003552.1	831409	831741	s455+_TY1	2261	+	831409	831741	255,0,0	1	332	0
LIIL01000003.1	8815	9007	s456+_TY1	1113	+	8815	9007	255,0,0	2	122,72	0,120
LIIL01000003.1	10945	11093	s457-_TY1	762	-	10945	11093	255,0,0	2	72,78	0,70
LIIL01000005.1	13801	20106	s460+_TY3	3048	+	13801	20106	255,0,0	2	197,149	0,6156
LIIL01000005.1	13998	19957	f461+_TY2	53838	+	13998	19957	255,0,0	3	332,5295,332	0,332,5627
LIIL01000006.1	18660	18993	s462+_TY2	2820	+	18660	18993	255,0,0	1	333	0
LIIL01000006.1	19137	19478	s463+_TY3	3011	+	19137	19478	255,0,0	1	341	0
LIIL01000009.1	0	283	s465+_TY1	2128	+	0	283	255,0,0	1	283	0
LIIL01000009.1	6307	6641	s466+_TY2	2550	+	6307	6641	255,0,0	1	334	0
