# Supplementary material for: Evolution of Ty1 copy number control in yeast by horizontal transfer and recombination
Source: PLoS Genet. 2020 Feb 21;16(2):e1008632. doi: 10.1371/journal.pgen.1008632 (PMC7055915; doi:10.1371/journal.pgen.1008632)
Supplement: S7 File — Strain-specific BED12 files of Ty elements for all strains in the expanded dataset. Each Ty element in the BED12 file was categorized structurally with a prefix as full-length (f, internal region present and total length >95% of canonical length), truncated (t, internal region present and total length <95% of canonical length), or solo LTRs (s, LTR present but no match to internal region). Sequence IDs correspond to International Nucleotide Sequence Database Collaboration records except for S. jurei NCYC 3962 which uses IDs from an assembly provided by personal communication from the Daniela Delneri lab (University of Manchester). (ZIP) [file pgen.1008632.s014.zip › ZP655.1A.bed]

CABIJV010000001	435290	435438	s5+_TY1	759	+	435290	435438	255,0,0	2	78,70	0,78
CABIJV010000001	437481	437673	s6-_TY1	1090	-	437481	437673	255,0,0	2	72,122	0,70
CABIJV010000001	513873	514191	s8-_TY1	2166	-	513873	514191	255,0,0	1	318	0
CABIJV010000001	647265	647606	s11+_TY3	2967	+	647265	647606	255,0,0	1	341	0
CABIJV010000001	647795	647954	s13+_TY1	620	+	647795	647954	255,0,0	1	159	0
CABIJV010000001	782795	783125	s14-_TY1	2338	-	782795	783125	255,0,0	1	330	0
CABIJV010000001	783569	783699	t15+_TY1	1094	+	783569	783699	255,0,0	1	130	0
CABIJV010000001	783802	783877	s16-_TY1	329	-	783802	783877	255,0,0	1	75	0
CABIJV010000001	849810	850142	s19-_TY1	2664	-	849810	850142	255,0,0	1	332	0
CABIJV010000001	946970	947294	s23+_TY1	2378	+	946970	947294	255,0,0	1	324	0
CABIJV010000001	947307	948498	t24-_TY1	7624	-	947307	948498	255,0,0	1	1191	0
CABIJV010000001	948527	948664	s25+_TY1	1145	+	948527	948664	255,0,0	1	137	0
CABIJV010000001	1100718	1101048	s32+_TY1	2516	+	1100718	1101048	255,0,0	1	330	0
CABIJV010000001	1124323	1124404	s33+_TY2	343	+	1124323	1124404	255,0,0	1	81	0
CABIJV010000001	1124399	1124444	s34+_TY1	255	+	1124399	1124444	255,0,0	1	45	0
CABIJV010000001	1124619	1124951	s35-_TY3	2336	-	1124619	1124951	255,0,0	1	332	0
CABIJV010000001	1404365	1404434	s40+_TY1	389	+	1404365	1404434	255,0,0	1	69	0
CABIJV010000012	78053	78148	s43+_TY3	528	+	78053	78148	255,0,0	1	95	0
CABIJV010000012	78194	78501	s44-_TY1	1550	-	78194	78501	255,0,0	1	307	0
CABIJV010000012	80921	81149	s46+_TY2	793	+	80921	81149	255,0,0	1	228	0
CABIJV010000012	185900	186069	s52+_TY1	611	+	185900	186069	255,0,0	1	169	0
CABIJV010000012	408250	408621	s57+_TY4	3202	+	408250	408621	255,0,0	1	371	0
CABIJV010000012	408823	409146	s59-_TY1	2375	-	408823	409146	255,0,0	1	323	0
CABIJV010000012	409430	409655	s60+_TY1	783	+	409430	409655	255,0,0	1	225	0
CABIJV010000012	522957	523021	s64+_TY5	285	+	522957	523021	255,0,0	1	64	0
CABIJV010000012	528061	528293	s65+_TY5	1062	+	528061	528293	255,0,0	1	232	0
CABIJV010000015	192180	192529	s66-_TY1	2290	-	192180	192529	255,0,0	1	349	0
CABIJV010000015	289692	289998	s67-_TY1	2042	-	289692	289998	255,0,0	1	306	0
CABIJV010000015	291295	291500	s68-_TY1	1448	-	291295	291500	255,0,0	1	205	0
CABIJV010000015	314407	314751	s70+_TY3	2519	+	314407	314751	255,0,0	1	344	0
CABIJV010000015	314847	315180	s71+_TY1	2393	+	314847	315180	255,0,0	1	333	0
CABIJV010000015	315180	315234	s72+_TY1	270	+	315180	315234	255,0,0	1	54	0
CABIJV010000018	68738	68954	s76-_TY1	719	-	68738	68954	255,0,0	1	216	0
CABIJV010000018	70430	70763	s77+_TY2	2619	+	70430	70763	255,0,0	1	333	0
CABIJV010000018	114045	114358	s82+_TY1	2168	+	114045	114358	255,0,0	1	313	0
CABIJV010000018	117502	117815	s85-_TY1	1501	-	117502	117815	255,0,0	1	313	0
CABIJV010000018	132233	132549	s88-_TY1	2159	-	132233	132549	255,0,0	1	316	0
CABIJV010000018	151069	151133	s89-_TY2	280	-	151069	151133	255,0,0	1	64	0
CABIJV010000017	1298	1547	s91+_TY5	1530	+	1298	1547	255,0,0	1	249	0
CABIJV010000017	80536	80677	s93-_TY1	1002	-	80536	80677	255,0,0	1	141	0
CABIJV010000017	81479	81812	s95-_TY2	2823	-	81479	81812	255,0,0	1	333	0
CABIJV010000017	82356	87783	f97-_TY3	35777	-	82356	87783	255,0,0	3	339,4749,339	0,339,5088
CABIJV010000017	139454	139786	s98-_TY1	2384	-	139454	139786	255,0,0	1	332	0
CABIJV010000017	146188	146502	s99+_TY1	1395	+	146188	146502	255,0,0	1	314	0
CABIJV010000017	148176	148229	s102-_TY1	275	-	148176	148229	255,0,0	1	53	0
CABIJV010000017	148229	148560	s103+_TY1	2547	+	148229	148560	255,0,0	1	331	0
CABIJV010000017	165367	165699	s105-_TY1	2719	-	165367	165699	255,0,0	1	332	0
CABIJV010000017	165699	165914	s106+_TY1	882	+	165699	165914	255,0,0	1	215	0
CABIJV010000017	223627	229850	f107+_TY4	51635	+	223627	229850	255,0,0	3	371,5481,371	0,371,5852
CABIJV010000017	295612	295858	s109+_TY5	1334	+	295612	295858	255,0,0	1	246	0
CABIJV010000017	298689	299018	s111+_TY1	2003	+	298689	299018	255,0,0	1	329	0
CABIJV010000017	299018	299112	s112+_TY1	467	+	299018	299112	255,0,0	1	94	0
CABIJV010000019	46339	46671	s116-_TY2	2460	-	46339	46671	255,0,0	1	332	0
CABIJV010000019	55056	55388	s117-_TY1	2363	-	55056	55388	255,0,0	1	332	0
CABIJV010000019	93429	93486	s120+_TY1	295	+	93429	93486	255,0,0	1	57	0
CABIJV010000019	221184	221435	s121+_TY5	1628	+	221184	221435	255,0,0	1	251	0
CABIJV010000019	223781	226285	t122-_TY1	15650	-	223781	226285	255,0,0	2	150,2354	0,150
CABIJV010000019	227066	227272	s123-_TY1	1035	-	227066	227272	255,0,0	1	206	0
CABIJV010000019	227272	227523	s124+_TY5	1650	+	227272	227523	255,0,0	1	251	0
CABIJV010000002	106139	106463	s125-_TY2	2707	-	106139	106463	255,0,0	1	324	0
CABIJV010000002	106463	106656	s126+_TY1	1043	+	106463	106656	255,0,0	1	193	0
CABIJV010000002	109920	110251	s127+_TY1	2191	+	109920	110251	255,0,0	1	331	0
CABIJV010000002	117073	117139	s129-_TY1	274	-	117073	117139	255,0,0	1	66	0
CABIJV010000002	322563	322883	s138+_TY1	1277	+	322563	322883	255,0,0	1	320	0
CABIJV010000002	396297	398880	s140-_TY3	1382	-	396297	398880	255,0,0	2	129,68	0,2515
CABIJV010000002	396479	396811	s141+_TY1	2504	+	396479	396811	255,0,0	1	332	0
CABIJV010000002	398448	398777	s142+_TY2	2409	+	398448	398777	255,0,0	1	329	0
CABIJV010000002	398885	399221	s143-_TY3	2604	-	398885	399221	255,0,0	1	336	0
CABIJV010000002	406582	406651	s145+_TY3_1p	326	+	406582	406651	255,0,0	1	69	0
CABIJV010000002	676665	676906	s149+_TY1	1164	+	676665	676906	255,0,0	1	241	0
CABIJV010000002	705694	705749	s153-_TY1	307	-	705694	705749	255,0,0	1	55	0
CABIJV010000002	705751	706080	s154+_TY1	1956	+	705751	706080	255,0,0	1	329	0
CABIJV010000002	708422	708462	s155+_TY1	256	+	708422	708462	255,0,0	1	40	0
CABIJV010000002	743895	744022	s157+_TY1	816	+	743895	744022	255,0,0	1	127	0
CABIJV010000002	748652	748955	s158+_TY1	1637	+	748652	748955	255,0,0	1	303	0
CABIJV010000002	803274	809834	s161+_TY3	2037	+	803274	809834	255,0,0	2	212,125	0,6435
CABIJV010000002	803486	809709	f162-_TY4	54009	-	803486	809709	255,0,0	3	371,5481,371	0,371,5852
CABIJV010000002	840168	840497	s164+_TY1	2207	+	840168	840497	255,0,0	1	329	0
CABIJV010000002	895560	901474	f167+_TY1	48314	+	895560	901474	255,0,0	3	332,5250,332	0,332,5582
CABIJV010000014	1027	1277	s168+_TY5	1734	+	1027	1277	255,0,0	1	250	0
CABIJV010000014	85458	85548	s171-_TY1	309	-	85458	85548	255,0,0	1	90	0
CABIJV010000014	85548	85880	s172-_TY1	2269	-	85548	85880	255,0,0	1	332	0
CABIJV010000014	85956	86279	s173-_TY2	2593	-	85956	86279	255,0,0	1	323	0
CABIJV010000014	162495	162836	s174+_TY3	2997	+	162495	162836	255,0,0	1	341	0
CABIJV010000014	162842	163180	s175-_TY3	2262	-	162842	163180	255,0,0	1	338	0
CABIJV010000014	354628	354942	s180-_TY1	1362	-	354628	354942	255,0,0	1	314	0
CABIJV010000014	415204	415536	s182-_TY1	2587	-	415204	415536	255,0,0	1	332	0
CABIJV010000014	437600	437872	s184+_TY1	1358	+	437600	437872	255,0,0	1	272	0
CABIJV010000011	235736	235822	s190-_TY4	230	-	235736	235822	255,0,0	1	86	0
CABIJV010000011	235826	236157	s191+_TY1	2466	+	235826	236157	255,0,0	1	331	0
CABIJV010000011	260358	260677	s193-_TY3	1975	-	260358	260677	255,0,0	1	319	0
CABIJV010000011	269962	270053	s194+_TY1	392	+	269962	270053	255,0,0	1	91	0
CABIJV010000011	319571	319861	s195+_TY1	1406	+	319571	319861	255,0,0	1	290	0
CABIJV010000011	365261	365557	s196-_TY2	1133	-	365261	365557	255,0,0	1	296	0
CABIJV010000011	365812	366182	s198-_TY4	3166	-	365812	366182	255,0,0	1	370	0
CABIJV010000011	396458	396777	s199-_TY1	1344	-	396458	396777	255,0,0	1	319	0
CABIJV010000011	396861	397204	s200-_TY3	1991	-	396861	397204	255,0,0	1	343	0
CABIJV010000011	449128	449188	s201+_TY4	239	+	449128	449188	255,0,0	1	60	0
CABIJV010000011	448829	449089	s202-_TY1	733	-	448829	449089	255,0,0	1	260	0
CABIJV010000011	449399	449707	s203+_TY1	1698	+	449399	449707	255,0,0	1	308	0
CABIJV010000011	449707	450078	s204-_TY4	3171	-	449707	450078	255,0,0	1	371	0
CABIJV010000011	554274	559705	f205-_TY3	33460	-	554274	559705	255,0,0	3	341,4749,341	0,341,5090
CABIJV010000027	814	6243	f206-_TY3	35655	-	814	6243	255,0,0	3	340,4748,341	0,340,5088
CABIJV010000039	0	3523	t207-_TY3	18390	-	0	3523	255,0,0	2	3185,338	0,3185
CABIJV010000039	12536	17958	f208-_TY3	35340	-	12536	17958	255,0,0	3	341,4740,341	0,341,5081
CABIJV010000039	26979	33194	f209-_TY4	54540	-	26979	33194	255,0,0	3	370,5475,370	0,370,5845
CABIJV010000039	33711	33853	s210+_TY2	607	+	33711	33853	255,0,0	1	142	0
CABIJV010000039	34213	34350	s212+_TY1	764	+	34213	34350	255,0,0	1	137	0
CABIJV010000003	1410	1659	s213-_TY5	1566	-	1410	1659	255,0,0	1	249	0
CABIJV010000003	3541	3766	s214+_TY5	1462	+	3541	3766	255,0,0	1	225	0
CABIJV010000003	5174	5226	s215+_TY5	326	+	5174	5226	255,0,0	1	52	0
CABIJV010000003	114733	115045	s217-_TY3	1848	-	114733	115045	255,0,0	1	312	0
CABIJV010000003	113626	113714	s218+_TY1	474	+	113626	113714	255,0,0	1	88	0
CABIJV010000003	114603	114746	s219-_TY1	549	-	114603	114746	255,0,0	1	143	0
CABIJV010000003	373581	373665	s220-_TY1	601	-	373581	373665	255,0,0	1	84	0
CABIJV010000003	373744	373905	s222+_TY1	842	+	373744	373905	255,0,0	1	161	0
CABIJV010000003	412521	412667	s227-_TY1	747	-	412521	412667	255,0,0	1	146	0
CABIJV010000003	412670	412993	s228+_TY1	1734	+	412670	412993	255,0,0	1	323	0
CABIJV010000003	476245	476545	s229-_TY1	1643	-	476245	476545	255,0,0	1	300	0
CABIJV010000003	716718	717057	s237-_TY3	1863	-	716718	717057	255,0,0	1	339	0
CABIJV010000003	842816	842901	s241-_TY1	411	-	842816	842901	255,0,0	1	85	0
CABIJV010000003	842901	843219	s242+_TY1	1573	+	842901	843219	255,0,0	1	318	0
CABIJV010000003	844021	844363	s245-_TY3	1771	-	844021	844363	255,0,0	1	342	0
CABIJV010000003	951661	951994	s247+_TY1	2312	+	951661	951994	255,0,0	1	333	0
CABIJV010000003	1054623	1054874	s252+_TY5	1730	+	1054623	1054874	255,0,0	1	251	0
CABIJV010000003	1062783	1063113	s255+_TY1	1818	+	1062783	1063113	255,0,0	1	330	0
CABIJV010000010	0	329	s256-_TY3	2839	-	0	329	255,0,0	1	329	0
CABIJV010000010	9363	15586	f257-_TY4	54009	-	9363	15586	255,0,0	3	371,5481,371	0,371,5852
CABIJV010000010	16103	16245	s258+_TY2	593	+	16103	16245	255,0,0	1	142	0
CABIJV010000010	16620	16744	s260+_TY1	749	+	16620	16744	255,0,0	1	124	0
CABIJV010000010	100915	101237	s264-_TY1	2136	-	100915	101237	255,0,0	1	322	0
CABIJV010000010	118990	119320	s265-_TY1	1397	-	118990	119320	255,0,0	1	330	0
CABIJV010000010	141213	141404	s267+_TY1	868	+	141213	141404	255,0,0	1	191	0
CABIJV010000010	141792	142163	s269+_TY4	3320	+	141792	142163	255,0,0	1	371	0
CABIJV010000010	142367	142699	s271+_TY1	2284	+	142367	142699	255,0,0	1	332	0
CABIJV010000010	211132	211361	s272-_TY1	1478	-	211132	211361	255,0,0	1	229	0
CABIJV010000010	386581	386681	s274+_TY1	613	+	386581	386681	255,0,0	1	100	0
CABIJV010000010	477362	477640	s277+_TY1	1304	+	477362	477640	255,0,0	1	278	0
CABIJV010000038	13823	20034	f279-_TY4	54498	-	13823	20034	255,0,0	3	371,5469,371	0,371,5840
CABIJV010000024	6248	12471	f280-_TY4	55000	-	6248	12471	255,0,0	3	371,5481,371	0,371,5852
CABIJV010000025	0	6146	f281-_TY4	54242	-	0	6146	255,0,0	3	295,5480,371	0,295,5775
CABIJV010000004	5284	5342	s282+_TY2	267	+	5284	5342	255,0,0	1	58	0
CABIJV010000004	62499	62839	s288-_TY3	2711	-	62499	62839	255,0,0	1	340	0
CABIJV010000004	120457	120610	s290-_TY1	961	-	120457	120610	255,0,0	1	153	0
CABIJV010000004	148418	148460	s293+_TY2	260	+	148418	148460	255,0,0	1	42	0
CABIJV010000004	148478	148608	s294+_TY1	608	+	148478	148608	255,0,0	1	130	0
CABIJV010000004	148869	149180	s296-_TY1	1372	-	148869	149180	255,0,0	1	311	0
CABIJV010000004	481692	481828	s303-_TY1	659	-	481692	481828	255,0,0	1	136	0
CABIJV010000004	481837	482175	s304+_TY1	1855	+	481837	482175	255,0,0	1	338	0
CABIJV010000004	854947	855035	s307+_TY1	405	+	854947	855035	255,0,0	1	88	0
CABIJV010000004	857557	857890	s309+_TY2	2568	+	857557	857890	255,0,0	1	333	0
CABIJV010000004	857890	857925	s310-_TY1	254	-	857890	857925	255,0,0	1	35	0
CABIJV010000004	857925	857977	s311-_TY1	257	-	857925	857977	255,0,0	1	52	0
CABIJV010000004	857977	858044	s312-_TY3	506	-	857977	858044	255,0,0	1	67	0
CABIJV010000004	858049	863480	f313+_TY3	34818	+	858049	863480	255,0,0	3	341,4749,341	0,341,5090
CABIJV010000004	912743	912791	s315-_TY5	323	-	912743	912791	255,0,0	1	48	0
CABIJV010000004	914101	914318	s316-_TY5	1450	-	914101	914318	255,0,0	1	217	0
CABIJV010000004	916390	916639	s317+_TY5	1645	+	916390	916639	255,0,0	1	249	0
CABIJV010000029	0	3114	t318+_TY3	28137	+	0	3114	255,0,0	2	2773,341	0,2773
CABIJV010000029	12194	17622	f319+_TY3	35638	+	12194	17622	255,0,0	3	341,4746,341	0,341,5087
CABIJV010000026	6581	11110	t320+_TY3	27236	+	6581	11110	255,0,0	2	332,4197	0,332
CABIJV010000023	5121	10552	f321+_TY3	35715	+	5121	10552	255,0,0	3	341,4749,341	0,341,5090
CABIJV010000023	19637	22495	t322+_TY3	16544	+	19637	22495	255,0,0	2	338,2519	0,339
CABIJV010000016	0	4767	t323+_TY4	41193	+	0	4767	255,0,0	2	4396,371	0,4396
CABIJV010000016	13806	19237	f324+_TY3	35010	+	13806	19237	255,0,0	3	341,4749,341	0,341,5090
CABIJV010000016	19413	25327	f325-_TY1	48093	-	19413	25327	255,0,0	3	332,5250,332	0,332,5582
CABIJV010000016	180045	180094	s332-_TY1	285	-	180045	180094	255,0,0	1	49	0
CABIJV010000016	180083	180160	s333+_TY1	549	+	180083	180160	255,0,0	1	77	0
CABIJV010000005	164870	165014	s338-_TY1	638	-	164870	165014	255,0,0	1	144	0
CABIJV010000005	165014	165385	s339+_TY4	3081	+	165014	165385	255,0,0	1	371	0
CABIJV010000005	481384	482048	s343-_TY1	1958	-	481384	482048	255,0,0	2	173,145	0,519
CABIJV010000005	481579	481902	s344-_TY2	2636	-	481579	481902	255,0,0	1	323	0
CABIJV010000005	542849	542928	s345+_TY1	567	+	542849	542928	255,0,0	1	79	0
CABIJV010000005	542898	542955	s346-_TY1	233	-	542898	542955	255,0,0	1	57	0
CABIJV010000005	599187	599526	s350-_TY3	2705	-	599187	599526	255,0,0	1	339	0
CABIJV010000007	196427	196748	s355-_TY1	2236	-	196427	196748	255,0,0	1	321	0
CABIJV010000007	308594	308705	s361-_TY1	627	-	308594	308705	255,0,0	1	111	0
CABIJV010000007	348157	348210	s366-_TY2	229	-	348157	348210	255,0,0	1	53	0
CABIJV010000007	350848	350902	s367+_TY1	282	+	350848	350902	255,0,0	1	54	0
CABIJV010000007	370537	370859	s369+_TY1	2345	+	370537	370859	255,0,0	1	322	0
CABIJV010000007	520932	526846	f370-_TY1	48192	-	520932	526846	255,0,0	3	332,5250,332	0,332,5582
CABIJV010000007	527045	527370	s371-_TY1	2216	-	527045	527370	255,0,0	1	325	0
CABIJV010000007	527370	527495	s372+_TY3	791	+	527370	527495	255,0,0	1	125	0
CABIJV010000007	527521	528571	s373-_TY3	2604	-	527521	528571	255,0,0	2	136,205	0,845
CABIJV010000007	527657	528366	s374-_TY4	3280	-	527657	528366	255,0,0	2	253,123	0,586
CABIJV010000007	527910	528243	s375+_TY2	2717	+	527910	528243	255,0,0	1	333	0
CABIJV010000007	666197	666476	s376-_TY1	1550	-	666197	666476	255,0,0	1	279	0
CABIJV010000007	718083	718333	s378-_TY5	1720	-	718083	718333	255,0,0	1	250	0
CABIJV010000006	151217	151587	s381+_TY4	2972	+	151217	151587	255,0,0	1	370	0
CABIJV010000006	151587	151683	s382+_TY1	654	+	151587	151683	255,0,0	1	96	0
CABIJV010000006	216322	216693	s386-_TY4	3134	-	216322	216693	255,0,0	1	371	0
CABIJV010000006	217002	222355	f387-_TY3	43740	-	217002	222355	255,0,0	3	341,4671,341	0,341,5012
CABIJV010000006	672105	674253	s391-_TY1	586	-	672105	674253	255,0,0	2	75,30	0,2118
CABIJV010000006	674103	674172	s392+_TY3	458	+	674103	674172	255,0,0	1	69	0
CABIJV010000006	674293	680516	f393-_TY4	54009	-	674293	680516	255,0,0	3	371,5481,371	0,371,5852
CABIJV010000006	680517	680836	s394-_TY2	2645	-	680517	680836	255,0,0	1	319	0
CABIJV010000006	680836	680997	s395-_TY4	1393	-	680836	680997	255,0,0	1	161	0
CABIJV010000008	141262	141331	s398-_TY1	339	-	141262	141331	255,0,0	1	69	0
CABIJV010000008	163187	163526	s400+_TY1	1966	+	163187	163526	255,0,0	1	339	0
CABIJV010000008	219905	220246	s403+_TY3	2997	+	219905	220246	255,0,0	1	341	0
CABIJV010000008	302716	302750	s404+_TY1	240	+	302716	302750	255,0,0	1	34	0
CABIJV010000008	302744	303036	s405-_TY1	2001	-	302744	303036	255,0,0	1	292	0
CABIJV010000008	379125	379192	s406-_TY3	301	-	379125	379192	255,0,0	1	67	0
CABIJV010000008	490476	490535	s411+_TY1	323	+	490476	490535	255,0,0	1	59	0
CABIJV010000008	513238	513549	s412-_TY1	1427	-	513238	513549	255,0,0	1	311	0
CABIJV010000008	665574	668714	t414-_TY5	24892	-	665574	668714	255,0,0	4	251,1421,1225,249	0,251,1666,2891
CABIJV010000009	62738	63071	s417+_TY2	2632	+	62738	63071	255,0,0	1	333	0
CABIJV010000009	138421	138754	s423+_TY1	2398	+	138421	138754	255,0,0	1	333	0
CABIJV010000009	176867	176998	s424+_TY1	756	+	176867	176998	255,0,0	1	131	0
CABIJV010000009	249588	249896	s427+_TY1	1215	+	249588	249896	255,0,0	1	308	0
CABIJV010000009	311986	312042	s430+_TY3_1p	256	+	311986	312042	255,0,0	1	56	0
CABIJV010000009	312052	312218	s431+_TY1	1031	+	312052	312218	255,0,0	1	166	0
CABIJV010000009	354237	354304	s434-_TY3	337	-	354237	354304	255,0,0	1	67	0
CABIJV010000009	434735	435067	s439+_TY1	2666	+	434735	435067	255,0,0	1	332	0
CABIJV010000009	435301	435333	s440+_TY1	240	+	435301	435333	255,0,0	1	32	0
CABIJV010000009	442314	442647	s444+_TY2	2733	+	442314	442647	255,0,0	1	333	0
CABIJV010000009	462109	462172	s446-_TY1	300	-	462109	462172	255,0,0	1	63	0
CABIJV010000009	553044	553295	s449-_TY5	1856	-	553044	553295	255,0,0	1	251	0
CABIJV010000009	555125	555357	s451+_TY5	1165	+	555125	555357	255,0,0	1	232	0
