# Supplementary material for: Evolution of Ty1 copy number control in yeast by horizontal transfer and recombination
Source: PLoS Genet. 2020 Feb 21;16(2):e1008632. doi: 10.1371/journal.pgen.1008632 (PMC7055915; doi:10.1371/journal.pgen.1008632)
Supplement: S7 File — Strain-specific BED12 files of Ty elements for all strains in the expanded dataset. Each Ty element in the BED12 file was categorized structurally with a prefix as full-length (f, internal region present and total length >95% of canonical length), truncated (t, internal region present and total length <95% of canonical length), or solo LTRs (s, LTR present but no match to internal region). Sequence IDs correspond to International Nucleotide Sequence Database Collaboration records except for S. jurei NCYC 3962 which uses IDs from an assembly provided by personal communication from the Daniela Delneri lab (University of Manchester). (ZIP) [file pgen.1008632.s014.zip › NCYC3947.bed]

LT986461.1	133085	133380	s4+_TY1	1472	+	133085	133380	255,0,0	1	295	0
LT986461.1	133425	133665	s5+_TSU4	1245	+	133425	133665	255,0,0	1	240	0
LT986461.1	154586	154645	s6-_TY1	299	-	154586	154645	255,0,0	1	59	0
LT986461.1	154671	154749	s7-_TY1	381	-	154671	154749	255,0,0	1	78	0
LT986461.1	154742	155095	t8+_TY1	2288	+	154742	155095	255,0,0	2	99,254	0,99
LT986461.1	155095	155334	s9-_TSU4	1277	-	155095	155334	255,0,0	1	239	0
LT986461.1	155414	155502	s10+_TY1	424	+	155414	155502	255,0,0	1	88	0
LT986461.1	169668	169964	s12+_TSU4	1248	+	169668	169964	255,0,0	1	296	0
LT986461.1	200865	201114	s13+_TSU4	1351	+	200865	201114	255,0,0	1	249	0
LT986461.1	201128	201467	s14+_TY1	1346	+	201128	201467	255,0,0	1	339	0
LT986461.1	236810	236900	s15+_TY1	396	+	236810	236900	255,0,0	1	90	0
LT986461.1	245089	245427	s16+_TY1	1734	+	245089	245427	255,0,0	1	338	0
LT986461.1	245504	245569	s17-_TY1	354	-	245504	245569	255,0,0	1	65	0
LT986461.1	245636	245875	s18+_TSU4	1275	+	245636	245875	255,0,0	1	239	0
LT986461.1	245876	245923	s19+_TY3	318	+	245876	245923	255,0,0	1	47	0
LT986461.1	288993	289152	s21-_TY3	855	-	288993	289152	255,0,0	1	159	0
LT986461.1	289152	289485	s22+_TY1	1775	+	289152	289485	255,0,0	1	333	0
LT986461.1	289486	289571	s23+_TY2	408	+	289486	289571	255,0,0	1	85	0
LT986461.1	330943	331206	s24-_TY2	1384	-	330943	331206	255,0,0	1	263	0
LT986461.1	331206	331455	s25+_TY1	1272	+	331206	331455	255,0,0	1	249	0
LT986461.1	331492	331731	s26-_TSU4	1235	-	331492	331731	255,0,0	1	239	0
LT986461.1	333681	333978	s27-_TY2	1241	-	333681	333978	255,0,0	1	297	0
LT986461.1	349707	349946	s28+_TSU4	1251	+	349707	349946	255,0,0	1	239	0
LT986461.1	371878	372117	s30-_TSU4	1225	-	371878	372117	255,0,0	1	239	0
LT986461.1	372201	372356	s31+_TY3	815	+	372201	372356	255,0,0	1	155	0
LT986461.1	439830	439898	s32+_TY3	266	+	439830	439898	255,0,0	1	68	0
LT986461.1	439898	440189	s33-_TY1	1436	-	439898	440189	255,0,0	1	291	0
LT986461.1	440375	440707	s34+_TY1	1762	+	440375	440707	255,0,0	1	332	0
LT986461.1	454527	454766	s36-_TSU4	1303	-	454527	454766	255,0,0	1	239	0
LT986461.1	455037	455360	s38-_TY1	1702	-	455037	455360	255,0,0	1	323	0
LT986461.1	617331	617651	s39+_TY2	1605	+	617331	617651	255,0,0	1	320	0
LT986461.1	638351	638683	s40+_TY1	1639	+	638351	638683	255,0,0	1	332	0
LT986461.1	676461	676785	s41-_TY1	1712	-	676461	676785	255,0,0	1	324	0
LT986461.1	705187	705520	s43-_TY1	1719	-	705187	705520	255,0,0	1	333	0
LT986461.1	705520	705575	s44+_TSU4	361	+	705520	705575	255,0,0	1	55	0
LT986461.1	807369	807690	s45-_TY1	1550	-	807369	807690	255,0,0	1	321	0
LT986462.1	2005	3068	t47-_TY5	5840	-	2005	3068	255,0,0	2	975,56	0,1007
LT986462.1	96154	96233	s51-_TSU4	407	-	96154	96233	255,0,0	1	79	0
LT986462.1	96229	96469	s52+_TY1	1183	+	96229	96469	255,0,0	1	240	0
LT986462.1	96641	96880	s53+_TSU4	1280	+	96641	96880	255,0,0	1	239	0
LT986462.1	137267	137506	s54-_TSU4	1227	-	137267	137506	255,0,0	1	239	0
LT986462.1	137720	137957	s56+_TY1	676	+	137720	137957	255,0,0	1	237	0
LT986462.1	174294	174468	s60+_TY1	929	+	174294	174468	255,0,0	1	174	0
LT986462.1	174554	174793	s61+_TSU4	1196	+	174554	174793	255,0,0	1	239	0
LT986462.1	189901	189962	s62+_TY1	377	+	189901	189962	255,0,0	1	61	0
LT986462.1	189948	190081	s63-_TY1	743	-	189948	190081	255,0,0	1	133	0
LT986462.1	196577	196816	s64+_TSU4	1295	+	196577	196816	255,0,0	1	239	0
LT986462.1	254424	254618	s65-_TY3	894	-	254424	254618	255,0,0	1	194	0
LT986462.1	254089	254423	s66+_TY1	1803	+	254089	254423	255,0,0	1	334	0
LT986462.1	255062	255147	s68+_TY1	483	+	255062	255147	255,0,0	1	85	0
LT986462.1	290938	291187	s71+_TSU4	1209	+	290938	291187	255,0,0	1	249	0
LT986462.1	291484	291768	s72-_TY1	1428	-	291484	291768	255,0,0	2	139,137	0,147
LT986462.1	292138	292379	s73+_TSU4	1249	+	292138	292379	255,0,0	1	241	0
LT986462.1	292873	293112	s74+_TSU4	1237	+	292873	293112	255,0,0	1	239	0
LT986462.1	293112	293355	s75+_TY1	1209	+	293112	293355	255,0,0	1	243	0
LT986463.1	1988	3279	t77-_TY5	7633	-	1988	3279	255,0,0	2	1149,135	0,1156
LT986463.1	14671	14770	s82+_TY1	694	+	14671	14770	255,0,0	1	99	0
LT986463.1	14865	15104	s83-_TSU4	1203	-	14865	15104	255,0,0	1	239	0
LT986463.1	196006	196245	s86-_TSU4	1277	-	196006	196245	255,0,0	1	239	0
LT986463.1	196728	196826	s87+_TY3	569	+	196728	196826	255,0,0	1	98	0
LT986463.1	196916	197237	s88+_TY1	1703	+	196916	197237	255,0,0	1	321	0
LT986463.1	219448	219583	s89-_TY1	639	-	219448	219583	255,0,0	1	135	0
LT986463.1	219581	219815	s90-_TSU4	1206	-	219581	219815	255,0,0	1	234	0
LT986463.1	231040	231373	s91-_TY1	1784	-	231040	231373	255,0,0	1	333	0
LT986463.1	313882	314008	s93-_TY1	513	-	313882	314008	255,0,0	1	126	0
LT986463.1	314008	314341	s94-_TY1	1738	-	314008	314341	255,0,0	1	333	0
LT986463.1	336594	337027	s96+_TY1	727	+	336594	337027	255,0,0	2	39,75	0,358
LT986463.1	336633	336936	s97-_TY1	1642	-	336633	336936	255,0,0	1	303	0
LT986463.1	391989	392225	s98+_TY1	1151	+	391989	392225	255,0,0	1	236	0
LT986463.1	633290	633462	s100-_TSU4	984	-	633290	633462	255,0,0	1	172	0
LT986463.1	633480	633813	s101-_TY1	1839	-	633480	633813	255,0,0	1	333	0
LT986463.1	805995	807171	t104+_TY5	6098	+	805995	807171	255,0,0	1	1176	0
LT986464.1	885	980	s106-_TY5	429	-	885	980	255,0,0	1	95	0
LT986464.1	1094	1318	s107-_TSU4	1120	-	1094	1318	255,0,0	1	224	0
LT986464.1	3712	4027	s109-_TY1	1342	-	3712	4027	255,0,0	1	315	0
LT986464.1	9507	9840	s112-_TY1	1749	-	9507	9840	255,0,0	1	333	0
LT986464.1	17562	17640	s113-_TY5	379	-	17562	17640	255,0,0	1	78	0
LT986464.1	17679	17728	s114+_TY5	238	+	17679	17728	255,0,0	1	49	0
LT986464.1	88586	92433	t116-_TY1	24106	-	88586	92433	255,0,0	3	333,3175,333	0,333,3514
LT986464.1	92433	92713	s117+_TY2	1246	+	92433	92713	255,0,0	1	280	0
LT986464.1	92714	92837	s118+_TY1	522	+	92714	92837	255,0,0	1	123	0
LT986464.1	97092	97330	s123-_TSU4	1138	-	97092	97330	255,0,0	1	238	0
LT986464.1	131818	132057	s125+_TSU4	1231	+	131818	132057	255,0,0	1	239	0
LT986464.1	134471	134547	s126-_TY1	290	-	134471	134547	255,0,0	1	76	0
LT986464.1	149874	150113	s127-_TSU4	1254	-	149874	150113	255,0,0	1	239	0
LT986464.1	150197	150493	s128+_TY1	1462	+	150197	150493	255,0,0	1	296	0
LT986464.1	150622	150735	s129-_TY1	705	-	150622	150735	255,0,0	1	113	0
LT986464.1	157275	157514	s130+_TSU4	1279	+	157275	157514	255,0,0	1	239	0
LT986464.1	158441	158765	s132-_TY2	1667	-	158441	158765	255,0,0	1	324	0
LT986464.1	158772	158847	s133-_TSU4	266	-	158772	158847	255,0,0	1	75	0
LT986464.1	175270	175449	s135+_TY3	810	+	175270	175449	255,0,0	1	179	0
LT986464.1	234039	234362	s136+_TY1	1594	+	234039	234362	255,0,0	1	323	0
LT986464.1	234373	234483	s137+_TSU4	676	+	234373	234483	255,0,0	1	110	0
LT986464.1	234485	234530	s138+_TSU4	236	+	234485	234530	255,0,0	1	45	0
LT986464.1	234566	234805	s139-_TSU4	1198	-	234566	234805	255,0,0	1	239	0
LT986464.1	298240	298563	s140-_TY1	1418	-	298240	298563	255,0,0	1	323	0
LT986464.1	299422	299638	s141-_TY5	1073	-	299422	299638	255,0,0	1	216	0
LT986464.1	299733	299808	s142-_TY5	366	-	299733	299808	255,0,0	1	75	0
LT986465.1	350170	350375	s146+_TSU4	1192	+	350170	350375	255,0,0	1	205	0
LT986465.1	400783	401117	s147+_TY1	1784	+	400783	401117	255,0,0	1	334	0
LT986465.1	401844	402192	s148-_TY3	1920	-	401844	402192	255,0,0	1	348	0
LT986465.1	428056	428373	s149-_TY1	1599	-	428056	428373	255,0,0	1	317	0
LT986465.1	428958	429246	s150+_TY1	937	+	428958	429246	255,0,0	1	288	0
LT986465.1	429348	430019	s151+_TY3	1776	+	429348	430019	255,0,0	2	57,274	0,397
LT986465.1	429407	429740	s152-_TY1	1811	-	429407	429740	255,0,0	1	333	0
LT986465.1	507186	507863	s155+_TY2	1629	+	507186	507863	255,0,0	2	266,78	0,599
LT986465.1	507462	507785	s156-_TY1	1814	-	507462	507785	255,0,0	1	323	0
LT986465.1	508167	508255	s157-_TY1	386	-	508167	508255	255,0,0	1	88	0
LT986465.1	508404	508737	s159+_TY1	1826	+	508404	508737	255,0,0	1	333	0
LT986465.1	600577	600719	s160+_TY2	695	+	600577	600719	255,0,0	1	142	0
LT986465.1	600234	600565	s161-_TY1	1713	-	600234	600565	255,0,0	1	331	0
LT986465.1	625942	626275	s163+_TY1	1790	+	625942	626275	255,0,0	1	333	0
LT986465.1	643258	643315	s164+_TY2	323	+	643258	643315	255,0,0	1	57	0
LT986465.1	643315	643554	s165-_TSU4	1175	-	643315	643554	255,0,0	1	239	0
LT986465.1	643584	643917	s166-_TY1	1779	-	643584	643917	255,0,0	1	333	0
LT986465.1	643977	644258	s167+_TY1	1552	+	643977	644258	255,0,0	1	281	0
LT986465.1	780481	780541	s168-_TY1	303	-	780481	780541	255,0,0	1	60	0
LT986465.1	780541	781121	s169-_TSU4	1267	-	780541	781121	255,0,0	2	137,108	0,472
LT986465.1	780678	781011	s170-_TY1	1712	-	780678	781011	255,0,0	1	333	0
LT986465.1	847247	847384	s172+_TSU4	825	+	847247	847384	255,0,0	1	137	0
LT986465.1	846914	847247	s173+_TY1	1723	+	846914	847247	255,0,0	1	333	0
LT986465.1	909779	910018	s176-_TSU4	1230	-	909779	910018	255,0,0	1	239	0
LT986465.1	910133	910205	s177+_TY2	388	+	910133	910205	255,0,0	1	72	0
LT986465.1	944172	944243	s178-_TSU4	419	-	944172	944243	255,0,0	1	71	0
LT986465.1	944253	944576	s179-_TY1	1738	-	944253	944576	255,0,0	1	323	0
LT986465.1	944576	944806	s180-_TSU4	920	-	944576	944806	255,0,0	1	230	0
LT986465.1	944906	950822	f181+_TY1	39769	+	944906	950822	255,0,0	3	333,5250,333	0,333,5583
LT986465.1	950822	951001	s182-_TY1	1040	-	950822	951001	255,0,0	1	179	0
LT986465.1	976025	976157	s185+_TY1	668	+	976025	976157	255,0,0	1	132	0
LT986465.1	1052157	1052209	s186+_TY2	311	+	1052157	1052209	255,0,0	1	52	0
LT986465.1	1052225	1052464	s187-_TSU4	1277	-	1052225	1052464	255,0,0	1	239	0
LT986465.1	1052552	1052884	s188+_TY2	1778	+	1052552	1052884	255,0,0	1	332	0
LT986465.1	1101946	1102621	s189+_TY3	1961	+	1101946	1102621	255,0,0	2	73,280	0,395
LT986465.1	1102102	1102341	s190+_TSU4	1277	+	1102102	1102341	255,0,0	1	239	0
LT986465.1	1200903	1200955	s193-_TY3	369	-	1200903	1200955	255,0,0	1	52	0
LT986465.1	1201038	1201371	s194-_TY1	1717	-	1201038	1201371	255,0,0	1	333	0
LT986465.1	1201371	1201453	s195+_TY1	368	+	1201371	1201453	255,0,0	1	82	0
LT986465.1	1249957	1250026	s196+_TY2	373	+	1249957	1250026	255,0,0	1	69	0
LT986465.1	1250021	1250121	s197-_TY1	550	-	1250021	1250121	255,0,0	1	100	0
LT986465.1	1250285	1250563	s198+_TY3	1166	+	1250285	1250563	255,0,0	1	278	0
LT986465.1	1297185	1297481	s199-_TY2	1046	-	1297185	1297481	255,0,0	1	296	0
LT986465.1	1406814	1407053	s200-_TSU4	1277	-	1406814	1407053	255,0,0	1	239	0
LT986465.1	1407139	1407263	s201-_TSU4	792	-	1407139	1407263	255,0,0	1	124	0
LT986465.1	1407263	1407596	s202+_TY1	1805	+	1407263	1407596	255,0,0	1	333	0
LT986465.1	1407596	1407656	s203+_TY1	271	+	1407596	1407656	255,0,0	1	60	0
LT986466.1	526	1702	t207-_TY5	6098	-	526	1702	255,0,0	1	1176	0
LT986466.1	171227	171509	s210+_TY1	955	+	171227	171509	255,0,0	2	128,40	0,242
LT986466.1	193629	193868	s212-_TSU4	1216	-	193629	193868	255,0,0	1	239	0
LT986466.1	193912	193981	s213+_TY3	404	+	193912	193981	255,0,0	1	69	0
LT986466.1	291815	292068	s217+_TY3	1231	+	291815	292068	255,0,0	1	253	0
LT986466.1	292201	292453	s218+_TSU4	1275	+	292201	292453	255,0,0	1	252	0
LT986466.1	294901	295035	s220+_TY1	733	+	294901	295035	255,0,0	1	134	0
LT986466.1	320199	320268	s223-_TSU4	398	-	320199	320268	255,0,0	1	69	0
LT986466.1	320268	321792	t224-_TY1	9772	-	320268	321792	255,0,0	2	311,1213	0,311
LT986466.1	321758	321865	s225+_TY1	559	+	321758	321865	255,0,0	1	107	0
LT986466.1	332976	333217	s227+_TSU4	1152	+	332976	333217	255,0,0	1	241	0
LT986466.1	368270	368404	s229-_TY3	635	-	368270	368404	255,0,0	1	134	0
LT986466.1	368414	369059	s230+_TY1	1607	+	368414	369059	255,0,0	2	266,54	0,591
LT986466.1	368680	368919	s231-_TSU4	1214	-	368680	368919	255,0,0	1	239	0
LT986466.1	369063	369130	s232+_TSU4	315	+	369063	369130	255,0,0	1	67	0
LT986466.1	432111	432432	s234-_TY1	1581	-	432111	432432	255,0,0	1	321	0
LT986468.1	1185	6391	t235-_TY5	32841	-	1185	6391	255,0,0	3	96,4874,96	0,236,5110
LT986468.1	7678	7999	s236+_TY1	1598	+	7678	7999	255,0,0	1	321	0
LT986468.1	63030	63201	s238-_TY1	709	-	63030	63201	255,0,0	1	171	0
LT986468.1	92405	92743	s241+_TY1	1619	+	92405	92743	255,0,0	1	338	0
LT986468.1	92743	92815	s242-_TSU4	327	-	92743	92815	255,0,0	1	72	0
LT986468.1	92889	92949	s243+_TY1	234	+	92889	92949	255,0,0	1	60	0
LT986468.1	123135	123435	s244-_TY2	1322	-	123135	123435	255,0,0	1	300	0
LT986468.1	140541	140746	t245-_TY1	1404	-	140541	140746	255,0,0	1	205	0
LT986468.1	140747	141070	s246+_TY1	1782	+	140747	141070	255,0,0	1	323	0
LT986468.1	141665	141904	s247-_TSU4	1218	-	141665	141904	255,0,0	1	239	0
LT986468.1	155403	155589	s248+_TY1	793	+	155403	155589	255,0,0	1	186	0
LT986468.1	181801	182117	s249+_TY1	1137	+	181801	182117	255,0,0	1	316	0
LT986468.1	182346	182491	s251-_TY2	665	-	182346	182491	255,0,0	1	145	0
LT986468.1	182530	182770	s252-_TSU4	1166	-	182530	182770	255,0,0	1	240	0
LT986468.1	213522	213867	s254-_TY3	1860	-	213522	213867	255,0,0	1	345	0
LT986468.1	255355	255585	s256+_TSU4	1222	+	255355	255585	255,0,0	1	230	0
LT986468.1	294218	294484	s260+_TY1	1417	+	294218	294484	255,0,0	1	266	0
LT986468.1	294606	294936	s261-_TY1	1712	-	294606	294936	255,0,0	1	330	0
LT986468.1	360070	360403	s265-_TY1	1671	-	360070	360403	255,0,0	1	333	0
LT986468.1	360519	360815	s266+_TSU4	1226	+	360519	360815	255,0,0	1	296	0
LT986468.1	360815	360916	s267+_TY3	530	+	360815	360916	255,0,0	1	101	0
LT986468.1	440163	440229	s268-_TY1	320	-	440163	440229	255,0,0	1	66	0
LT986468.1	440229	445839	t269+_TY1	23073	+	440229	445839	255,0,0	3	333,3002,169	0,333,5441
LT986468.1	443608	443847	s270-_TSU4	1206	-	443608	443847	255,0,0	1	239	0
LT986468.1	444169	444487	s271-_TY1	1563	-	444169	444487	255,0,0	1	318	0
LT986468.1	445969	446208	s273+_TSU4	1266	+	445969	446208	255,0,0	1	239	0
LT986468.1	451651	457566	f275-_TY1	39623	-	451651	457566	255,0,0	3	333,5249,333	0,333,5582
LT986468.1	457566	457635	s276+_TSU4	419	+	457566	457635	255,0,0	1	69	0
LT986468.1	457635	457797	s277-_TY2	749	-	457635	457797	255,0,0	1	162	0
LT986468.1	477239	477313	s279+_TY1	394	+	477239	477313	255,0,0	1	74	0
LT986468.1	477317	477397	s280-_TY2	378	-	477317	477397	255,0,0	1	80	0
LT986468.1	495522	495639	s281-_TSU4	735	-	495522	495639	255,0,0	1	117	0
LT986468.1	495640	495972	s282-_TY1	1690	-	495640	495972	255,0,0	1	332	0
LT986468.1	496016	496075	s283+_TY2	361	+	496016	496075	255,0,0	1	59	0
LT986468.1	496068	496212	s284+_TY1	665	+	496068	496212	255,0,0	1	144	0
LT986468.1	500218	500542	s285-_TY1	1605	-	500218	500542	255,0,0	1	324	0
LT986468.1	553353	553448	s286-_TY1	498	-	553353	553448	255,0,0	1	95	0
LT986468.1	553448	553780	s287+_TY2	1577	+	553448	553780	255,0,0	1	332	0
LT986468.1	559756	559851	s289+_TY5	427	+	559756	559851	255,0,0	1	95	0
LT986468.1	560975	561307	s290+_TY1	1422	+	560975	561307	255,0,0	1	332	0
LT986469.1	957	1052	s291-_TY5	453	-	957	1052	255,0,0	1	95	0
LT986469.1	1258	1307	s292+_TY5	251	+	1258	1307	255,0,0	1	49	0
LT986469.1	9838	10078	s293-_TSU4	950	-	9838	10078	255,0,0	1	240	0
LT986469.1	35645	35906	s296+_TY1	1046	+	35645	35906	255,0,0	1	261	0
LT986469.1	120074	120397	s298+_TY1	1745	+	120074	120397	255,0,0	1	323	0
LT986469.1	156540	156811	s300+_TY1	1475	+	156540	156811	255,0,0	1	271	0
LT986469.1	169990	170318	s301+_TY1	1681	+	169990	170318	255,0,0	1	328	0
LT986469.1	173030	173318	s303+_TY1	1161	+	173030	173318	255,0,0	1	288	0
LT986469.1	176752	182731	f305+_TSU4	38233	+	176752	182731	255,0,0	3	239,5417,239	0,239,5740
LT986469.1	182756	182936	s306+_TSU4	894	+	182756	182936	255,0,0	1	180	0
LT986469.1	182939	183272	s307+_TY1	1767	+	182939	183272	255,0,0	1	333	0
LT986469.1	183272	183435	s308-_TSU4	811	-	183272	183435	255,0,0	1	163	0
LT986469.1	183645	183977	s309+_TY1	1724	+	183645	183977	255,0,0	1	332	0
LT986469.1	187677	187916	s310-_TSU4	1209	-	187677	187916	255,0,0	1	239	0
LT986469.1	205774	206059	s312+_TSU4	1224	+	205774	206059	255,0,0	1	285	0
LT986469.1	291745	291996	s315-_TSU4	1164	-	291745	291996	255,0,0	1	251	0
LT986469.1	331033	331169	s316-_TY2	739	-	331033	331169	255,0,0	1	136	0
LT986469.1	331807	332518	s317-_TY1	1537	-	331807	332518	255,0,0	2	50,267	0,444
LT986469.1	331857	332154	s318-_TSU4	1329	-	331857	332154	255,0,0	1	297	0
LT986469.1	332572	332715	s319-_TSU4	356	-	332572	332715	255,0,0	1	143	0
LT986469.1	332805	332949	s320-_TY2	847	-	332805	332949	255,0,0	1	144	0
LT986469.1	337669	337964	s321-_TSU4	1291	-	337669	337964	255,0,0	1	295	0
LT986469.1	338045	338326	s322-_TY2	1450	-	338045	338326	255,0,0	1	281	0
LT986469.1	340263	340596	s323+_TY1	1706	+	340263	340596	255,0,0	1	333	0
LT986469.1	357004	357289	s326-_TY1	1599	-	357004	357289	255,0,0	1	285	0
LT986469.1	361663	361854	s328-_TY1	836	-	361663	361854	255,0,0	1	191	0
LT986469.1	361899	362138	s329+_TSU4	1248	+	361899	362138	255,0,0	1	239	0
LT986469.1	364517	364783	s330+_TY1	1373	+	364517	364783	255,0,0	1	266	0
LT986469.1	364880	365176	s331+_TSU4	1282	+	364880	365176	255,0,0	1	296	0
LT986469.1	400908	401123	s333+_TY2	1173	+	400908	401123	255,0,0	1	215	0
LT986469.1	401207	407186	f334+_TSU4	38218	+	401207	407186	255,0,0	3	239,5417,239	0,239,5740
LT986469.1	407186	407299	s335+_TY1	767	+	407186	407299	255,0,0	1	113	0
LT986469.1	411134	411467	s336+_TY1	1826	+	411134	411467	255,0,0	1	333	0
LT986469.1	411818	411919	s338+_TY1	584	+	411818	411919	255,0,0	1	101	0
LT986469.1	425605	426165	s339-_TY3	980	-	425605	426165	255,0,0	2	135,87	0,473
LT986469.1	425742	426078	s340+_TY1	1507	+	425742	426078	255,0,0	1	336	0
LT986469.1	442605	442734	s341-_TY1	709	-	442605	442734	255,0,0	1	129	0
LT986469.1	443413	443709	s345+_TSU4	1317	+	443413	443709	255,0,0	1	296	0
LT986469.1	465809	465899	s347-_TY2	438	-	465809	465899	255,0,0	1	90	0
LT986469.1	496322	496529	s350+_TY1	1190	+	496322	496529	255,0,0	2	35,138	0,69
LT986469.1	496618	496913	s351+_TSU4	1366	+	496618	496913	255,0,0	1	295	0
LT986469.1	499678	500256	s352+_TSU4	1038	+	499678	500256	255,0,0	2	71,173	0,405
LT986469.1	499750	500083	s353-_TY1	1790	-	499750	500083	255,0,0	1	333	0
LT986469.1	500256	500569	s354-_TY1	1389	-	500256	500569	255,0,0	1	313	0
LT986469.1	551948	552634	s355-_TY3	1986	-	551948	552634	255,0,0	2	314,39	0,647
LT986469.1	552262	552595	s356-_TY1	1780	-	552262	552595	255,0,0	1	333	0
LT986469.1	727732	728053	s357-_TY1	1568	-	727732	728053	255,0,0	1	321	0
LT986470.1	69218	69260	s359+_TY3	230	+	69218	69260	255,0,0	1	42	0
LT986470.1	69278	71072	t360-_TY1	11679	-	69278	71072	255,0,0	4	333,967,175,330	0,333,1297,1464
LT986470.1	71067	71163	s361+_TY1	598	+	71067	71163	255,0,0	1	96	0
LT986470.1	105945	106128	s363+_TY3	745	+	105945	106128	255,0,0	1	183	0
LT986470.1	106128	106461	s364+_TY1	1750	+	106128	106461	255,0,0	1	333	0
LT986470.1	106493	106557	s365+_TY1	369	+	106493	106557	255,0,0	1	64	0
LT986470.1	109595	109919	s366+_TY1	1700	+	109595	109919	255,0,0	1	324	0
LT986470.1	109929	110069	s367-_TSU4	609	-	109929	110069	255,0,0	1	140	0
LT986470.1	116492	116825	s369+_TY1	1771	+	116492	116825	255,0,0	1	333	0
LT986470.1	116837	117131	s370-_TSU4	1275	-	116837	117131	255,0,0	1	294	0
LT986470.1	199091	199367	s371-_TY1	962	-	199091	199367	255,0,0	1	276	0
LT986470.1	199461	199794	s372+_TY1	1793	+	199461	199794	255,0,0	1	333	0
LT986470.1	199885	200124	s373+_TSU4	1150	+	199885	200124	255,0,0	1	239	0
LT986470.1	200124	200186	s374-_TY3	322	-	200124	200186	255,0,0	1	62	0
LT986470.1	282222	282281	s376+_TY1	228	+	282222	282281	255,0,0	1	59	0
LT986470.1	282829	283150	s377+_TY1	1752	+	282829	283150	255,0,0	1	321	0
LT986470.1	314583	314822	s381+_TSU4	1224	+	314583	314822	255,0,0	1	239	0
LT986470.1	314852	315088	s382-_TY1	998	-	314852	315088	255,0,0	1	236	0
LT986470.1	396182	398135	t384-_TY1	13488	-	396182	398135	255,0,0	3	64,1675,230	0,64,1723
LT986470.1	398135	398468	s385+_TY1	1822	+	398135	398468	255,0,0	1	333	0
LT986470.1	398468	398623	s386+_TY1	749	+	398468	398623	255,0,0	1	155	0
LT986470.1	398633	398699	s387-_TY3	375	-	398633	398699	255,0,0	1	66	0
LT986470.1	405806	405845	s388+_TY3	276	+	405806	405845	255,0,0	1	39	0
LT986470.1	414988	415299	s389-_TY1	1661	-	414988	415299	255,0,0	1	311	0
LT986470.1	433870	434189	s390-_TY1	1729	-	433870	434189	255,0,0	1	319	0
LT986470.1	434189	434266	s391-_TY1	407	-	434189	434266	255,0,0	1	77	0
LT986470.1	434336	434660	s392-_TY2	987	-	434336	434660	255,0,0	1	324	0
LT986470.1	525422	525758	s394-_TY1	1467	-	525422	525758	255,0,0	1	336	0
LT986470.1	544950	545096	s395-_TSU4	842	-	544950	545096	255,0,0	1	146	0
LT986470.1	545545	545878	s396-_TY1	1685	-	545545	545878	255,0,0	1	333	0
LT986470.1	569849	570172	s399-_TY1	1679	-	569849	570172	255,0,0	1	323	0
LT986470.1	630244	630576	s401+_TY1	1682	+	630244	630576	255,0,0	1	332	0
LT986471.1	2100	2421	s402+_TY1	1598	+	2100	2421	255,0,0	1	321	0
LT986471.1	74797	74993	s403+_TY2	884	+	74797	74993	255,0,0	1	196	0
LT986471.1	75070	75132	s405-_TY4	268	-	75070	75132	255,0,0	1	62	0
LT986471.1	100219	100348	s407-_TY4	651	-	100219	100348	255,0,0	1	129	0
LT986471.1	100354	100687	s408+_TY1	1728	+	100354	100687	255,0,0	1	333	0
LT986471.1	117249	117429	s411+_TSU4	811	+	117249	117429	255,0,0	1	180	0
LT986471.1	117516	117755	s412+_TSU4	1198	+	117516	117755	255,0,0	1	239	0
LT986471.1	216325	216564	s413+_TSU4	1116	+	216325	216564	255,0,0	1	239	0
LT986471.1	337470	337510	s415-_TY1	267	-	337470	337510	255,0,0	1	40	0
LT986471.1	337594	337679	s416+_TSU4	366	+	337594	337679	255,0,0	1	85	0
LT986471.1	368192	368525	s417-_TY1	1839	-	368192	368525	255,0,0	1	333	0
LT986471.1	368525	368876	s418+_TY1	1505	+	368525	368876	255,0,0	1	351	0
LT986471.1	369003	369242	s419-_TSU4	1314	-	369003	369242	255,0,0	1	239	0
LT986471.1	443550	443881	s420+_TY2	1503	+	443550	443881	255,0,0	1	331	0
LT986471.1	444134	444244	s421-_TY1	554	-	444134	444244	255,0,0	1	110	0
LT986471.1	453131	453349	s422-_TY4	580	-	453131	453349	255,0,0	1	218	0
LT986471.1	453508	454131	s423-_TY1	1531	-	453508	454131	255,0,0	2	76,263	0,360
LT986471.1	453629	453868	s424+_TSU4	1178	+	453629	453868	255,0,0	1	239	0
LT986472.1	23612	23946	s426+_TY1	1608	+	23612	23946	255,0,0	1	334	0
LT986472.1	52897	53249	s427+_TY3	2010	+	52897	53249	255,0,0	1	352	0
LT986472.1	53276	53585	s428+_TY1	1230	+	53276	53585	255,0,0	1	309	0
LT986472.1	109384	109623	s429-_TSU4	1196	-	109384	109623	255,0,0	1	239	0
LT986472.1	109707	110029	s430-_TY1	1674	-	109707	110029	255,0,0	1	322	0
LT986472.1	110126	110405	s431-_TSU4	1021	-	110126	110405	255,0,0	1	279	0
LT986472.1	191132	197292	s433-_TSU4	1228	-	191132	197292	255,0,0	2	43,201	0,5959
LT986472.1	191175	197091	f434-_TY1	39850	-	191175	197091	255,0,0	3	333,5250,333	0,333,5583
LT986472.1	227277	227591	s436-_TY1	1718	-	227277	227591	255,0,0	1	314	0
LT986472.1	227594	227890	s437-_TSU4	1366	-	227594	227890	255,0,0	1	296	0
LT986472.1	349911	351957	s439-_TY1	1057	-	349911	351957	255,0,0	2	180,52	0,1994
LT986472.1	350065	350186	s440+_TY1	680	+	350065	350186	255,0,0	1	121	0
LT986472.1	351661	351900	s441+_TSU4	1281	+	351661	351900	255,0,0	1	239	0
LT986472.1	371437	371489	s442+_TY2	310	+	371437	371489	255,0,0	1	52	0
LT986472.1	371494	371733	s443-_TSU4	1303	-	371494	371733	255,0,0	1	239	0
LT986472.1	371780	372059	s444+_TY1	1511	+	371780	372059	255,0,0	1	279	0
LT986472.1	375169	375438	s446+_TY2	1250	+	375169	375438	255,0,0	1	269	0
LT986472.1	375438	375677	s447-_TSU4	1259	-	375438	375677	255,0,0	1	239	0
LT986472.1	394508	394869	s449+_TY3	1867	+	394508	394869	255,0,0	1	361	0
LT986472.1	413462	413545	s451-_TY1	440	-	413462	413545	255,0,0	1	83	0
LT986472.1	413628	419606	f452+_TSU4	38228	+	413628	419606	255,0,0	3	239,5416,239	0,239,5739
LT986472.1	419613	419709	s453+_TY2	544	+	419613	419709	255,0,0	1	96	0
LT986472.1	419751	419990	s454-_TSU4	1241	-	419751	419990	255,0,0	1	239	0
LT986472.1	420054	420191	s455+_TY1	730	+	420054	420191	255,0,0	1	137	0
LT986472.1	425296	425535	s457+_TSU4	1218	+	425296	425535	255,0,0	1	239	0
LT986472.1	427190	427252	s458+_TY3	451	+	427190	427252	255,0,0	1	62	0
LT986472.1	427252	427424	s459+_TY1	983	+	427252	427424	255,0,0	1	172	0
LT986472.1	509676	509741	s461+_TY2	288	+	509676	509741	255,0,0	1	65	0
LT986472.1	510390	510722	s463-_TY1	1732	-	510390	510722	255,0,0	1	332	0
LT986472.1	516352	516453	s464-_TSU4	579	-	516352	516453	255,0,0	1	101	0
LT986472.1	516453	516786	s465+_TY1	1732	+	516453	516786	255,0,0	1	333	0
LT986472.1	526450	526710	s467+_TY1	1379	+	526450	526710	255,0,0	2	143,98	0,162
LT986472.1	536824	537157	s468+_TY1	1595	+	536824	537157	255,0,0	1	333	0
LT986472.1	611781	612097	s471-_TY1	1248	-	611781	612097	255,0,0	1	316	0
LT986472.1	612103	612434	s472+_TY2	1726	+	612103	612434	255,0,0	1	331	0
LT986473.1	1720	2809	t475-_TY5	6709	-	1720	2809	255,0,0	1	1089	0
LT986473.1	2954	3025	s476+_TY5	410	+	2954	3025	255,0,0	1	71	0
LT986473.1	12426	12539	s477-_TY4	424	-	12426	12539	255,0,0	1	113	0
LT986473.1	35084	35417	s478+_TY1	1839	+	35084	35417	255,0,0	1	333	0
LT986473.1	35417	35651	s479-_TSU4	1148	-	35417	35651	255,0,0	1	234	0
LT986473.1	35736	36069	s480+_TY1	1695	+	35736	36069	255,0,0	1	333	0
LT986473.1	63340	63634	s481-_TY1	1155	-	63340	63634	255,0,0	1	294	0
LT986473.1	63697	63936	s482+_TSU4	1254	+	63697	63936	255,0,0	1	239	0
LT986473.1	73803	74052	s485+_TSU4	1173	+	73803	74052	255,0,0	1	249	0
LT986473.1	131301	131632	s487+_TY1	1657	+	131301	131632	255,0,0	1	331	0
LT986473.1	152973	153296	s488+_TY1	1785	+	152973	153296	255,0,0	1	323	0
LT986473.1	193134	193360	s491-_TY2	977	-	193134	193360	255,0,0	1	226	0
LT986473.1	193498	193746	s492+_TSU4	1080	+	193498	193746	255,0,0	1	248	0
LT986473.1	296694	296754	s494-_TY3	306	-	296694	296754	255,0,0	1	60	0
LT986473.1	296802	296988	s495+_TSU4	949	+	296802	296988	255,0,0	1	186	0
LT986473.1	341527	341824	s496-_TSU4	1253	-	341527	341824	255,0,0	1	297	0
LT986473.1	367693	368012	s498-_TY2	1521	-	367693	368012	255,0,0	1	319	0
LT986473.1	447786	448067	s500+_TY1	1470	+	447786	448067	255,0,0	1	281	0
LT986473.1	448076	448151	s501+_TSU4	485	+	448076	448151	255,0,0	1	75	0
LT986473.1	480453	480786	s502-_TY1	1765	-	480453	480786	255,0,0	1	333	0
LT986473.1	503425	503733	s504+_TY3	1003	+	503425	503733	255,0,0	1	308	0
LT986473.1	508122	508361	s507-_TSU4	1141	-	508122	508361	255,0,0	1	239	0
LT986473.1	569649	569888	s509-_TSU4	1253	-	569649	569888	255,0,0	1	239	0
LT986473.1	668201	669298	t511+_TY5	6823	+	668201	669298	255,0,0	1	1097	0
LT986473.1	667985	668056	s512-_TY5	383	-	667985	668056	255,0,0	1	71	0
LT986474.1	90506	90745	s514+_TSU4	1167	+	90506	90745	255,0,0	1	239	0
LT986474.1	90758	91087	s515-_TY1	1337	-	90758	91087	255,0,0	1	329	0
LT986474.1	115289	115573	s516-_TY2	1417	-	115289	115573	255,0,0	1	284	0
LT986474.1	167506	167583	s517+_TY1	442	+	167506	167583	255,0,0	1	77	0
LT986474.1	167583	167912	s518+_TY1	1797	+	167583	167912	255,0,0	1	329	0
LT986474.1	167913	167979	s519-_TY2	404	-	167913	167979	255,0,0	1	66	0
LT986474.1	357326	357415	s520-_TY1	484	-	357326	357415	255,0,0	1	89	0
LT986474.1	357555	357797	s521+_TSU4	1247	+	357555	357797	255,0,0	1	242	0
LT986474.1	357798	357887	s522-_TY2	478	-	357798	357887	255,0,0	1	89	0
LT986474.1	357887	358220	s523-_TY1	1751	-	357887	358220	255,0,0	1	333	0
LT986474.1	366697	366866	s524-_TY2	838	-	366697	366866	255,0,0	1	169	0
LT986474.1	420885	421076	s527-_TY3	958	-	420885	421076	255,0,0	1	191	0
LT986474.1	421076	421408	s528+_TY1	1510	+	421076	421408	255,0,0	1	332	0
LT986474.1	443501	443833	s529+_TY2	1562	+	443501	443833	255,0,0	1	332	0
LT986474.1	443834	444049	s530-_TSU4	1014	-	443834	444049	255,0,0	1	215	0
LT986475.1	37331	37569	s535+_TSU4	1213	+	37331	37569	255,0,0	1	238	0
LT986475.1	100003	100095	s536+_TY2	494	+	100003	100095	255,0,0	1	92	0
LT986475.1	100183	100432	s537+_TSU4	1286	+	100183	100432	255,0,0	1	249	0
LT986475.1	100432	100678	s538+_TY1	1158	+	100432	100678	255,0,0	1	246	0
LT986475.1	107229	107520	s539-_TY1	1107	-	107229	107520	255,0,0	1	291	0
LT986475.1	130368	130698	s540+_TY2	1410	+	130368	130698	255,0,0	1	330	0
LT986475.1	130865	131011	s541+_TSU4	604	+	130865	131011	255,0,0	1	146	0
LT986475.1	131001	131105	s542-_TSU4	396	-	131001	131105	255,0,0	1	104	0
LT986475.1	131131	131464	s543+_TY1	1829	+	131131	131464	255,0,0	1	333	0
LT986475.1	154215	154462	s544+_TY1	1397	+	154215	154462	255,0,0	1	247	0
LT986475.1	156424	156456	s545-_TY3_1p	247	-	156424	156456	255,0,0	1	32	0
LT986475.1	187450	187689	s547+_TSU4	1287	+	187450	187689	255,0,0	1	239	0
LT986475.1	187778	188111	s548+_TY1	1718	+	187778	188111	255,0,0	1	333	0
LT986475.1	188163	188221	s549+_TY1	346	+	188163	188221	255,0,0	1	58	0
LT986475.1	231052	231384	s550-_TY1	1729	-	231052	231384	255,0,0	1	332	0
LT986475.1	233444	234164	s551-_TY1	1755	-	233444	234164	255,0,0	2	169,169	0,551
LT986475.1	233699	233995	s552+_TSU4	1318	+	233699	233995	255,0,0	1	296	0
LT986475.1	283813	283967	s553-_TY1	523	-	283813	283967	255,0,0	1	154	0
LT986475.1	283967	284221	s554+_TY2	1305	+	283967	284221	255,0,0	1	254	0
LT986475.1	284265	284504	s555+_TSU4	1275	+	284265	284504	255,0,0	1	239	0
LT986475.1	284504	284588	s556+_TY1	492	+	284504	284588	255,0,0	1	84	0
LT986475.1	292602	293169	s557-_TSU4	1299	-	292602	293169	255,0,0	2	84,160	0,407
LT986475.1	292770	293009	s558+_TSU4	1222	+	292770	293009	255,0,0	1	239	0
LT986475.1	296937	297174	s559+_TY2	885	+	296937	297174	255,0,0	1	237	0
LT986475.1	318227	318399	s561-_TY1	843	-	318227	318399	255,0,0	1	172	0
LT986475.1	318406	318739	s562-_TY1	1786	-	318406	318739	255,0,0	1	333	0
LT986475.1	318827	319066	s563+_TSU4	1237	+	318827	319066	255,0,0	1	239	0
LT986475.1	457660	457956	s565+_TSU4	1306	+	457660	457956	255,0,0	1	296	0
LT986475.1	457986	458054	s566+_TY1	230	+	457986	458054	255,0,0	1	68	0
LT986475.1	470742	471402	s567-_TY1	1685	-	470742	471402	255,0,0	2	70,266	0,394
LT986475.1	470897	471136	s568+_TSU4	1229	+	470897	471136	255,0,0	1	239	0
LT986475.1	541648	541700	s569-_TSU4	312	-	541648	541700	255,0,0	1	52	0
LT986475.1	541761	542000	s570+_TSU4	1129	+	541761	542000	255,0,0	1	239	0
LT986475.1	542000	542267	s571-_TY2	1434	-	542000	542267	255,0,0	1	267	0
LT986476.1	92815	92909	t572-_TY1	462	-	92815	92909	255,0,0	1	94	0
LT986476.1	92992	93230	s573+_TSU4	1235	+	92992	93230	255,0,0	1	238	0
LT986476.1	93317	93533	s574+_TY4	601	+	93317	93533	255,0,0	1	216	0
LT986476.1	97410	97531	s576+_TY1	749	+	97410	97531	255,0,0	1	121	0
LT986476.1	97531	97604	s577-_TY3	406	-	97531	97604	255,0,0	1	73	0
LT986476.1	437283	437615	s579-_TY1	1809	-	437283	437615	255,0,0	1	332	0
LT986476.1	534951	535247	s580-_TSU4	1278	-	534951	535247	255,0,0	1	296	0
LT986476.1	541290	541342	s581-_TY3	439	-	541290	541342	255,0,0	1	52	0
LT986476.1	541355	541677	s582+_TY1	1769	+	541355	541677	255,0,0	1	322	0
LT986476.1	541687	541809	s583-_TY3	819	-	541687	541809	255,0,0	1	122	0
LT986476.1	549409	549743	s584+_TY1	1744	+	549409	549743	255,0,0	1	334	0
LT986476.1	613470	615114	t586-_TSU4	11042	-	613470	615114	255,0,0	2	239,1361	0,283
LT986476.1	615118	615196	s587+_TY1	389	+	615118	615196	255,0,0	1	78	0
LT986476.1	709432	709763	s588+_TY1	1698	+	709432	709763	255,0,0	1	331	0
LT986477.1	1374	2472	t590-_TY5	6788	-	1374	2472	255,0,0	1	1098	0
LT986477.1	2617	2688	s591+_TY5	410	+	2617	2688	255,0,0	1	71	0
LT986477.1	5161	5444	t592-_TY5	1688	-	5161	5444	255,0,0	1	283	0
LT986477.1	10869	11192	s595-_TY2	1681	-	10869	11192	255,0,0	1	323	0
LT986477.1	11517	11684	s596-_TY1	764	-	11517	11684	255,0,0	1	167	0
LT986477.1	103820	104153	s598+_TY1	1661	+	103820	104153	255,0,0	1	333	0
LT986477.1	106571	106632	s600+_TY1	377	+	106571	106632	255,0,0	1	61	0
LT986477.1	106618	106766	s601-_TY1	980	-	106618	106766	255,0,0	1	148	0
LT986477.1	106799	106875	s602-_TY3	446	-	106799	106875	255,0,0	1	76	0
LT986477.1	213480	213656	s603+_TY1	966	+	213480	213656	255,0,0	1	176	0
LT986477.1	213713	213952	s604+_TSU4	1222	+	213713	213952	255,0,0	1	239	0
LT986477.1	260473	260712	s605-_TSU4	1244	-	260473	260712	255,0,0	1	239	0
LT986477.1	286896	287229	s608+_TY1	1886	+	286896	287229	255,0,0	1	333	0
LT986477.1	326906	327187	s609+_TY1	1232	+	326906	327187	255,0,0	1	281	0
LT986477.1	339812	340823	s610-_TY3	2056	-	339812	340823	255,0,0	3	65,70,219	0,388,792
LT986477.1	339877	340116	s611-_TSU4	1277	-	339877	340116	255,0,0	1	239	0
LT986477.1	340270	340604	s612+_TY1	1719	+	340270	340604	255,0,0	1	334	0
LT986477.1	422604	422843	s614-_TSU4	1242	-	422604	422843	255,0,0	1	239	0
LT986477.1	423253	423306	s615+_TY3	374	+	423253	423306	255,0,0	1	53	0
LT986477.1	423014	423253	s616+_TSU4	1279	+	423014	423253	255,0,0	1	239	0
LT986477.1	443242	443573	s617-_TY1	1721	-	443242	443573	255,0,0	1	331	0
LT986477.1	466670	466844	s618+_TY1	634	+	466670	466844	255,0,0	1	174	0
LT986477.1	551315	551637	s619+_TY1	1545	+	551315	551637	255,0,0	1	322	0
LT986477.1	551637	551933	s620-_TSU4	1237	-	551637	551933	255,0,0	1	296	0
LT986477.1	552016	552119	s621-_TY2	455	-	552016	552119	255,0,0	1	103	0
LT986477.1	574811	575143	s622+_TY1	1522	+	574811	575143	255,0,0	1	332	0
LT986477.1	575251	575571	s623-_TY2	1718	-	575251	575571	255,0,0	1	320	0
LT986477.1	638652	638985	s624-_TY1	1674	-	638652	638985	255,0,0	1	333	0
LT986477.1	676791	676879	s628-_TY3	355	-	676791	676879	255,0,0	1	88	0
LT986477.1	676880	677209	s629-_TY1	1458	-	676880	677209	255,0,0	1	329	0
LT986477.1	677225	677262	s630-_TY2	231	-	677225	677262	255,0,0	1	37	0
LT986477.1	936256	936314	s633+_TY1	307	+	936256	936314	255,0,0	1	58	0
LT986477.1	940296	940629	s635-_TY1	1827	-	940296	940629	255,0,0	1	333	0
LT986477.1	940685	941193	s636+_TY4	512	+	940685	941193	255,0,0	2	38,38	0,470
LT986477.1	940723	940765	s637+_TY2	230	+	940723	940765	255,0,0	1	42	0
LT986477.1	940776	941099	s638-_TY1	1814	-	940776	941099	255,0,0	1	323	0
LT986477.1	941193	941235	s639+_TY2	230	+	941193	941235	255,0,0	1	42	0
LT986477.1	941246	941569	s640-_TY1	1745	-	941246	941569	255,0,0	1	323	0
LT986477.1	941626	941865	s641-_TSU4	1242	-	941626	941865	255,0,0	1	239	0
LT986477.1	1065395	1066493	t645+_TY5	6446	+	1065395	1066493	255,0,0	1	1098	0
LT986478.1	2213	2534	s647+_TY1	1598	+	2213	2534	255,0,0	1	321	0
LT986478.1	52349	52682	s648-_TY1	1656	-	52349	52682	255,0,0	1	333	0
LT986478.1	52819	56794	t650-_TSU4	3159	-	52819	56794	255,0,0	2	239,372	0,3603
LT986478.1	93200	93532	s652-_TY1	1620	-	93200	93532	255,0,0	1	332	0
LT986478.1	204498	204831	s653-_TY1	1683	-	204498	204831	255,0,0	1	333	0
LT986478.1	331780	332017	s654+_TSU4	1251	+	331780	332017	255,0,0	1	237	0
LT986478.1	332097	332153	s655-_TY2	243	-	332097	332153	255,0,0	1	56	0
LT986478.1	547716	547931	s660+_TY2	1079	+	547716	547931	255,0,0	1	215	0
LT986478.1	548017	548313	s661+_TSU4	1318	+	548017	548313	255,0,0	1	296	0
LT986478.1	548313	548436	s662+_TY1	708	+	548313	548436	255,0,0	1	123	0
LT986478.1	552616	552855	s663+_TSU4	1280	+	552616	552855	255,0,0	1	239	0
LT986478.1	559031	559352	s664-_TY2	1417	-	559031	559352	255,0,0	1	321	0
LT986478.1	559449	559688	s665+_TSU4	1204	+	559449	559688	255,0,0	1	239	0
LT986478.1	569381	569678	s667-_TY2	1378	-	569381	569678	255,0,0	1	297	0
LT986478.1	579509	579842	s668+_TY1	1685	+	579509	579842	255,0,0	1	333	0
LT986478.1	610883	611180	s670-_TSU4	1216	-	610883	611180	255,0,0	1	297	0
LT986478.1	663090	663386	s672+_TSU4	1270	+	663090	663386	255,0,0	1	296	0
LT986478.1	678775	679065	s673-_TY1	1081	-	678775	679065	255,0,0	1	290	0
LT986478.1	679082	679219	s674+_TY1	708	+	679082	679219	255,0,0	1	137	0
LT986478.1	679328	679396	s675-_TY1	250	-	679328	679396	255,0,0	1	68	0
LT986478.1	679396	679548	s676+_TY3	806	+	679396	679548	255,0,0	1	152	0
LT986478.1	734523	734648	s677-_TY1	795	-	734523	734648	255,0,0	1	125	0
LT986478.1	734790	735032	s678+_TSU4	1276	+	734790	735032	255,0,0	1	242	0
LT986478.1	760261	760582	s679+_TY1	1460	+	760261	760582	255,0,0	1	321	0
LT986478.1	766195	770643	s680+_TY3	1852	+	766195	770643	255,0,0	3	84,184,57	0,421,4391
LT986478.1	766363	766602	s681+_TSU4	1268	+	766363	766602	255,0,0	1	239	0
LT986478.1	766800	767122	s682+_TY1	1747	+	766800	767122	255,0,0	1	322	0
LT986478.1	770412	770523	s686-_TY2	398	-	770412	770523	255,0,0	1	111	0
LT986478.1	794386	794587	s687-_TSU4	626	-	794386	794587	255,0,0	1	201	0
LT986478.1	794685	795018	s688-_TY1	1671	-	794685	795018	255,0,0	1	333	0
LT986478.1	803967	804034	s689-_TY3	263	-	803967	804034	255,0,0	1	67	0
LT986478.1	804065	804556	s690+_TY1	742	+	804065	804556	255,0,0	2	60,96	0,395
LT986478.1	804126	804459	s691-_TY1	1660	-	804126	804459	255,0,0	1	333	0
LT986478.1	829394	829584	s692-_TY4	516	-	829394	829584	255,0,0	1	190	0
LT986478.1	829794	829855	s693+_TY1	377	+	829794	829855	255,0,0	1	61	0
LT986478.1	829841	829989	s694-_TY1	876	-	829841	829989	255,0,0	1	148	0
LT986478.1	833331	833592	s695-_TY1	1352	-	833331	833592	255,0,0	1	261	0
LT986478.1	853848	854171	s697+_TY1	1655	+	853848	854171	255,0,0	1	323	0
LT986478.1	854195	854279	s698-_TSU4	392	-	854195	854279	255,0,0	1	84	0
LT986478.1	854363	860342	f699+_TSU4	38100	+	854363	860342	255,0,0	3	239,5417,239	0,239,5740
LT986478.1	862378	862574	s700-_TY2	626	-	862378	862574	255,0,0	1	196	0
LT986478.1	914949	915232	t701+_TY5	1690	+	914949	915232	255,0,0	1	283	0
LT986478.1	917707	917778	s702-_TY5	409	-	917707	917778	255,0,0	1	71	0
LT986478.1	917923	919021	t703+_TY5	6788	+	917923	919021	255,0,0	1	1098	0
LT986476.1	96666	96999	s1000-_TY1	1839	-	96666	96999	255,0,0	1	333	0
