# Supplementary material for: Evolution of Ty1 copy number control in yeast by horizontal transfer and recombination
Source: PLoS Genet. 2020 Feb 21;16(2):e1008632. doi: 10.1371/journal.pgen.1008632 (PMC7055915; doi:10.1371/journal.pgen.1008632)
Supplement: S7 File — Strain-specific BED12 files of Ty elements for all strains in the expanded dataset. Each Ty element in the BED12 file was categorized structurally with a prefix as full-length (f, internal region present and total length >95% of canonical length), truncated (t, internal region present and total length <95% of canonical length), or solo LTRs (s, LTR present but no match to internal region). Sequence IDs correspond to International Nucleotide Sequence Database Collaboration records except for S. jurei NCYC 3962 which uses IDs from an assembly provided by personal communication from the Daniela Delneri lab (University of Manchester). (ZIP) [file pgen.1008632.s014.zip › N44.bed]

CP020259.1	7390	7707	s1+_TY1	1354	+	7390	7707	255,0,0	1	317	0
CP020259.1	127788	128181	s2-_TY1	1893	-	127788	128181	255,0,0	2	60,323	0,70
CP020259.1	149206	149846	s3+_TY1	613	+	149206	149846	255,0,0	2	76,57	0,583
CP020259.1	149277	149375	s4-_TY2	544	-	149277	149375	255,0,0	1	98	0
CP020259.1	149375	149746	s5-_TY4	2911	-	149375	149746	255,0,0	1	371	0
CP020259.1	166650	166705	s6-_TY1	248	-	166650	166705	255,0,0	1	55	0
CP020259.1	166708	166780	s7+_TY2	251	+	166708	166780	255,0,0	1	72	0
CP020259.1	166789	167105	s8-_TY1	1263	-	166789	167105	255,0,0	1	316	0
CP020259.1	167105	167350	s9+_TY1	1035	+	167105	167350	255,0,0	1	245	0
CP020259.1	205287	205661	s10+_TY4	1838	+	205287	205661	255,0,0	1	374	0
CP020260.1	10666	10983	s12+_TY1	1439	+	10666	10983	255,0,0	1	317	0
CP020260.1	11024	11084	s13+_TY1	405	+	11024	11084	255,0,0	1	60	0
CP020260.1	31188	31300	s14-_TY1	769	-	31188	31300	255,0,0	1	112	0
CP020260.1	31300	31617	s15+_TY1	1367	+	31300	31617	255,0,0	1	317	0
CP020260.1	31617	31701	s16+_TY4	495	+	31617	31701	255,0,0	1	84	0
CP020260.1	31701	31783	s17-_TY3_1p	561	-	31701	31783	255,0,0	1	82	0
CP020260.1	192896	193214	s19+_TY1	1452	+	192896	193214	255,0,0	1	318	0
CP020260.1	194097	194232	s22-_TY3_1p	985	-	194097	194232	255,0,0	1	135	0
CP020260.1	194232	194602	s23+_TY4	2868	+	194232	194602	255,0,0	1	370	0
CP020260.1	194674	194771	s24-_TY1	568	-	194674	194771	255,0,0	1	97	0
CP020260.1	194777	195100	s25-_TY1	1436	-	194777	195100	255,0,0	1	323	0
CP020260.1	217225	217309	s26+_TY4	414	+	217225	217309	255,0,0	1	84	0
CP020260.1	217308	217577	s27-_TY1	1147	-	217308	217577	255,0,0	1	269	0
CP020260.1	217581	217952	s28+_TY4	2934	+	217581	217952	255,0,0	1	371	0
CP020260.1	217952	218100	s29+_TY3_1p	738	+	217952	218100	255,0,0	1	148	0
CP020260.1	249731	250061	s30-_TY1	1538	-	249731	250061	255,0,0	1	330	0
CP020260.1	313189	313502	s32+_TY1	1661	+	313189	313502	255,0,0	1	313	0
CP020260.1	313875	314193	s34-_TY1	1506	-	313875	314193	255,0,0	1	318	0
CP020260.1	334098	334452	s36+_TY3_1p	2841	+	334098	334452	255,0,0	1	354	0
CP020260.1	337620	337928	s37+_TY1	1382	+	337620	337928	255,0,0	1	308	0
CP020260.1	337928	338006	s38-_TY4	380	-	337928	338006	255,0,0	1	78	0
CP020260.1	393079	393756	s39-_TY3_1p	2825	-	393079	393756	255,0,0	2	288,71	0,606
CP020260.1	393367	393685	s40+_TY1	1553	+	393367	393685	255,0,0	1	318	0
CP020260.1	632388	632759	s42+_TY4	2955	+	632388	632759	255,0,0	1	371	0
CP020260.1	634642	634956	s43-_TY1	1330	-	634642	634956	255,0,0	1	314	0
CP020260.1	796525	796623	s44+_TY1	611	+	796525	796623	255,0,0	1	98	0
CP020260.1	796623	796697	s45+_TY5	436	+	796623	796697	255,0,0	1	74	0
CP020261.1	9055	9277	s47+_TY5	969	+	9055	9277	255,0,0	1	222	0
CP020261.1	80723	81094	s49+_TY4	2974	+	80723	81094	255,0,0	1	371	0
CP020261.1	81095	81412	s50-_TY1	1564	-	81095	81412	255,0,0	1	317	0
CP020261.1	81412	81512	s51-_TY3_1p	573	-	81412	81512	255,0,0	1	100	0
CP020261.1	81898	82040	s54+_TY2	410	+	81898	82040	255,0,0	1	142	0
CP020261.1	82956	83273	s56+_TY1	1478	+	82956	83273	255,0,0	1	317	0
CP020261.1	83287	83658	s57+_TY4	3176	+	83287	83658	255,0,0	1	371	0
CP020261.1	107592	107910	s58+_TY1	1490	+	107592	107910	255,0,0	1	318	0
CP020261.1	117938	118271	s59-_TY1	1659	-	117938	118271	255,0,0	1	333	0
CP020261.1	119849	120165	s60+_TY1	1463	+	119849	120165	255,0,0	1	316	0
CP020261.1	121565	121722	s61+_TY2	875	+	121565	121722	255,0,0	1	157	0
CP020261.1	121851	122575	s62-_TY3_1p	2726	-	121851	122575	255,0,0	2	198,156	0,568
CP020261.1	122049	122419	s63+_TY4	2940	+	122049	122419	255,0,0	1	370	0
CP020261.1	137682	138036	s64+_TY3_1p	2753	+	137682	138036	255,0,0	1	354	0
CP020261.1	138071	138191	s65-_TY3_1p	477	-	138071	138191	255,0,0	1	120	0
CP020261.1	138191	138518	s66-_TY1	1439	-	138191	138518	255,0,0	1	327	0
CP020261.1	144906	144978	s67+_TY4	345	+	144906	144978	255,0,0	1	72	0
CP020261.1	144987	145311	s68+_TY1	1547	+	144987	145311	255,0,0	1	324	0
CP020261.1	145320	145647	s69+_TY4	2445	+	145320	145647	255,0,0	1	327	0
CP020261.1	145727	146081	s70-_TY3_1p	2856	-	145727	146081	255,0,0	1	354	0
CP020261.1	164023	164341	s73-_TY1	1543	-	164023	164341	255,0,0	1	318	0
CP020261.1	287453	287820	s76+_TY4	1466	+	287453	287820	255,0,0	1	367	0
CP020261.1	288686	288793	s77+_TY5	561	+	288686	288793	255,0,0	1	107	0
CP020261.1	291312	291405	s78-_TY5	433	-	291312	291405	255,0,0	1	93	0
CP020261.1	291409	291779	s79-_TY4	3039	-	291409	291779	255,0,0	1	370	0
CP020261.1	291779	292066	s80+_TY3_1p	2252	+	291779	292066	255,0,0	1	287	0
CP020261.1	292762	292915	s81+_TY1	836	+	292762	292915	255,0,0	1	153	0
CP020261.1	310790	310965	s82-_TY5	1133	-	310790	310965	255,0,0	1	175	0
CP020262.1	3314	3388	s83-_TY5	436	-	3314	3388	255,0,0	1	74	0
CP020262.1	3388	3486	s84-_TY1	611	-	3388	3486	255,0,0	1	98	0
CP020262.1	86266	86306	s86+_TY3_1p	261	+	86266	86306	255,0,0	1	40	0
CP020262.1	360854	360974	s87-_TY2	560	-	360854	360974	255,0,0	1	120	0
CP020262.1	360974	361292	s88+_TY1	1480	+	360974	361292	255,0,0	1	318	0
CP020262.1	437466	437823	s89-_TY3_1p	2819	-	437466	437823	255,0,0	1	357	0
CP020262.1	437925	438296	s90+_TY4	3042	+	437925	438296	255,0,0	1	371	0
CP020262.1	439028	439291	s91-_TY1	1404	-	439028	439291	255,0,0	1	263	0
CP020262.1	440517	440741	s93+_TY1	1165	+	440517	440741	255,0,0	1	224	0
CP020262.1	440747	440844	s94+_TY1	598	+	440747	440844	255,0,0	1	97	0
CP020262.1	440916	441288	s95-_TY4	2910	-	440916	441288	255,0,0	1	372	0
CP020262.1	441288	441351	s96+_TY1	269	+	441288	441351	255,0,0	1	63	0
CP020262.1	441586	441895	s97-_TY1	1415	-	441586	441895	255,0,0	1	309	0
CP020262.1	492811	493129	s98+_TY1	1545	+	492811	493129	255,0,0	1	318	0
CP020262.1	516882	517199	s100-_TY1	1488	-	516882	517199	255,0,0	1	317	0
CP020262.1	517835	518152	s102-_TY1	1459	-	517835	518152	255,0,0	1	317	0
CP020262.1	518400	518711	s104-_TY1	1435	-	518400	518711	255,0,0	1	311	0
CP020262.1	635235	635589	s105+_TY3_1p	2808	+	635235	635589	255,0,0	1	354	0
CP020262.1	635757	635823	s106-_TY1	443	-	635757	635823	255,0,0	1	66	0
CP020262.1	635823	636193	s107+_TY4	2922	+	635823	636193	255,0,0	1	370	0
CP020262.1	652047	652399	s108+_TY3_1p	2817	+	652047	652399	255,0,0	1	352	0
CP020262.1	653023	653106	s109+_TY2	296	+	653023	653106	255,0,0	1	83	0
CP020262.1	652649	653020	s110+_TY4	3087	+	652649	653020	255,0,0	1	371	0
CP020262.1	786525	787048	s112+_TY4	1292	+	786525	787048	255,0,0	2	93,59	0,464
CP020262.1	786618	786989	s113+_TY4	3096	+	786618	786989	255,0,0	1	371	0
CP020262.1	787048	787291	s114+_TY2	957	+	787048	787291	255,0,0	1	243	0
CP020262.1	852494	852766	s115+_TY2	845	+	852494	852766	255,0,0	1	272	0
CP020262.1	914514	914732	s116+_TY4	1039	+	914514	914732	255,0,0	1	218	0
CP020262.1	949842	950186	s118+_TY4	1767	+	949842	950186	255,0,0	1	344	0
CP020262.1	950198	950296	s119+_TY1	448	+	950198	950296	255,0,0	1	98	0
CP020262.1	950295	952090	t120+_TY1	12458	+	950295	952090	255,0,0	1	1795	0
CP020262.1	952216	952587	s121-_TY4	3060	-	952216	952587	255,0,0	1	371	0
CP020262.1	952587	952710	s122+_TY1	596	+	952587	952710	255,0,0	1	123	0
CP020262.1	977435	977582	s123-_TY1	915	-	977435	977582	255,0,0	1	147	0
CP020262.1	977582	977900	s124+_TY1	1532	+	977582	977900	255,0,0	1	318	0
CP020262.1	977917	978288	s125+_TY4	2950	+	977917	978288	255,0,0	1	371	0
CP020262.1	1055123	1055440	s128-_TY1	1516	-	1055123	1055440	255,0,0	1	317	0
CP020262.1	1104624	1104941	s129-_TY1	1532	-	1104624	1104941	255,0,0	1	317	0
CP020262.1	1128637	1128694	s131-_TY2	327	-	1128637	1128694	255,0,0	1	57	0
CP020262.1	1154929	1155000	s133-_TY3_1p	579	-	1154929	1155000	255,0,0	1	71	0
CP020262.1	1154611	1154929	s134+_TY1	1520	+	1154611	1154929	255,0,0	1	318	0
CP020262.1	1204563	1204796	s135-_TY1	1029	-	1204563	1204796	255,0,0	1	233	0
CP020262.1	1204853	1205033	s136-_TY4	835	-	1204853	1205033	255,0,0	1	180	0
CP020262.1	1205042	1205124	s137-_TY2	486	-	1205042	1205124	255,0,0	1	82	0
CP020262.1	1253597	1253790	s140-_TY3_1p	934	-	1253597	1253790	255,0,0	1	193	0
CP020262.1	1253790	1253850	s141-_TY1	322	-	1253790	1253850	255,0,0	1	60	0
CP020262.1	1253850	1254167	s142+_TY1	1417	+	1253850	1254167	255,0,0	1	317	0
CP020262.1	1301359	1301728	s143+_TY4	2870	+	1301359	1301728	255,0,0	1	369	0
CP020262.1	1301833	1302155	s144-_TY1	1452	-	1301833	1302155	255,0,0	1	322	0
CP020262.1	1410969	1411257	s145-_TY1	1409	-	1410969	1411257	255,0,0	1	288	0
CP020262.1	1462557	1462927	s146-_TY4	2815	-	1462557	1462927	255,0,0	1	370	0
CP020262.1	1465611	1465785	s147-_TY5	1172	-	1465611	1465785	255,0,0	1	174	0
CP020263.1	56950	57268	s148-_TY1	1408	-	56950	57268	255,0,0	1	318	0
CP020263.1	93951	94295	s149-_TY2	754	-	93951	94295	255,0,0	1	344	0
CP020263.1	112845	112968	s150-_TY1	827	-	112845	112968	255,0,0	1	123	0
CP020263.1	112968	113339	s151-_TY4	3111	-	112968	113339	255,0,0	1	371	0
CP020263.1	113540	113594	s153-_TY1	376	-	113540	113594	255,0,0	1	54	0
CP020263.1	113611	113682	s154-_TY2	291	-	113611	113682	255,0,0	1	71	0
CP020263.1	131186	131236	s155+_TY2	229	+	131186	131236	255,0,0	1	50	0
CP020263.1	130934	131066	s156+_TY1	715	+	130934	131066	255,0,0	1	132	0
CP020263.1	172184	172500	s161-_TY1	1524	-	172184	172500	255,0,0	1	316	0
CP020263.1	172572	172926	s162+_TY3_1p	2717	+	172572	172926	255,0,0	1	354	0
CP020263.1	243963	244281	s164-_TY3_1p	2395	-	243963	244281	255,0,0	1	318	0
CP020263.1	282793	283090	s165-_TY1	1113	-	282793	283090	255,0,0	1	297	0
CP020263.1	306656	307010	s166+_TY3_1p	2638	+	306656	307010	255,0,0	1	354	0
CP020263.1	307015	307216	s167-_TY3_1p	755	-	307015	307216	255,0,0	1	201	0
CP020263.1	348972	349043	s169-_TY1	336	-	348972	349043	255,0,0	1	71	0
CP020263.1	349012	349075	s170-_TY2	273	-	349012	349075	255,0,0	1	63	0
CP020263.1	349076	349115	s171+_TY3	249	+	349076	349115	255,0,0	1	39	0
CP020263.1	349115	349295	s172+_TY4	1313	+	349115	349295	255,0,0	2	46,145	0,35
CP020263.1	349304	349603	s173-_TY1	1296	-	349304	349603	255,0,0	1	299	0
CP020263.1	429119	429190	s174+_TY3_1p	382	+	429119	429190	255,0,0	1	71	0
CP020263.1	429190	429561	s175-_TY4	3076	-	429190	429561	255,0,0	1	371	0
CP020263.1	429574	429905	s176-_TY1	1544	-	429574	429905	255,0,0	1	331	0
CP020263.1	430186	430504	s177-_TY1	1479	-	430186	430504	255,0,0	1	318	0
CP020263.1	433012	433203	s181+_TY2	854	+	433012	433203	255,0,0	1	191	0
CP020263.1	433203	433520	s182+_TY1	1440	+	433203	433520	255,0,0	1	317	0
CP020263.1	437477	437783	s183-_TY1	1203	-	437477	437783	255,0,0	1	306	0
CP020263.1	480646	481017	s185+_TY4	2921	+	480646	481017	255,0,0	1	371	0
CP020263.1	481066	481300	s186-_TY1	1173	-	481066	481300	255,0,0	1	234	0
CP020263.1	533920	533978	s187+_TY3_1p	337	+	533920	533978	255,0,0	1	58	0
CP020263.1	534015	534386	s188+_TY4	3040	+	534015	534386	255,0,0	1	371	0
CP020263.1	534386	534672	s189+_TY1	1387	+	534386	534672	255,0,0	1	286	0
CP020263.1	534673	534945	s190-_TY4	1585	-	534673	534945	255,0,0	1	272	0
CP020263.1	550198	550427	s193-_TY5	1482	-	550198	550427	255,0,0	1	229	0
CP020264.1	1059	1214	s194+_TY5	1091	+	1059	1214	255,0,0	1	155	0
CP020264.1	35568	35831	s197+_TY1	864	+	35568	35831	255,0,0	1	263	0
CP020264.1	41172	41489	s198+_TY1	1436	+	41172	41489	255,0,0	1	317	0
CP020264.1	121899	122122	s199-_TY3_1p	959	-	121899	122122	255,0,0	1	223	0
CP020264.1	122306	122624	s201-_TY1	1455	-	122306	122624	255,0,0	1	318	0
CP020264.1	122627	122677	s202-_TY2	255	-	122627	122677	255,0,0	1	50	0
CP020264.1	158821	158870	s203-_TY3_1p	254	-	158821	158870	255,0,0	1	49	0
CP020264.1	158902	159273	s204-_TY4	3064	-	158902	159273	255,0,0	1	371	0
CP020264.1	159273	159465	s205+_TY2	880	+	159273	159465	255,0,0	1	192	0
CP020264.1	159465	159513	s206+_TY4	364	+	159465	159513	255,0,0	1	48	0
CP020264.1	172872	173242	s207+_TY4	2983	+	172872	173242	255,0,0	1	370	0
CP020264.1	173430	173515	s208-_TY1	478	-	173430	173515	255,0,0	1	85	0
CP020264.1	176567	176639	s210+_TY1	255	+	176567	176639	255,0,0	1	72	0
CP020264.1	176755	176888	s211-_TY3	766	-	176755	176888	255,0,0	1	133	0
CP020264.1	176896	177103	s212-_TY4	751	-	176896	177103	255,0,0	1	207	0
CP020264.1	177234	177294	s213-_TY3_1p	325	-	177234	177294	255,0,0	1	60	0
CP020264.1	177308	177638	s214-_TY1	1683	-	177308	177638	255,0,0	1	330	0
CP020264.1	196537	196603	s215+_TY3_1p	470	+	196537	196603	255,0,0	1	66	0
CP020264.1	196632	196949	s216+_TY1	1347	+	196632	196949	255,0,0	1	317	0
CP020264.1	206749	207065	s217+_TY1	1402	+	206749	207065	255,0,0	1	316	0
CP020264.1	207065	207417	s218-_TY4	2681	-	207065	207417	255,0,0	1	352	0
CP020264.1	220658	221012	s219-_TY3_1p	2686	-	220658	221012	255,0,0	1	354	0
CP020264.1	221059	221094	s220+_TY3_1p	240	+	221059	221094	255,0,0	1	35	0
CP020264.1	221105	221441	s221+_TY4	1811	+	221105	221441	255,0,0	1	336	0
CP020264.1	221441	221562	s222+_TY1	679	+	221441	221562	255,0,0	1	121	0
CP020264.1	288028	294302	f224-_TY4	50882	-	288028	294302	255,0,0	4	371,1909,3615,371	0,371,2288,5903
CP020265.1	2644	2835	s225-_TY5	1109	-	2644	2835	255,0,0	1	191	0
CP020265.1	74958	75148	s228-_TY3_1p	1223	-	74958	75148	255,0,0	1	190	0
CP020265.1	75219	75326	s229-_TY1	436	-	75219	75326	255,0,0	1	107	0
CP020265.1	75282	75344	s230+_TY1	356	+	75282	75344	255,0,0	1	62	0
CP020265.1	77296	77378	s231+_TY2	289	+	77296	77378	255,0,0	1	82	0
CP020265.1	112304	112675	s232+_TY4	3078	+	112304	112675	255,0,0	1	371	0
CP020265.1	112711	113029	s233-_TY1	1447	-	112711	113029	255,0,0	1	318	0
CP020265.1	113424	113506	s235+_TY4	373	+	113424	113506	255,0,0	1	82	0
CP020265.1	120356	120687	s238+_TY1	1436	+	120356	120687	255,0,0	1	331	0
CP020265.1	123496	123644	s240+_TY2	703	+	123496	123644	255,0,0	1	148	0
CP020265.1	123644	123960	s241-_TY1	1403	-	123644	123960	255,0,0	1	316	0
CP020265.1	123960	124593	s242+_TY4	2036	+	123960	124593	255,0,0	2	84,178	0,455
CP020265.1	124044	124415	s243+_TY4	2953	+	124044	124415	255,0,0	1	371	0
CP020265.1	188155	188509	s244+_TY3_1p	2760	+	188155	188509	255,0,0	1	354	0
CP020265.1	207018	207107	s246+_TY3	457	+	207018	207107	255,0,0	1	89	0
CP020265.1	207389	207710	s247-_TY3_1p	2385	-	207389	207710	255,0,0	1	321	0
CP020265.1	289755	290127	s248+_TY4	2899	+	289755	290127	255,0,0	1	372	0
CP020265.1	290182	290245	s249-_TY4	461	-	290182	290245	255,0,0	1	63	0
CP020265.1	328923	329234	s252+_TY1	1467	+	328923	329234	255,0,0	1	311	0
CP020265.1	402380	402658	s253+_TY1	1225	+	402380	402658	255,0,0	1	278	0
CP020265.1	402763	403137	s254+_TY4	1867	+	402763	403137	255,0,0	1	374	0
CP020265.1	403419	403529	s257-_TY3_1p	862	-	403419	403529	255,0,0	1	110	0
CP020265.1	403537	403908	s258-_TY4	2906	-	403537	403908	255,0,0	1	371	0
CP020265.1	411056	411351	s260+_TY1	1304	+	411056	411351	255,0,0	1	295	0
CP020265.1	420299	420379	s262+_TY1	449	+	420299	420379	255,0,0	1	80	0
CP020265.1	420393	420730	s263+_TY3_1p	2314	+	420393	420730	255,0,0	1	337	0
CP020265.1	439031	439082	s264-_TY1	298	-	439031	439082	255,0,0	1	51	0
CP020265.1	439146	439186	s265-_TY2	285	-	439146	439186	255,0,0	1	40	0
CP020265.1	529775	530107	s266-_TY1	1510	-	529775	530107	255,0,0	1	332	0
CP020265.1	530131	530280	s267+_TY3_1p	569	+	530131	530280	255,0,0	1	149	0
CP020265.1	530287	530641	s268-_TY3_1p	2626	-	530287	530641	255,0,0	1	354	0
CP020265.1	537462	537780	s270+_TY1	1433	+	537462	537780	255,0,0	1	318	0
CP020265.1	538080	538453	s271+_TY4	2635	+	538080	538453	255,0,0	1	373	0
CP020265.1	555476	555794	s272-_TY1	1305	-	555476	555794	255,0,0	1	318	0
CP020265.1	555794	556073	s273+_TY3	954	+	555794	556073	255,0,0	1	279	0
CP020265.1	644564	644930	s276-_TY4	1558	-	644564	644930	255,0,0	1	366	0
CP020265.1	684454	689836	f277-_TY3_1p	46710	-	684454	689836	255,0,0	3	354,4675,354	0,353,5028
CP020265.1	689928	690303	s279+_TY4	2667	+	689928	690303	255,0,0	1	375	0
CP020265.1	690304	690494	s280+_TY1	978	+	690304	690494	255,0,0	1	190	0
CP020265.1	696253	696585	s281-_TY1	1652	-	696253	696585	255,0,0	1	332	0
CP020265.1	718409	718500	s282+_TY1	430	+	718409	718500	255,0,0	1	91	0
CP020265.1	718514	718738	s283-_TY4	1010	-	718514	718738	255,0,0	1	224	0
CP020265.1	718758	719076	s284+_TY1	1561	+	718758	719076	255,0,0	1	318	0
CP020265.1	721975	722329	s286-_TY3_1p	2840	-	721975	722329	255,0,0	1	354	0
CP020265.1	757115	757435	s287+_TY1	1505	+	757115	757435	255,0,0	1	320	0
CP020265.1	761910	762228	s288-_TY1	1534	-	761910	762228	255,0,0	1	318	0
CP020265.1	762228	762297	s289-_TY3_1p	540	-	762228	762297	255,0,0	1	69	0
CP020265.1	776400	776736	s290-_TY1	1504	-	776400	776736	255,0,0	1	336	0
CP020265.1	776736	776920	s291+_TY4	1033	+	776736	776920	255,0,0	1	184	0
CP020265.1	794395	794712	s293-_TY1	1618	-	794395	794712	255,0,0	1	317	0
CP020265.1	794824	795178	s294+_TY3_1p	2801	+	794824	795178	255,0,0	1	354	0
CP020265.1	800613	800931	s295+_TY1	1568	+	800613	800931	255,0,0	1	318	0
CP020265.1	801725	803107	t296+_TY4	9973	+	801725	803107	255,0,0	2	1254,134	0,1248
CP020265.1	819653	819936	s297+_TY1	1503	+	819653	819936	255,0,0	1	283	0
CP020265.1	819936	820100	s298-_TY3_1p	1090	-	819936	820100	255,0,0	1	164	0
CP020265.1	831936	832277	s299+_TY3_1p	1842	+	831936	832277	255,0,0	1	341	0
CP020265.1	850155	850473	s300+_TY1	1485	+	850155	850473	255,0,0	1	318	0
CP020265.1	851000	851479	s302+_TY4	1769	+	851000	851479	255,0,0	2	271,87	0,392
CP020265.1	851678	851840	s304+_TY1	713	+	851678	851840	255,0,0	1	162	0
CP020265.1	905985	906056	s306+_TY3_1p	576	+	905985	906056	255,0,0	1	71	0
CP020265.1	906066	906350	s307-_TY1	1340	-	906066	906350	255,0,0	1	284	0
CP020265.1	1078964	1079062	s308+_TY1	611	+	1078964	1079062	255,0,0	1	98	0
CP020265.1	1079062	1079136	s309+_TY5	436	+	1079062	1079136	255,0,0	1	74	0
CP020266.1	3274	3501	s310-_TY5	1267	-	3274	3501	255,0,0	1	227	0
CP020266.1	75731	76085	s311-_TY3_1p	2672	-	75731	76085	255,0,0	1	354	0
CP020266.1	100422	100491	s312-_TY1	335	-	100422	100491	255,0,0	1	69	0
CP020266.1	116977	117038	s313-_TY3	267	-	116977	117038	255,0,0	1	61	0
CP020266.1	117067	117761	s314-_TY1	1448	-	117067	117761	255,0,0	2	53,270	0,424
CP020266.1	117120	117491	s315-_TY4	2957	-	117120	117491	255,0,0	1	371	0
CP020266.1	117789	117871	s316+_TY1	397	+	117789	117871	255,0,0	1	82	0
CP020266.1	118167	119181	s317-_TY4	1095	-	118167	119181	255,0,0	2	193,93	0,921
CP020266.1	118363	118681	s318-_TY1	1528	-	118363	118681	255,0,0	1	318	0
CP020266.1	118757	119087	s319+_TY1	1523	+	118757	119087	255,0,0	1	330	0
CP020266.1	131435	131557	s320-_TY1	622	-	131435	131557	255,0,0	1	122	0
CP020266.1	131560	131623	s321-_TY2	349	-	131560	131623	255,0,0	1	63	0
CP020266.1	131646	131838	t322+_TY4	722	+	131646	131838	255,0,0	1	192	0
CP020266.1	219652	220006	s323+_TY3_1p	2703	+	219652	220006	255,0,0	1	354	0
CP020266.1	340647	340794	s325-_TY1	900	-	340647	340794	255,0,0	1	147	0
CP020266.1	340795	341166	s326-_TY4	2925	-	340795	341166	255,0,0	1	371	0
CP020266.1	370625	376007	f327+_TY3_1p	46700	+	370625	376007	255,0,0	3	354,4675,354	0,354,5028
CP020266.1	376583	376873	s330+_TY1	1303	+	376583	376873	255,0,0	1	290	0
CP020266.1	451238	451557	s331-_TY1	1267	-	451238	451557	255,0,0	1	319	0
CP020267.1	3062	3277	s332-_TY5	1130	-	3062	3277	255,0,0	1	215	0
CP020267.1	24841	25159	s333+_TY1	1467	+	24841	25159	255,0,0	1	318	0
CP020267.1	169165	169299	s334+_TY1	600	+	169165	169299	255,0,0	1	134	0
CP020267.1	169510	169829	s335+_TY1	1103	+	169510	169829	255,0,0	1	319	0
CP020267.1	170268	175650	f336a+_TY3_1p	44689	+	170268	175650	255,0,0	3	354,4675,354	0,354,5028
CP020267.1	175296	180678	f336b+_TY3_1p	44689	+	175296	180678	255,0,0	3	354,4675,354	0,354,5028
CP020267.1	202778	203094	s340+_TY1	1218	+	202778	203094	255,0,0	1	316	0
CP020267.1	210671	210964	s341+_TY1	1121	+	210671	210964	255,0,0	1	293	0
CP020267.1	210972	211052	s342-_TY4	493	-	210972	211052	255,0,0	1	80	0
CP020267.1	298774	299128	s343+_TY3_1p	2538	+	298774	299128	255,0,0	1	354	0
CP020267.1	299249	299568	s344-_TY1	1572	-	299249	299568	255,0,0	1	319	0
CP020267.1	300583	300664	s345+_TY1	397	+	300583	300664	255,0,0	1	81	0
CP020267.1	323409	323715	s346+_TY1	1399	+	323409	323715	255,0,0	1	306	0
CP020267.1	323724	323846	s347+_TY1	699	+	323724	323846	255,0,0	1	122	0
CP020268.1	1285	1521	s349+_TY5	1582	+	1285	1521	255,0,0	1	236	0
CP020268.1	111169	111328	s353-_TY3_1p	1253	-	111169	111328	255,0,0	2	125,40	0,119
CP020268.1	193026	193963	s354+_TY3_1p	1371	+	193026	193963	255,0,0	3	47,37,125	0,465,812
CP020268.1	193120	193491	s355-_TY4	2948	-	193120	193491	255,0,0	1	371	0
CP020268.1	193528	193838	s356+_TY1	1397	+	193528	193838	255,0,0	1	310	0
CP020268.1	343473	343791	s357+_TY1	1462	+	343473	343791	255,0,0	1	318	0
CP020268.1	343944	344068	s358-_TY2	676	-	343944	344068	255,0,0	1	124	0
CP020268.1	344099	344315	s359+_TY4	1294	+	344099	344315	255,0,0	1	216	0
CP020268.1	344315	344411	s360-_TY3_1p	733	-	344315	344411	255,0,0	1	96	0
CP020268.1	345229	345501	s363+_TY1	1356	+	345229	345501	255,0,0	1	272	0
CP020268.1	364761	365084	s364-_TY1	1503	-	364761	365084	255,0,0	1	323	0
CP020268.1	368115	368486	s365+_TY4	3093	+	368115	368486	255,0,0	1	371	0
CP020268.1	368487	368808	s366+_TY1	1633	+	368487	368808	255,0,0	1	321	0
CP020268.1	368897	375458	s367+_TY3_1p	1759	+	368897	375458	255,0,0	2	178,105	0,6456
CP020268.1	369077	375351	f368-_TY4	50933	-	369077	375351	255,0,0	4	371,1909,3615,371	0,371,2288,5903
CP020268.1	413202	413573	s370-_TY4	3095	-	413202	413573	255,0,0	1	371	0
CP020268.1	413597	413874	s371+_TY1	1364	+	413597	413874	255,0,0	1	277	0
CP020268.1	419392	420057	s373+_TY1	1439	+	419392	420057	255,0,0	2	263,31	0,634
CP020268.1	419655	420026	s374+_TY4	3110	+	419655	420026	255,0,0	1	371	0
CP020268.1	504045	504110	s376+_TY2	296	+	504045	504110	255,0,0	1	65	0
CP020268.1	504097	504241	s377+_TY1	721	+	504097	504241	255,0,0	1	144	0
CP020268.1	510951	511322	s378+_TY4	2926	+	510951	511322	255,0,0	1	371	0
CP020268.1	511322	511402	s379+_TY4	389	+	511322	511402	255,0,0	1	80	0
CP020268.1	511402	511708	s380+_TY1	1342	+	511402	511708	255,0,0	1	306	0
CP020268.1	527492	527619	s382-_TY1	611	-	527492	527619	255,0,0	2	79,71	0,56
CP020268.1	527738	527940	s383-_TY4	698	-	527738	527940	255,0,0	1	202	0
CP020268.1	527968	528249	s384+_TY1	1094	+	527968	528249	255,0,0	1	281	0
CP020268.1	528357	529002	s385-_TY3_1p	2094	-	528357	529002	255,0,0	2	110,161	0,484
CP020268.1	528471	528841	s386-_TY4	2927	-	528471	528841	255,0,0	1	370	0
CP020268.1	530577	530931	s387+_TY3_1p	2662	+	530577	530931	255,0,0	1	354	0
CP020268.1	531005	531337	s388+_TY1	1630	+	531005	531337	255,0,0	1	332	0
CP020268.1	605184	605488	s389-_TY1	1272	-	605184	605488	255,0,0	1	304	0
CP020268.1	605664	606018	s390+_TY3_1p	2681	+	605664	606018	255,0,0	1	354	0
CP020268.1	725927	726025	s392+_TY1	611	+	725927	726025	255,0,0	1	98	0
CP020268.1	726025	726099	s393+_TY5	436	+	726025	726099	255,0,0	1	74	0
CP020269.1	25974	26287	s394+_TY1	1361	+	25974	26287	255,0,0	1	313	0
CP020269.1	80484	80853	s396-_TY4	2821	-	80484	80853	255,0,0	1	369	0
CP020269.1	89991	90317	s397-_TY1	1474	-	89991	90317	255,0,0	1	326	0
CP020269.1	147475	147641	s398+_TY3_1p	1076	+	147475	147641	255,0,0	1	166	0
CP020269.1	147641	147744	s399-_TY4	627	-	147641	147744	255,0,0	1	103	0
CP020269.1	147744	147903	s400+_TY4	1227	+	147744	147903	255,0,0	1	159	0
CP020269.1	147921	148239	s401+_TY1	1536	+	147921	148239	255,0,0	1	318	0
CP020269.1	170512	170827	s402-_TY1	1294	-	170512	170827	255,0,0	1	315	0
CP020269.1	210688	210896	s407-_TY3_1p	1143	-	210688	210896	255,0,0	1	208	0
CP020269.1	310394	310931	s409+_TY4	914	+	310394	310931	255,0,0	2	146,72	0,465
CP020269.1	310540	310859	s410-_TY1	1380	-	310540	310859	255,0,0	1	319	0
CP020269.1	317735	318060	s411+_TY1	1433	+	317735	318060	255,0,0	1	325	0
CP020269.1	323408	323762	s412+_TY3_1p	2773	+	323408	323762	255,0,0	1	354	0
CP020269.1	323937	324308	s413-_TY4	3019	-	323937	324308	255,0,0	1	371	0
CP020269.1	324308	324610	s414+_TY1	1296	+	324308	324610	255,0,0	1	302	0
CP020269.1	389323	389653	s415+_TY1	1515	+	389323	389653	255,0,0	1	330	0
CP020269.1	389757	390112	s416-_TY3_1p	2678	-	389757	390112	255,0,0	1	355	0
CP020269.1	468946	469006	s418-_TY4	300	-	468946	469006	255,0,0	1	60	0
CP020269.1	469006	469335	s419-_TY1	1649	-	469006	469335	255,0,0	1	329	0
CP020269.1	469429	470031	s420-_TY3_1p	1234	-	469429	470031	255,0,0	2	133,98	0,504
CP020269.1	469562	469933	s421+_TY4	3012	+	469562	469933	255,0,0	1	371	0
CP020269.1	501888	502279	t423-_TY1	2160	-	501888	502279	255,0,0	2	58,333	0,58
CP020269.1	502279	502413	s424+_TY3_1p	864	+	502279	502413	255,0,0	1	134	0
CP020269.1	524939	525016	s425-_TY1	442	-	524939	525016	255,0,0	1	77	0
CP020269.1	525016	525334	s426+_TY1	1387	+	525016	525334	255,0,0	1	318	0
CP020270.1	80808	81123	s428-_TY1	1173	-	80808	81123	255,0,0	1	315	0
CP020270.1	157623	157985	s430-_TY3_1p	2551	-	157623	157985	255,0,0	1	362	0
CP020270.1	158072	158403	s431-_TY1	1800	-	158072	158403	255,0,0	1	331	0
CP020270.1	204925	205230	s432-_TY1	1294	-	204925	205230	255,0,0	1	305	0
CP020270.1	349405	349696	s434-_TY1	1352	-	349405	349696	255,0,0	1	291	0
CP020270.1	349698	349955	s435+_TY4	1238	+	349698	349955	255,0,0	1	257	0
CP020270.1	349964	350335	s436+_TY4	3060	+	349964	350335	255,0,0	1	371	0
CP020270.1	350351	356627	f437-_TY4	50747	-	350351	356627	255,0,0	4	372,1909,3616,371	0,372,2289,5905
CP020270.1	364619	365312	s440-_TY4	1656	-	364619	365312	255,0,0	2	187,187	0,506
CP020270.1	364808	365125	s441+_TY1	1511	+	364808	365125	255,0,0	1	317	0
CP020270.1	417888	418205	s442-_TY1	1341	-	417888	418205	255,0,0	1	317	0
CP020270.1	418205	418493	s443+_TY3_1p	2168	+	418205	418493	255,0,0	1	288	0
CP020270.1	440378	440623	s444+_TY4	949	+	440378	440623	255,0,0	1	245	0
CP020270.1	563101	569344	s446-_TY3_1p	2690	-	563101	569344	255,0,0	2	96,253	0,5990
CP020270.1	563207	569081	f447-_TY1	40061	-	563207	569081	255,0,0	3	307,5250,307	0,307,5567
CP020270.1	569518	569835	s448-_TY1	1465	-	569518	569835	255,0,0	1	317	0
CP020270.1	598469	598517	s451-_TY3_1p	381	-	598469	598517	255,0,0	1	48	0
CP020270.1	651663	651777	s452-_TY4	358	-	651663	651777	255,0,0	1	114	0
CP020270.1	651777	651933	s453+_TY2	688	+	651777	651933	255,0,0	1	156	0
CP020270.1	651933	652355	s454+_TY1	964	+	651933	652355	255,0,0	2	19,108	0,314
CP020270.1	697395	697713	s455-_TY1	1498	-	697395	697713	255,0,0	1	318	0
CP020270.1	697713	697832	s456-_TY4	1022	-	697713	697832	255,0,0	1	119	0
CP020270.1	747541	747858	s457-_TY1	1344	-	747541	747858	255,0,0	1	317	0
CP020270.1	747930	748192	s458-_TY2	1113	-	747930	748192	255,0,0	1	262	0
CP020270.1	748195	748566	s459-_TY4	2943	-	748195	748566	255,0,0	1	371	0
CP020270.1	757299	757632	s460+_TY1	1423	+	757299	757632	255,0,0	1	333	0
CP020270.1	757632	757700	s461-_TY3_1p	292	-	757632	757700	255,0,0	1	68	0
CP020270.1	761314	761657	s463+_TY3_1p	2433	+	761314	761657	255,0,0	1	343	0
CP020270.1	782761	782801	s465-_TY2	243	-	782761	782801	255,0,0	1	40	0
CP020270.1	783290	783624	s466-_TY1	1488	-	783290	783624	255,0,0	1	334	0
CP020270.1	922181	922552	s467+_TY4	2929	+	922181	922552	255,0,0	1	371	0
CP020270.1	922579	922861	s468+_TY1	1412	+	922579	922861	255,0,0	1	282	0
CP020270.1	1006365	1006451	s470-_TY3_1p	661	-	1006365	1006451	255,0,0	1	86	0
CP020270.1	1006472	1006841	s471+_TY4	2918	+	1006472	1006841	255,0,0	1	369	0
CP020271.1	3340	3506	s474-_TY5	1125	-	3340	3506	255,0,0	1	166	0
CP020271.1	4177	4239	s476-_TY5	297	-	4177	4239	255,0,0	1	62	0
CP020271.1	132153	132469	s477+_TY1	1370	+	132153	132469	255,0,0	1	316	0
CP020271.1	168028	168399	s479+_TY4	2981	+	168028	168399	255,0,0	1	371	0
CP020271.1	183574	183945	s480-_TY4	3102	-	183574	183945	255,0,0	1	371	0
CP020271.1	183947	184082	s481-_TY1	796	-	183947	184082	255,0,0	1	135	0
CP020271.1	190732	191050	s484-_TY1	1593	-	190732	191050	255,0,0	1	318	0
CP020271.1	191255	191626	s485-_TY4	3097	-	191255	191626	255,0,0	1	371	0
CP020271.1	248722	248814	s486+_TY4	760	+	248722	248814	255,0,0	1	92	0
CP020271.1	248814	249142	s487-_TY1	1583	-	248814	249142	255,0,0	1	328	0
CP020271.1	280944	281264	s492-_TY1	1501	-	280944	281264	255,0,0	1	320	0
CP020271.1	312098	312431	s494-_TY1	1401	-	312098	312431	255,0,0	1	333	0
CP020271.1	347718	358308	s495+_TY1	1826	+	347718	358308	255,0,0	2	321,60	0,10530
CP020271.1	357695	357898	s497-_TY3_1p	1361	-	357695	357898	255,0,0	1	203	0
CP020271.1	357914	358248	s498+_TY1	1579	+	357914	358248	255,0,0	1	334	0
CP020271.1	443015	443331	s500+_TY1	1137	+	443015	443331	255,0,0	1	316	0
CP020271.1	460570	460924	s501+_TY3_1p	2671	+	460570	460924	255,0,0	1	354	0
CP020271.1	461164	461485	s502-_TY1	1509	-	461164	461485	255,0,0	1	321	0
CP020271.1	484623	484796	s506-_TY3_1p	1118	-	484623	484796	255,0,0	2	125,63	0,110
CP020271.1	553244	553753	s507-_TY1	706	-	553244	553753	255,0,0	2	71,67	0,442
CP020271.1	553315	553686	s508+_TY4	3058	+	553315	553686	255,0,0	1	371	0
CP020271.1	729146	729500	s511-_TY3_1p	2837	-	729146	729500	255,0,0	1	354	0
CP020271.1	818372	818688	s515-_TY1	1375	-	818372	818688	255,0,0	1	316	0
CP020272.1	3229	3303	s517-_TY5	436	-	3229	3303	255,0,0	1	74	0
CP020272.1	3303	3401	s518-_TY1	611	-	3303	3401	255,0,0	1	98	0
CP020272.1	24694	25012	s519-_TY1	1437	-	24694	25012	255,0,0	1	318	0
CP020272.1	92838	92922	s520-_TY3	343	-	92838	92922	255,0,0	1	84	0
CP020272.1	92926	93011	s521-_TY4	574	-	92926	93011	255,0,0	1	85	0
CP020272.1	93021	93157	s522-_TY1	857	-	93021	93157	255,0,0	1	136	0
CP020272.1	93735	93823	s523-_TY1	429	-	93735	93823	255,0,0	1	88	0
CP020272.1	93864	94218	s524-_TY3_1p	2580	-	93864	94218	255,0,0	1	354	0
CP020272.1	96594	96875	s525-_TY4	2192	-	96594	96875	255,0,0	1	281	0
CP020272.1	96882	97192	s526-_TY1	1410	-	96882	97192	255,0,0	1	310	0
CP020272.1	97192	97287	s527-_TY4	801	-	97192	97287	255,0,0	1	95	0
CP020272.1	436352	441507	t529-_TY4	42566	-	436352	441507	255,0,0	4	371,1269,3157,371	0,371,1627,4784
CP020272.1	553333	553647	s533+_TY1	1312	+	553333	553647	255,0,0	1	314	0
CP020272.1	553752	554126	s534+_TY4	1882	+	553752	554126	255,0,0	1	374	0
CP020272.1	554408	554981	s537-_TY3_1p	1532	-	554408	554981	255,0,0	2	110,82	0,491
CP020272.1	554526	554899	s538-_TY4	2777	-	554526	554899	255,0,0	1	373	0
CP020272.1	618888	624762	f539+_TY1	39969	+	618888	624762	255,0,0	3	307,5250,307	0,317,5567
CP020273.1	4281	4477	s541+_TY2	696	+	4281	4477	255,0,0	1	196	0
CP020273.1	5921	6090	s543-_TY1	701	-	5921	6090	255,0,0	1	169	0
CP020273.1	99029	99294	s546+_TY4	2221	+	99029	99294	255,0,0	2	75,193	0,72
CP020273.1	99301	99508	s547-_TY2	980	-	99301	99508	255,0,0	1	207	0
CP020273.1	101645	101889	s549-_TY1	1153	-	101645	101889	255,0,0	1	244	0
CP020273.1	209014	209368	s550+_TY3_1p	2486	+	209014	209368	255,0,0	1	354	0
CP020273.1	209678	209752	s551+_TY4	411	+	209678	209752	255,0,0	1	74	0
CP020273.1	209752	210123	s552+_TY4	2996	+	209752	210123	255,0,0	1	371	0
CP020273.1	210143	210213	s553-_TY3_1p	395	-	210143	210213	255,0,0	1	70	0
CP020273.1	256579	256932	s554+_TY4	2721	+	256579	256932	255,0,0	1	353	0
CP020273.1	282629	282890	s555+_TY2	1201	+	282629	282890	255,0,0	1	261	0
CP020273.1	282892	283200	s556+_TY1	1474	+	282892	283200	255,0,0	1	308	0
CP020273.1	283209	283285	s557+_TY1	370	+	283209	283285	255,0,0	1	76	0
CP020273.1	283359	283712	s558-_TY3_1p	2763	-	283359	283712	255,0,0	1	353	0
CP020273.1	323261	323632	s559+_TY4	3067	+	323261	323632	255,0,0	1	371	0
CP020273.1	337297	337604	s561+_TY1	1353	+	337297	337604	255,0,0	1	307	0
CP020273.1	418933	419211	s562+_TY2	1339	+	418933	419211	255,0,0	1	278	0
CP020273.1	419211	419582	s563+_TY4	2946	+	419211	419582	255,0,0	1	371	0
CP020273.1	575246	575479	s566-_TY1	1151	-	575246	575479	255,0,0	1	233	0
CP020273.1	575472	575735	s567+_TY1	1077	+	575472	575735	255,0,0	1	263	0
CP020273.1	638835	638967	s569-_TY3_1p	1116	-	638835	638967	255,0,0	2	106,32	0,100
CP020273.1	639134	639451	s570+_TY1	1384	+	639134	639451	255,0,0	1	317	0
CP020273.1	679031	679348	s577-_TY1	1489	-	679031	679348	255,0,0	1	317	0
CP020273.1	679348	679414	s578-_TY3_1p	492	-	679348	679414	255,0,0	1	66	0
CP020273.1	679423	684727	f579-_TY3_1p	33643	-	679423	684727	255,0,0	3	354,4597,354	0,353,4950
CP020273.1	829436	829615	s581+_TY3	792	+	829436	829615	255,0,0	1	179	0
CP020273.1	944397	945605	t583-_TY1	3020	-	944397	945605	255,0,0	3	95,158,322	0,718,886
CP020273.1	945824	946176	s584-_TY3_1p	2611	-	945824	946176	255,0,0	1	352	0
CP020273.1	950042	950407	s585-_TY4	2731	-	950042	950407	255,0,0	1	365	0
CP020273.1	950407	950485	s586+_TY4	418	+	950407	950485	255,0,0	1	78	0
CP020273.1	950485	950554	s587-_TY3_1p	393	-	950485	950554	255,0,0	1	69	0
CP020273.1	1048252	1048569	s588-_TY1	1393	-	1048252	1048569	255,0,0	1	317	0
CP020273.1	1057795	1058114	s589+_TY1	1375	+	1057795	1058114	255,0,0	1	319	0
CP020273.1	1058114	1058188	s590+_TY5	436	+	1058114	1058188	255,0,0	1	74	0
CP020274.1	3172	3246	s591-_TY5	460	-	3172	3246	255,0,0	1	74	0
CP020274.1	3246	3370	s592-_TY1	638	-	3246	3370	255,0,0	1	124	0
CP020274.1	48552	48750	s593-_TY1	884	-	48552	48750	255,0,0	1	198	0
CP020274.1	49248	49602	s594+_TY3_1p	2860	+	49248	49602	255,0,0	1	354	0
CP020274.1	49704	50009	s595+_TY1	1412	+	49704	50009	255,0,0	1	305	0
CP020274.1	197225	197616	s597-_TY4	1957	-	197225	197616	255,0,0	1	391	0
CP020274.1	422779	422887	s600-_TY3_1p	796	-	422779	422887	255,0,0	1	108	0
CP020274.1	422887	423258	s601-_TY4	2948	-	422887	423258	255,0,0	1	371	0
CP020274.1	423258	423334	s602+_TY1	450	+	423258	423334	255,0,0	1	76	0
CP020274.1	538479	538833	s603-_TY3_1p	2856	-	538479	538833	255,0,0	1	354	0
CP020274.1	538927	538995	s605-_TY3_1p	309	-	538927	538995	255,0,0	1	68	0
CP020274.1	538997	539314	s606+_TY1	1403	+	538997	539314	255,0,0	1	317	0
CP020274.1	550108	550430	s609-_TY1	1488	-	550108	550430	255,0,0	1	322	0
CP020274.1	550430	550712	s610-_TY4	2209	-	550430	550712	255,0,0	1	282	0
CP020274.1	550712	551029	s611+_TY1	1457	+	550712	551029	255,0,0	1	317	0
CP020274.1	551029	551121	s612-_TY4	760	-	551029	551121	255,0,0	1	92	0
CP020274.1	560484	560809	s613-_TY1	1422	-	560484	560809	255,0,0	1	325	0
CP020274.1	668410	668718	s614-_TY1	1271	-	668410	668718	255,0,0	1	308	0
CP020274.1	748809	748874	s616-_TY3_1p	233	-	748809	748874	255,0,0	1	65	0
CP020274.1	748874	749192	s617+_TY1	1370	+	748874	749192	255,0,0	1	318	0
CP020274.1	755820	756191	s619+_TY4	3032	+	755820	756191	255,0,0	1	371	0
CP020274.1	756232	756553	s620-_TY1	1377	-	756232	756553	255,0,0	1	321	0
CP020274.1	756562	756715	s621+_TY1	730	+	756562	756715	255,0,0	1	153	0
CP020274.1	761308	761569	s626-_TY1	482	-	761308	761569	255,0,0	1	261	0
CP020274.1	784890	785215	s628+_TY1	1499	+	784890	785215	255,0,0	1	325	0
CP020274.1	785222	785304	s629-_TY3_1p	660	-	785222	785304	255,0,0	1	82	0
CP020274.1	822458	822546	s631+_TY2	369	+	822458	822546	255,0,0	1	88	0
CP020274.1	822697	823051	s632+_TY3_1p	2855	+	822697	823051	255,0,0	1	354	0
CP020274.1	900844	901162	s635+_TY1	1438	+	900844	901162	255,0,0	1	318	0
CP020274.1	903424	903510	s637+_TY5	312	+	903424	903510	255,0,0	1	86	0
