# Supplementary material for: Evolution of Ty1 copy number control in yeast by horizontal transfer and recombination
Source: PLoS Genet. 2020 Feb 21;16(2):e1008632. doi: 10.1371/journal.pgen.1008632 (PMC7055915; doi:10.1371/journal.pgen.1008632)
Supplement: S7 File — Strain-specific BED12 files of Ty elements for all strains in the expanded dataset. Each Ty element in the BED12 file was categorized structurally with a prefix as full-length (f, internal region present and total length >95% of canonical length), truncated (t, internal region present and total length <95% of canonical length), or solo LTRs (s, LTR present but no match to internal region). Sequence IDs correspond to International Nucleotide Sequence Database Collaboration records except for S. jurei NCYC 3962 which uses IDs from an assembly provided by personal communication from the Daniela Delneri lab (University of Manchester). (ZIP) [file pgen.1008632.s014.zip › L-1374.bed]

CABIJU010000016	21433	21527	s3-_TY1	468	-	21433	21527	255,0,0	1	94	0
CABIJU010000016	21527	21856	s4-_TY1	2031	-	21527	21856	255,0,0	1	329	0
CABIJU010000016	24689	24935	s6-_TY5	1333	-	24689	24935	255,0,0	1	246	0
CABIJU010000016	146908	147224	s9-_TY1	1117	-	146908	147224	255,0,0	1	316	0
CABIJU010000016	147385	147724	s10-_TY3	2942	-	147385	147724	255,0,0	1	339	0
CABIJU010000016	164263	164577	s11-_TY1	2422	-	164263	164577	255,0,0	1	314	0
CABIJU010000016	164577	164909	s12-_TY2	2741	-	164577	164909	255,0,0	1	332	0
CABIJU010000016	164911	164965	s13+_TY1	327	+	164911	164965	255,0,0	1	54	0
CABIJU010000016	166643	166951	s16-_TY1	1371	-	166643	166951	255,0,0	1	308	0
CABIJU010000016	173352	173639	s17+_TY1	2100	+	173352	173639	255,0,0	1	287	0
CABIJU010000016	191966	192298	s18+_TY1	2654	+	191966	192298	255,0,0	1	332	0
CABIJU010000016	225596	225937	s19-_TY3	3026	-	225596	225937	255,0,0	1	341	0
CABIJU010000016	226081	226414	s20-_TY2	2835	-	226081	226414	255,0,0	1	333	0
CABIJU010000016	227617	227759	s23+_TY1	984	+	227617	227759	255,0,0	1	142	0
CABIJU010000016	306135	309279	t25-_TY5	25267	-	306135	309279	255,0,0	4	250,1422,1227,251	0,250,1666,2893
CABIJU010000017	141291	141365	s28+_TY1	524	+	141291	141365	255,0,0	1	74	0
CABIJU010000017	141365	141688	s29+_TY1	2499	+	141365	141688	255,0,0	1	323	0
CABIJU010000017	155197	155507	s30+_TY1	1507	+	155197	155507	255,0,0	1	310	0
CABIJU010000017	158592	158644	s33-_TY1	242	-	158592	158644	255,0,0	1	52	0
CABIJU010000017	158654	158978	s34-_TY1	2481	-	158654	158978	255,0,0	1	324	0
CABIJU010000017	201671	202012	s38+_TY3	2762	+	201671	202012	255,0,0	1	341	0
CABIJU010000017	203119	203335	s39+_TY1	732	+	203119	203335	255,0,0	1	216	0
CABIJU010000018	162019	162358	s43-_TY3	2773	-	162019	162358	255,0,0	1	339	0
CABIJU010000018	164029	164361	s44+_TY1	2352	+	164029	164361	255,0,0	1	332	0
CABIJU010000018	169172	169506	s45+_TY2	2503	+	169172	169506	255,0,0	1	334	0
CABIJU010000001	63585	63653	s51-_TY1	383	-	63585	63653	255,0,0	1	68	0
CABIJU010000001	63776	64117	s52-_TY3	2901	-	63776	64117	255,0,0	1	341	0
CABIJU010000001	345526	346205	s57+_TY3	2338	+	345526	346205	255,0,0	2	165,182	0,497
CABIJU010000001	345691	346023	s58-_TY1	2545	-	345691	346023	255,0,0	1	332	0
CABIJU010000001	346381	346426	s59-_TY1	257	-	346381	346426	255,0,0	1	45	0
CABIJU010000001	346421	346502	s60-_TY2	341	-	346421	346502	255,0,0	1	81	0
CABIJU010000001	369820	369986	s61+_TY1	493	+	369820	369986	255,0,0	1	166	0
CABIJU010000001	369990	370299	s62-_TY1	2393	-	369990	370299	255,0,0	1	309	0
CABIJU010000001	491905	492246	s64-_TY3	2872	-	491905	492246	255,0,0	1	341	0
CABIJU010000001	522665	523139	s70-_TY1	1183	-	522665	523139	255,0,0	2	108,34	0,440
CABIJU010000001	522773	523105	s71+_TY2	2732	+	522773	523105	255,0,0	1	332	0
CABIJU010000001	557985	558325	s72+_TY3	2890	+	557985	558325	255,0,0	1	340	0
CABIJU010000001	558505	558579	s73+_TY2	324	+	558505	558579	255,0,0	1	74	0
CABIJU010000001	620303	620635	s76+_TY1	2486	+	620303	620635	255,0,0	1	332	0
CABIJU010000001	686567	686642	s79+_TY1	316	+	686567	686642	255,0,0	1	75	0
CABIJU010000001	686745	689495	t80-_TY1	20988	-	686745	689495	255,0,0	2	2419,331	0,2419
CABIJU010000001	824300	824459	s81-_TY1	626	-	824300	824459	255,0,0	1	159	0
CABIJU010000001	824648	824988	s82-_TY3	2913	-	824648	824988	255,0,0	1	340	0
CABIJU010000001	841121	841390	s83+_TY1	1055	+	841121	841390	255,0,0	1	269	0
CABIJU010000001	841576	841917	s84+_TY3	2889	+	841576	841917	255,0,0	1	341	0
CABIJU010000001	966214	966866	s86+_TY1	2255	+	966214	966866	255,0,0	2	29,295	0,357
CABIJU010000001	966251	966571	s87-_TY2	2110	-	966251	966571	255,0,0	1	320	0
CABIJU010000001	967442	967495	s89+_TY2	258	+	967442	967495	255,0,0	1	53	0
CABIJU010000001	967495	967827	s90+_TY1	2559	+	967495	967827	255,0,0	1	332	0
CABIJU010000001	1043407	1043599	s92+_TY1	1083	+	1043407	1043599	255,0,0	2	122,70	0,122
CABIJU010000001	1045535	1045683	s93-_TY1	748	-	1045535	1045683	255,0,0	2	72,78	0,70
CABIJU010000001	1400777	1401109	s96+_TY2	2655	+	1400777	1401109	255,0,0	1	332	0
CABIJU010000001	1401174	1401250	s97-_TY3_1p	329	-	1401174	1401250	255,0,0	1	76	0
CABIJU010000012	9777	10009	s100-_TY5	1051	-	9777	10009	255,0,0	1	232	0
CABIJU010000012	15047	15111	s101-_TY5	269	-	15047	15111	255,0,0	1	64	0
CABIJU010000012	111890	112222	s104-_TY1	2669	-	111890	112222	255,0,0	1	332	0
CABIJU010000012	128592	128932	s106+_TY3	2924	+	128592	128932	255,0,0	1	340	0
CABIJU010000012	129018	129243	s107-_TY1	799	-	129018	129243	255,0,0	1	225	0
CABIJU010000012	129415	129527	s108-_TY1	559	-	129415	129527	255,0,0	1	112	0
CABIJU010000012	129527	129849	s109+_TY1	2415	+	129527	129849	255,0,0	1	322	0
CABIJU010000012	142166	142507	s110-_TY3	2908	-	142166	142507	255,0,0	1	341	0
CABIJU010000012	354978	355147	s115-_TY1	605	-	354978	355147	255,0,0	1	169	0
CABIJU010000012	385312	385653	s119-_TY3	2934	-	385312	385653	255,0,0	1	341	0
CABIJU010000012	460325	460553	s122-_TY2	881	-	460325	460553	255,0,0	1	228	0
CABIJU010000012	462808	462873	s123+_TY3_1p	318	+	462808	462873	255,0,0	1	65	0
CABIJU010000012	462944	463252	s124+_TY1	1770	+	462944	463252	255,0,0	1	308	0
CABIJU010000012	463269	463364	s125-_TY3	534	-	463269	463364	255,0,0	1	95	0
CABIJU010000012	472336	472668	s126+_TY2	2767	+	472336	472668	255,0,0	1	332	0
CABIJU010000003	845	1062	s127+_TY5	1278	+	845	1062	255,0,0	1	217	0
CABIJU010000003	73921	74262	s129+_TY3	2930	+	73921	74262	255,0,0	1	341	0
CABIJU010000003	74526	74858	s130+_TY1	2647	+	74526	74858	255,0,0	1	332	0
CABIJU010000003	111519	121698	s131+_TY1	2133	+	111519	121698	255,0,0	2	65,252	0,9927
CABIJU010000003	111584	111801	s132+_TY1	1511	+	111584	111801	255,0,0	1	217	0
CABIJU010000003	112106	112438	s133-_TY2	2766	-	112106	112438	255,0,0	1	332	0
CABIJU010000003	115403	115485	s134+_TY2	559	+	115403	115485	255,0,0	1	82	0
CABIJU010000003	115487	121446	f135-_TY2	52715	-	115487	121446	255,0,0	3	332,5295,332	0,332,5627
CABIJU010000003	128513	128579	s137-_TY2	270	-	128513	128579	255,0,0	1	66	0
CABIJU010000003	325712	326052	s143-_TY3	2921	-	325712	326052	255,0,0	1	340	0
CABIJU010000003	334192	334506	s146+_TY1	1404	+	334192	334506	255,0,0	1	314	0
CABIJU010000003	407921	414544	s148-_TY3	1402	-	407921	414544	255,0,0	2	136,69	0,6554
CABIJU010000003	408079	408406	s149-_TY1	2508	-	408079	408406	255,0,0	1	327	0
CABIJU010000003	408412	408645	s150+_TY2	1894	+	408412	408645	255,0,0	1	233	0
CABIJU010000003	408645	414425	f151+_TY2	50415	+	408645	414425	255,0,0	3	153,5295,332	0,153,5448
CABIJU010000003	421906	421975	s153+_TY3_1p	310	+	421906	421975	255,0,0	1	69	0
CABIJU010000003	564700	565041	s155-_TY3	2930	-	564700	565041	255,0,0	1	341	0
CABIJU010000003	692510	692751	s158+_TY1	1206	+	692510	692751	255,0,0	1	241	0
CABIJU010000003	721534	721589	s162-_TY1	307	-	721534	721589	255,0,0	1	55	0
CABIJU010000003	721591	721920	s163+_TY1	2001	+	721591	721920	255,0,0	1	329	0
CABIJU010000003	722029	722370	s164+_TY3	2925	+	722029	722370	255,0,0	1	341	0
CABIJU010000003	724606	724646	s165+_TY1	240	+	724606	724646	255,0,0	1	40	0
CABIJU010000003	760078	760205	s167+_TY1	830	+	760078	760205	255,0,0	1	127	0
CABIJU010000003	764826	765155	s168+_TY2	2062	+	764826	765155	255,0,0	1	329	0
CABIJU010000003	765155	765274	s169+_TY1	751	+	765155	765274	255,0,0	1	119	0
CABIJU010000003	819597	819947	s173+_TY3	2094	+	819597	819947	255,0,0	1	350	0
CABIJU010000003	850260	850589	s174+_TY1	2114	+	850260	850589	255,0,0	1	329	0
CABIJU010000003	853390	853718	s175+_TY2	2624	+	853390	853718	255,0,0	1	328	0
CABIJU010000003	905941	906273	s178+_TY1	2712	+	905941	906273	255,0,0	1	332	0
CABIJU010000006	57444	57776	s181+_TY2	2681	+	57444	57776	255,0,0	1	332	0
CABIJU010000006	57815	58155	s182-_TY3	2768	-	57815	58155	255,0,0	1	340	0
CABIJU010000006	151872	152243	s183+_TY4	3078	+	151872	152243	255,0,0	1	371	0
CABIJU010000006	152251	152357	s184+_TY1	783	+	152251	152357	255,0,0	1	106	0
CABIJU010000006	216415	222374	f186-_TY2	52419	-	216415	222374	255,0,0	3	332,5295,332	0,332,5627
CABIJU010000006	673075	673150	s192-_TY1	327	-	673075	673150	255,0,0	1	75	0
CABIJU010000006	675074	675143	s193+_TY3	435	+	675074	675143	255,0,0	1	69	0
CABIJU010000006	675196	675226	s194-_TY1	257	-	675196	675226	255,0,0	1	30	0
CABIJU010000006	675226	675471	s195-_TY4	1994	-	675226	675471	255,0,0	1	245	0
CABIJU010000013	1253	1506	s196-_TY5	1587	-	1253	1506	255,0,0	1	253	0
CABIJU010000013	77390	77489	s198-_TY1	280	-	77390	77489	255,0,0	1	99	0
CABIJU010000013	77058	77390	s199-_TY1	2302	-	77058	77390	255,0,0	1	332	0
CABIJU010000013	153443	153781	s200-_TY3	2226	-	153443	153781	255,0,0	1	338	0
CABIJU010000013	345269	345583	s205-_TY1	1277	-	345269	345583	255,0,0	1	314	0
CABIJU010000013	353434	353774	s207+_TY3	2705	+	353434	353774	255,0,0	1	340	0
CABIJU010000013	428300	428578	s209+_TY1	1456	+	428300	428578	255,0,0	1	278	0
CABIJU010000010	140044	140374	s210-_TY1	1885	-	140044	140374	255,0,0	1	330	0
CABIJU010000010	141257	141328	s213+_TY1	265	+	141257	141328	255,0,0	1	71	0
CABIJU010000010	192525	192872	s214+_TY3	2140	+	192525	192872	255,0,0	1	347	0
CABIJU010000010	192956	193275	s215+_TY1	1421	+	192956	193275	255,0,0	1	319	0
CABIJU010000010	223433	223773	s216+_TY3	2927	+	223433	223773	255,0,0	1	340	0
CABIJU010000010	224197	224493	s218+_TY2	1141	+	224197	224493	255,0,0	1	296	0
CABIJU010000010	269820	270110	s219-_TY1	1387	-	269820	270110	255,0,0	1	290	0
CABIJU010000010	270143	270475	s220-_TY2	2741	-	270143	270475	255,0,0	1	332	0
CABIJU010000010	319964	320055	s221-_TY1	421	-	319964	320055	255,0,0	1	91	0
CABIJU010000010	329222	329541	s222+_TY3	1937	+	329222	329541	255,0,0	1	319	0
CABIJU010000010	353742	354073	s225-_TY1	2381	-	353742	354073	255,0,0	1	331	0
CABIJU010000010	354147	354467	s226+_TY2	2483	+	354147	354467	255,0,0	1	320	0
CABIJU010000010	354501	354833	s227+_TY2	2627	+	354501	354833	255,0,0	1	332	0
CABIJU010000010	506748	507080	s230-_TY2	2780	-	506748	507080	255,0,0	1	332	0
CABIJU010000010	577645	577968	s231+_TY1	2412	+	577645	577968	255,0,0	1	323	0
CABIJU010000002	7826	8065	s234-_TY5	1477	-	7826	8065	255,0,0	1	239	0
CABIJU010000002	10123	10340	s235+_TY5	1308	+	10123	10340	255,0,0	1	217	0
CABIJU010000002	11671	11711	s236+_TY5	293	+	11671	11711	255,0,0	1	40	0
CABIJU010000002	118648	120096	s238-_TY3	2149	-	118648	120096	255,0,0	2	64,311	0,1137
CABIJU010000002	118709	118792	s239+_TY1	406	+	118709	118792	255,0,0	1	83	0
CABIJU010000002	119655	119798	s240-_TY1	523	-	119655	119798	255,0,0	1	143	0
CABIJU010000002	378919	379003	s241-_TY1	616	-	378919	379003	255,0,0	1	84	0
CABIJU010000002	379081	379242	s243+_TY1	842	+	379081	379242	255,0,0	1	161	0
CABIJU010000002	417496	417829	s247-_TY2	2713	-	417496	417829	255,0,0	1	333	0
CABIJU010000002	418096	424055	f248+_TY2	52549	+	418096	424055	255,0,0	3	332,5295,332	0,332,5627
CABIJU010000002	424142	424278	s249-_TY1	761	-	424142	424278	255,0,0	1	136	0
CABIJU010000002	424281	424604	s250+_TY1	1688	+	424281	424604	255,0,0	1	323	0
CABIJU010000002	487880	488180	s251-_TY1	1635	-	487880	488180	255,0,0	1	300	0
CABIJU010000002	595236	595577	s254+_TY3	2807	+	595236	595577	255,0,0	1	341	0
CABIJU010000002	620276	620598	s256-_TY2	2540	-	620276	620598	255,0,0	1	322	0
CABIJU010000002	645625	645957	s258-_TY2	2766	-	645625	645957	255,0,0	1	332	0
CABIJU010000002	729360	729698	s262-_TY3	1871	-	729360	729698	255,0,0	1	338	0
CABIJU010000002	855487	855572	s266-_TY1	411	-	855487	855572	255,0,0	1	85	0
CABIJU010000002	855572	855890	s267+_TY1	1317	+	855572	855890	255,0,0	1	318	0
CABIJU010000002	856725	857067	s270-_TY3	1764	-	856725	857067	255,0,0	1	342	0
CABIJU010000002	964248	964581	s272+_TY1	2326	+	964248	964581	255,0,0	1	333	0
CABIJU010000002	1073148	1073212	s277+_TY5	299	+	1073148	1073212	255,0,0	1	64	0
CABIJU010000004	54535	54602	s279+_TY3	521	+	54535	54602	255,0,0	1	67	0
CABIJU010000004	54602	54654	s280+_TY1	257	+	54602	54654	255,0,0	1	52	0
CABIJU010000004	54654	54986	s281+_TY1	2151	+	54654	54986	255,0,0	1	332	0
CABIJU010000004	427894	428102	s284-_TY1	1278	-	427894	428102	255,0,0	1	208	0
CABIJU010000004	545304	551609	s285-_TY3	2997	-	545304	551609	255,0,0	2	140,206	0,6099
CABIJU010000004	545444	551403	f286+_TY2	52181	+	545444	551403	255,0,0	3	332,5295,332	0,332,5627
CABIJU010000004	551790	552122	s287+_TY1	2740	+	551790	552122	255,0,0	1	332	0
CABIJU010000004	760628	760969	s293+_TY3	2939	+	760628	760969	255,0,0	1	341	0
CABIJU010000004	767405	767716	s296+_TY1	1383	+	767405	767716	255,0,0	1	311	0
CABIJU010000004	768129	768169	s298-_TY2	258	-	768129	768169	255,0,0	1	40	0
CABIJU010000004	795848	795998	s301+_TY1	881	+	795848	795998	255,0,0	1	150	0
CABIJU010000004	829793	829860	s303-_TY1	352	-	829793	829860	255,0,0	1	67	0
CABIJU010000004	830114	830455	s304+_TY3	2977	+	830114	830455	255,0,0	1	341	0
CABIJU010000004	853955	854296	s305+_TY3	2692	+	853955	854296	255,0,0	1	341	0
CABIJU010000004	911335	911393	s311-_TY2	268	-	911335	911393	255,0,0	1	58	0
CABIJU010000004	916336	922295	f312+_TY2	52518	+	916336	922295	255,0,0	3	332,5295,332	0,332,5627
CABIJU010000005	184386	184727	s315+_TY3	2932	+	184386	184727	255,0,0	1	341	0
CABIJU010000005	191208	191285	s316-_TY1	506	-	191208	191285	255,0,0	1	77	0
CABIJU010000005	191274	191323	s317+_TY1	265	+	191274	191323	255,0,0	1	49	0
CABIJU010000005	279681	279759	s322-_TY1	312	-	279681	279759	255,0,0	1	78	0
CABIJU010000005	355805	355947	s324+_TY2	593	+	355805	355947	255,0,0	1	142	0
CABIJU010000005	356322	356446	s326+_TY1	765	+	356322	356446	255,0,0	1	124	0
CABIJU010000005	440366	440687	s330-_TY1	1843	-	440366	440687	255,0,0	1	321	0
CABIJU010000005	458113	458445	s331-_TY1	2634	-	458113	458445	255,0,0	1	332	0
CABIJU010000005	480744	480941	s334+_TY1	877	+	480744	480941	255,0,0	1	197	0
CABIJU010000005	481529	481861	s337+_TY1	2240	+	481529	481861	255,0,0	1	332	0
CABIJU010000005	482067	482408	s338+_TY3	2930	+	482067	482408	255,0,0	1	341	0
CABIJU010000005	550765	550992	s339-_TY1	1344	-	550765	550992	255,0,0	1	227	0
CABIJU010000005	726169	726269	s341+_TY1	597	+	726169	726269	255,0,0	1	100	0
CABIJU010000005	746584	746925	s342-_TY3	2930	-	746584	746925	255,0,0	1	341	0
CABIJU010000005	786676	787046	s344-_TY4	2987	-	786676	787046	255,0,0	1	370	0
CABIJU010000005	815609	815887	s346+_TY1	1382	+	815609	815887	255,0,0	1	278	0
CABIJU010000007	485585	485913	s354-_TY1	1807	-	485585	485913	255,0,0	1	328	0
CABIJU010000007	546722	546801	s355+_TY1	592	+	546722	546801	255,0,0	1	79	0
CABIJU010000007	546771	546828	s356-_TY1	233	-	546771	546828	255,0,0	1	57	0
CABIJU010000007	580067	580196	s358-_TY1	604	-	580067	580196	255,0,0	1	129	0
CABIJU010000007	603047	603388	s360-_TY3	2812	-	603047	603388	255,0,0	1	341	0
CABIJU010000007	785198	785777	s364-_TY2	2741	-	785198	785777	255,0,0	1	579	0
CABIJU010000008	68869	69157	s366+_TY1	1591	+	68869	69157	255,0,0	1	288	0
CABIJU010000008	206687	207010	s367+_TY3	2317	+	206687	207010	255,0,0	1	323	0
CABIJU010000008	207036	207182	s368-_TY3	927	-	207036	207182	255,0,0	1	146	0
CABIJU010000008	207182	207507	s369+_TY1	2123	+	207182	207507	255,0,0	1	325	0
CABIJU010000008	357677	358337	s370-_TY1	2449	-	357677	358337	255,0,0	2	99,228	0,432
CABIJU010000008	357776	358109	s371+_TY2	2652	+	357776	358109	255,0,0	1	333	0
CABIJU010000008	377971	378025	s373-_TY1	297	-	377971	378025	255,0,0	1	54	0
CABIJU010000008	380659	380712	s374+_TY2	245	+	380659	380712	255,0,0	1	53	0
CABIJU010000008	420056	420167	s379+_TY1	625	+	420056	420167	255,0,0	1	111	0
CABIJU010000008	532063	532384	s385+_TY1	2320	+	532063	532384	255,0,0	1	321	0
CABIJU010000008	534563	534643	s387+_TY1	438	+	534563	534643	255,0,0	1	80	0
CABIJU010000009	153797	153866	s390-_TY1	339	-	153797	153866	255,0,0	1	69	0
CABIJU010000009	175571	175910	s392+_TY1	2045	+	175571	175910	255,0,0	1	339	0
CABIJU010000009	314747	314781	s395+_TY1	240	+	314747	314781	255,0,0	1	34	0
CABIJU010000009	314775	315067	s396-_TY1	2068	-	314775	315067	255,0,0	1	292	0
CABIJU010000009	408067	408134	s397-_TY3	306	-	408067	408134	255,0,0	1	67	0
CABIJU010000009	408466	408807	s400-_TY3	2785	-	408466	408807	255,0,0	1	341	0
CABIJU010000009	519705	519764	s403+_TY1	323	+	519705	519764	255,0,0	1	59	0
CABIJU010000009	542463	542773	s404-_TY1	1432	-	542463	542773	255,0,0	1	310	0
CABIJU010000009	693974	697118	t406-_TY5	25280	-	693974	697118	255,0,0	4	250,1422,1227,251	0,250,1666,2893
CABIJU010000011	63164	63497	s409+_TY2	2632	+	63164	63497	255,0,0	1	333	0
CABIJU010000011	139593	139926	s415+_TY1	2357	+	139593	139926	255,0,0	1	333	0
CABIJU010000011	178094	178225	s416+_TY1	756	+	178094	178225	255,0,0	1	131	0
CABIJU010000011	208720	209061	s417+_TY3	2702	+	208720	209061	255,0,0	1	341	0
CABIJU010000011	251211	251519	s420+_TY1	1160	+	251211	251519	255,0,0	1	308	0
CABIJU010000011	313626	313682	s423+_TY3_1p	256	+	313626	313682	255,0,0	1	56	0
CABIJU010000011	313692	313858	s424+_TY1	1048	+	313692	313858	255,0,0	1	166	0
CABIJU010000011	356107	356217	s427+_TY1	567	+	356107	356217	255,0,0	1	110	0
CABIJU010000011	355736	356107	s428-_TY4	3149	-	355736	356107	255,0,0	1	371	0
CABIJU010000011	356227	356294	s429-_TY3	387	-	356227	356294	255,0,0	1	67	0
CABIJU010000011	435660	436001	s430-_TY3	2946	-	435660	436001	255,0,0	1	341	0
CABIJU010000011	436975	437307	s433-_TY2	2617	-	436975	437307	255,0,0	1	332	0
CABIJU010000011	437635	437667	s435+_TY1	240	+	437635	437667	255,0,0	1	32	0
CABIJU010000011	444754	445086	s439+_TY2	2721	+	444754	445086	255,0,0	1	332	0
CABIJU010000011	464428	464491	s440-_TY1	314	-	464428	464491	255,0,0	1	63	0
CABIJU010000011	482926	483258	s441+_TY2	2627	+	482926	483258	255,0,0	1	332	0
CABIJU010000011	487532	487873	s442-_TY3	2812	-	487532	487873	255,0,0	1	341	0
CABIJU010000011	556120	556438	s445-_TY1	1466	-	556120	556438	255,0,0	1	318	0
CABIJU010000014	111358	111491	s449+_TY3	1165	+	111358	111491	255,0,0	1	133	0
CABIJU010000014	111026	111358	s450+_TY2	2777	+	111026	111358	255,0,0	1	332	0
CABIJU010000014	135161	135480	s452+_TY1	1884	+	135161	135480	255,0,0	1	319	0
CABIJU010000014	232636	232985	s453+_TY1	2299	+	232636	232985	255,0,0	1	349	0
CABIJU010000014	431400	431464	s456+_TY5	269	+	431400	431464	255,0,0	1	64	0
