# Supplementary material for: Evolution of Ty1 copy number control in yeast by horizontal transfer and recombination
Source: PLoS Genet. 2020 Feb 21;16(2):e1008632. doi: 10.1371/journal.pgen.1008632 (PMC7055915; doi:10.1371/journal.pgen.1008632)
Supplement: S7 File — Strain-specific BED12 files of Ty elements for all strains in the expanded dataset. Each Ty element in the BED12 file was categorized structurally with a prefix as full-length (f, internal region present and total length >95% of canonical length), truncated (t, internal region present and total length <95% of canonical length), or solo LTRs (s, LTR present but no match to internal region). Sequence IDs correspond to International Nucleotide Sequence Database Collaboration records except for S. jurei NCYC 3962 which uses IDs from an assembly provided by personal communication from the Daniela Delneri lab (University of Manchester). (ZIP) [file pgen.1008632.s014.zip › UWOPS03-461.4.bed]

CP020225.1	126042	126099	s1-_TY1	314	-	126042	126099	255,0,0	1	57	0
CP020225.1	126269	126601	s3+_TY1	2664	+	126269	126601	255,0,0	1	332	0
CP020225.1	147944	148285	s5+_TY3	2866	+	147944	148285	255,0,0	1	341	0
CP020225.1	162884	163255	s6-_TY4	3101	-	162884	163255	255,0,0	1	371	0
CP020225.1	163724	164056	s7-_TY1	2664	-	163724	164056	255,0,0	1	332	0
CP020225.1	165350	165682	s8+_TY1	2577	+	165350	165682	255,0,0	1	332	0
CP020226.1	1342	1593	s10-_TY5	1640	-	1342	1593	255,0,0	1	251	0
CP020226.1	52952	53323	s14+_TY4	3093	+	52952	53323	255,0,0	1	371	0
CP020226.1	214974	215313	s17+_TY3	2796	+	214974	215313	255,0,0	1	339	0
CP020226.1	238290	238663	s20+_TY4	3114	+	238290	238663	255,0,0	1	373	0
CP020226.1	271916	271973	s22+_TY1	236	+	271916	271973	255,0,0	1	57	0
CP020226.1	271943	272022	s23-_TY1	565	-	271943	272022	255,0,0	1	79	0
CP020226.1	332854	333180	s24+_TY1	1933	+	332854	333180	255,0,0	1	326	0
CP020226.1	411320	411652	s27-_TY2	2691	-	411320	411652	255,0,0	1	332	0
CP020226.1	649449	649819	s29-_TY4	3146	-	649449	649819	255,0,0	1	370	0
CP020226.1	649851	650184	s30-_TY2	2727	-	649851	650184	255,0,0	1	333	0
CP020226.1	768324	768695	s32+_TY4	3199	+	768324	768695	255,0,0	1	371	0
CP020226.1	813294	813545	s33+_TY5	1721	+	813294	813545	255,0,0	1	251	0
CP020227.1	1262	1511	s34+_TY5	1546	+	1262	1511	255,0,0	1	249	0
CP020227.1	80526	80667	s36-_TY1	934	-	80526	80667	255,0,0	1	141	0
CP020227.1	118551	118892	s38-_TY3	2911	-	118551	118892	255,0,0	1	341	0
CP020227.1	134027	134359	s39-_TY1	2395	-	134027	134359	255,0,0	1	332	0
CP020227.1	140758	141067	s40+_TY1	1381	+	140758	141067	255,0,0	1	309	0
CP020227.1	141106	141246	s41+_TY2	1244	+	141106	141246	255,0,0	1	140	0
CP020227.1	141246	141578	s42-_TY1	2763	-	141246	141578	255,0,0	1	332	0
CP020227.1	141578	141632	s43+_TY1	316	+	141578	141632	255,0,0	1	54	0
CP020227.1	143286	143474	s46-_TY2	1514	-	143286	143474	255,0,0	1	188	0
CP020227.1	143474	143806	s47+_TY1	2688	+	143474	143806	255,0,0	1	332	0
CP020227.1	160346	160687	s48-_TY3	2928	-	160346	160687	255,0,0	1	341	0
CP020227.1	218725	219096	s50+_TY4	3363	+	218725	219096	255,0,0	1	371	0
CP020227.1	219346	219678	s52+_TY1	2868	+	219346	219678	255,0,0	1	332	0
CP020227.1	283747	284078	s54+_TY1	2365	+	283747	284078	255,0,0	1	331	0
CP020227.1	284156	284401	s55+_TY5	1313	+	284156	284401	255,0,0	1	245	0
CP020227.1	287233	287938	s57+_TY1	2041	+	287233	287938	255,0,0	2	160,174	0,531
CP020227.1	287393	287764	s58+_TY4	3116	+	287393	287764	255,0,0	1	371	0
CP020227.1	287938	289020	s59+_TY1	677	+	287938	289020	255,0,0	2	57,55	0,1027
CP020227.1	288017	288122	s60-_TY4	843	-	288017	288122	255,0,0	1	105	0
CP020227.1	288122	288455	s61+_TY2	2681	+	288122	288455	255,0,0	1	333	0
CP020228.1	1504	1755	s63-_TY5	1723	-	1504	1755	255,0,0	1	251	0
CP020228.1	433838	433986	s69+_TY1	759	+	433838	433986	255,0,0	2	78,70	0,78
CP020228.1	436029	436559	s70-_TY1	1071	-	436029	436559	255,0,0	3	72,42,85	0,70,445
CP020228.1	436141	436474	s71-_TY2	2713	-	436141	436474	255,0,0	1	333	0
CP020228.1	512761	513417	s73-_TY1	2214	-	512761	513417	255,0,0	2	166,153	0,503
CP020228.1	512927	513260	s74+_TY2	2695	+	512927	513260	255,0,0	1	333	0
CP020228.1	604769	605101	s75+_TY1	2777	+	604769	605101	255,0,0	1	332	0
CP020228.1	646907	647066	s78+_TY1	620	+	646907	647066	255,0,0	1	159	0
CP020228.1	780673	781003	s79-_TY1	2338	-	780673	781003	255,0,0	1	330	0
CP020228.1	781447	781577	t80+_TY1	1094	+	781447	781577	255,0,0	1	130	0
CP020228.1	781680	781755	s81-_TY1	312	-	781680	781755	255,0,0	1	75	0
CP020228.1	847632	847960	s84-_TY1	2346	-	847632	847960	255,0,0	1	328	0
CP020228.1	909669	909743	s87-_TY2	316	-	909669	909743	255,0,0	1	74	0
CP020228.1	944766	945090	s88+_TY1	2617	+	944766	945090	255,0,0	1	324	0
CP020228.1	945105	946715	t89-_TY1	10279	-	945105	946715	255,0,0	2	1191,333	0,1277
CP020228.1	946323	946382	s90+_TY1	484	+	946323	946382	255,0,0	1	59	0
CP020228.1	946715	946798	s91+_TY1	680	+	946715	946798	255,0,0	1	83	0
CP020228.1	946795	946871	s92-_TY3	318	-	946795	946871	255,0,0	1	76	0
CP020228.1	971406	971747	s93-_TY3	2862	-	971406	971747	255,0,0	1	341	0
CP020228.1	971914	972246	s94+_TY1	2743	+	971914	972246	255,0,0	1	332	0
CP020228.1	1099442	1099793	s100-_TY3	2790	-	1099442	1099793	255,0,0	1	351	0
CP020228.1	1099879	1100214	s101+_TY1	2403	+	1099879	1100214	255,0,0	1	335	0
CP020228.1	1100226	1100363	s102-_TY1	521	-	1100226	1100363	255,0,0	1	137	0
CP020228.1	1123725	1123806	s103+_TY2	343	+	1123725	1123806	255,0,0	1	81	0
CP020228.1	1123801	1123846	s104+_TY1	255	+	1123801	1123846	255,0,0	1	45	0
CP020228.1	1124021	1124363	s105-_TY3	2253	-	1124021	1124363	255,0,0	1	342	0
CP020228.1	1199770	1200141	s108-_TY4	3051	-	1199770	1200141	255,0,0	1	371	0
CP020228.1	1404331	1404672	s110-_TY3	3008	-	1404331	1404672	255,0,0	1	341	0
CP020228.1	1404794	1404863	s111+_TY1	389	+	1404794	1404863	255,0,0	1	69	0
CP020229.1	61651	61983	s116+_TY1	2593	+	61651	61983	255,0,0	1	332	0
CP020229.1	62013	62311	s117+_TY1	1012	+	62013	62311	255,0,0	1	298	0
CP020229.1	117770	118102	s119+_TY1	2741	+	117770	118102	255,0,0	1	332	0
CP020229.1	118114	118266	s120-_TY4	363	-	118114	118266	255,0,0	1	152	0
CP020229.1	118266	118637	s121-_TY4	3281	-	118266	118637	255,0,0	1	371	0
CP020229.1	135819	136151	s122-_TY1	2665	-	135819	136151	255,0,0	1	332	0
CP020229.1	136507	136878	s124-_TY4	3295	-	136507	136878	255,0,0	1	371	0
CP020229.1	138786	139118	s126+_TY1	2462	+	138786	139118	255,0,0	1	332	0
CP020229.1	177077	177448	s128-_TY4	3150	-	177077	177448	255,0,0	1	371	0
CP020229.1	177448	177560	s129+_TY1	701	+	177448	177560	255,0,0	1	112	0
CP020229.1	250156	250463	s132+_TY1	1163	+	250156	250463	255,0,0	1	307	0
CP020229.1	312567	312623	s135+_TY3_1p	271	+	312567	312623	255,0,0	1	56	0
CP020229.1	312633	312799	s136+_TY1	1067	+	312633	312799	255,0,0	1	166	0
CP020229.1	354817	354884	s139-_TY3	365	-	354817	354884	255,0,0	1	67	0
CP020229.1	434208	434549	s140-_TY3	2941	-	434208	434549	255,0,0	1	341	0
CP020229.1	435530	435901	s143+_TY4	3257	+	435530	435901	255,0,0	1	371	0
CP020229.1	436221	436253	s145+_TY1	240	+	436221	436253	255,0,0	1	32	0
CP020229.1	442433	442804	s147+_TY4	3257	+	442433	442804	255,0,0	1	371	0
CP020229.1	462424	462795	s149+_TY4	3100	+	462424	462795	255,0,0	1	371	0
CP020229.1	462821	462884	s150-_TY1	300	-	462821	462884	255,0,0	1	63	0
CP020229.1	480981	481352	s151+_TY4	3083	+	480981	481352	255,0,0	1	371	0
CP020229.1	486102	486434	s152-_TY1	2636	-	486102	486434	255,0,0	1	332	0
CP020229.1	554443	554693	s155-_TY5	1813	-	554443	554693	255,0,0	1	250	0
CP020230.1	1343	1594	s156-_TY5	1640	-	1343	1594	255,0,0	1	251	0
CP020230.1	151359	151525	s158+_TY1	1216	+	151359	151525	255,0,0	1	166	0
CP020230.1	151530	152229	s159+_TY2	2733	+	151530	152229	255,0,0	2	78,250	0,449
CP020230.1	151608	151979	s160-_TY4	3258	-	151608	151979	255,0,0	1	371	0
CP020230.1	166654	166967	s163+_TY1	1499	+	166654	166967	255,0,0	1	313	0
CP020230.1	170046	170098	s166-_TY1	242	-	170046	170098	255,0,0	1	52	0
CP020230.1	170108	170805	s167-_TY1	2529	-	170108	170805	255,0,0	2	61,265	0,432
CP020230.1	170169	170540	s168-_TY4	3225	-	170169	170540	255,0,0	1	371	0
CP020230.1	190477	190847	s171-_TY4	2953	-	190477	190847	255,0,0	1	370	0
CP020230.1	200579	200950	s172-_TY4	3101	-	200579	200950	255,0,0	1	371	0
CP020230.1	216108	216324	s175+_TY1	687	+	216108	216324	255,0,0	1	216	0
CP020231.1	48582	48881	s180+_TY1	2202	+	48582	48881	255,0,0	1	299	0
CP020231.1	48881	49252	s181-_TY4	3284	-	48881	49252	255,0,0	1	371	0
CP020231.1	186755	186817	s182+_TY3	386	+	186755	186817	255,0,0	1	62	0
CP020231.1	186817	187525	s183-_TY4	3133	-	186817	187525	255,0,0	2	120,256	0,452
CP020231.1	186937	187269	s184+_TY1	2664	+	186937	187269	255,0,0	1	332	0
CP020231.1	187551	187859	s185-_TY1	1632	-	187551	187859	255,0,0	1	308	0
CP020231.1	190279	190505	s187+_TY1	917	+	190279	190505	255,0,0	1	226	0
CP020231.1	265001	265333	s189+_TY1	2680	+	265001	265333	255,0,0	1	332	0
CP020231.1	295182	296115	s191+_TY4	2844	+	295182	296115	255,0,0	2	291,54	0,879
CP020231.1	295473	295805	s192+_TY1	2664	+	295473	295805	255,0,0	1	332	0
CP020231.1	295805	296061	s193-_TY4	2171	-	295805	296061	255,0,0	1	256	0
CP020231.1	555907	556615	s197+_TY4	3271	+	555907	556615	255,0,0	2	93,283	0,425
CP020231.1	556000	556332	s198+_TY1	2777	+	556000	556332	255,0,0	1	332	0
CP020231.1	556633	556706	s199-_TY3	493	-	556633	556706	255,0,0	1	73	0
CP020231.1	565677	566048	s200-_TY4	3281	-	565677	566048	255,0,0	1	371	0
CP020232.1	11323	11387	s201-_TY5	270	-	11323	11387	255,0,0	1	64	0
CP020232.1	124669	124851	s205-_TY1	606	-	124669	124851	255,0,0	1	182	0
CP020232.1	124851	125184	s206-_TY2	2600	-	124851	125184	255,0,0	1	333	0
CP020232.1	125404	125516	s207-_TY1	527	-	125404	125516	255,0,0	1	112	0
CP020232.1	125516	125839	s208+_TY1	2327	+	125516	125839	255,0,0	1	323	0
CP020232.1	227545	227916	s210+_TY4	3274	+	227545	227916	255,0,0	1	371	0
CP020232.1	227917	228000	s211-_TY1	637	-	227917	228000	255,0,0	1	83	0
CP020232.1	228000	228332	s212-_TY1	2735	-	228000	228332	255,0,0	1	332	0
CP020232.1	349031	349403	s216+_TY4	3240	+	349031	349403	255,0,0	1	372	0
CP020232.1	349896	350065	s219+_TY1	662	+	349896	350065	255,0,0	1	169	0
CP020232.1	350071	350443	s220-_TY4	3240	-	350071	350443	255,0,0	1	372	0
CP020232.1	374721	375053	s224+_TY1	2764	+	374721	375053	255,0,0	1	332	0
CP020232.1	379580	379635	s225-_TY1	288	-	379580	379635	255,0,0	1	55	0
CP020232.1	379637	379966	s226+_TY1	2049	+	379637	379966	255,0,0	1	329	0
CP020232.1	380075	380416	s227-_TY3	2870	-	380075	380416	255,0,0	1	341	0
CP020232.1	382656	382696	s228+_TY1	256	+	382656	382696	255,0,0	1	40	0
CP020232.1	418141	418512	s230+_TY4	3150	+	418141	418512	255,0,0	1	371	0
CP020232.1	418548	418675	s231+_TY1	816	+	418548	418675	255,0,0	1	127	0
CP020232.1	423306	423611	s232+_TY1	1803	+	423306	423611	255,0,0	1	305	0
CP020232.1	455787	456110	s235-_TY2	2697	-	455787	456110	255,0,0	1	323	0
CP020232.1	456253	456596	s236-_TY3	2868	-	456253	456596	255,0,0	1	343	0
CP020232.1	478437	478789	s237+_TY3	2054	+	478437	478789	255,0,0	1	352	0
CP020232.1	478794	479473	s238+_TY3	2953	+	478794	479473	255,0,0	2	81,265	0,414
CP020232.1	478885	479208	s239-_TY2	2682	-	478885	479208	255,0,0	1	323	0
CP020232.1	509813	510142	s241+_TY1	2207	+	509813	510142	255,0,0	1	329	0
CP020232.1	512789	513160	s242-_TY4	3240	-	512789	513160	255,0,0	1	371	0
CP020232.1	736965	737216	s245+_TY5	1721	+	736965	737216	255,0,0	1	251	0
CP020233.1	170173	170505	s246+_TY1	2777	+	170173	170505	255,0,0	1	332	0
CP020233.1	192354	192725	s247-_TY4	3284	-	192354	192725	255,0,0	1	371	0
CP020233.1	192725	193048	s248-_TY1	2130	-	192725	193048	255,0,0	1	323	0
CP020233.1	290216	290431	s249-_TY1	1440	-	290216	290431	255,0,0	1	215	0
CP020233.1	313355	314075	s251+_TY3	2611	+	313355	314075	255,0,0	2	104,245	0,475
CP020233.1	313459	313830	s252+_TY4	3130	+	313459	313830	255,0,0	1	371	0
CP020233.1	314171	314493	s253+_TY1	2239	+	314171	314493	255,0,0	1	322	0
CP020233.1	314622	314954	s254-_TY1	2777	-	314622	314954	255,0,0	1	332	0
CP020233.1	427124	427375	s257+_TY5	1640	+	427124	427375	255,0,0	1	251	0
CP020234.1	1553	1804	s258-_TY5	1640	-	1553	1804	255,0,0	1	251	0
CP020234.1	107808	108179	s260-_TY4	3223	-	107808	108179	255,0,0	1	371	0
CP020234.1	108219	108497	s261-_TY1	1414	-	108219	108497	255,0,0	1	278	0
CP020234.1	137097	137468	s263-_TY4	3115	-	137097	137468	255,0,0	1	371	0
CP020234.1	137468	137655	s264+_TY1	1359	+	137468	137655	255,0,0	1	187	0
CP020234.1	177129	177461	s266+_TY1	2777	+	177129	177461	255,0,0	1	332	0
CP020234.1	197884	198327	s267-_TY1	665	-	197884	198327	255,0,0	2	48,63	0,380
CP020234.1	197935	198258	s268+_TY2	2683	+	197935	198258	255,0,0	1	323	0
CP020234.1	373604	373832	s270+_TY1	1329	+	373604	373832	255,0,0	1	228	0
CP020234.1	373976	374317	s271+_TY3	2941	+	373976	374317	255,0,0	1	341	0
CP020234.1	442714	443034	s273-_TY1	2153	-	442714	443034	255,0,0	1	320	0
CP020234.1	443083	443454	s274+_TY4	3257	+	443083	443454	255,0,0	1	371	0
CP020234.1	443999	444188	s276-_TY1	869	-	443999	444188	255,0,0	1	189	0
CP020234.1	465821	466153	s278+_TY1	1418	+	465821	466153	255,0,0	1	332	0
CP020234.1	483890	484212	s279+_TY1	2130	+	483890	484212	255,0,0	1	322	0
CP020234.1	568404	568775	s283-_TY4	3241	-	568404	568775	255,0,0	1	371	0
CP020234.1	568775	569054	s284+_TY3	2193	+	568775	569054	255,0,0	1	279	0
CP020234.1	569080	569205	s285-_TY3	759	-	569080	569205	255,0,0	1	125	0
CP020234.1	569205	569531	s286+_TY1	2189	+	569205	569531	255,0,0	1	326	0
CP020234.1	719251	719581	s287+_TY2	2148	+	719251	719581	255,0,0	1	330	0
CP020234.1	719668	720000	s288-_TY1	2732	-	719668	720000	255,0,0	1	332	0
CP020234.1	739348	739402	s290-_TY1	297	-	739348	739402	255,0,0	1	54	0
CP020234.1	739403	739735	s291-_TY1	2777	-	739403	739735	255,0,0	1	332	0
CP020234.1	742344	742667	s292-_TY2	2682	-	742344	742667	255,0,0	1	323	0
CP020234.1	781761	782093	s295+_TY1	2777	+	781761	782093	255,0,0	1	332	0
CP020234.1	782095	782228	s296+_TY4	466	+	782095	782228	255,0,0	1	133	0
CP020234.1	782697	782808	s297+_TY1	608	+	782697	782808	255,0,0	1	111	0
CP020234.1	788563	788934	s300+_TY4	3303	+	788563	788934	255,0,0	1	371	0
CP020234.1	895009	895049	s305+_TY1	266	+	895009	895049	255,0,0	1	40	0
CP020234.1	896711	897389	s306-_TY3	3008	-	896711	897389	255,0,0	2	149,197	0,481
CP020234.1	896860	897192	s307-_TY1	2777	-	896860	897192	255,0,0	1	332	0
CP020234.1	1090343	1090594	s309+_TY5	1640	+	1090343	1090594	255,0,0	1	251	0
CP020235.1	59476	59808	s310+_TY1	2664	+	59476	59808	255,0,0	1	332	0
CP020235.1	87466	87837	s312-_TY4	3125	-	87466	87837	255,0,0	1	371	0
CP020235.1	154516	154585	s314-_TY1	339	-	154516	154585	255,0,0	1	69	0
CP020235.1	154794	155165	s316-_TY4	3258	-	154794	155165	255,0,0	1	371	0
CP020235.1	176707	177046	s317+_TY1	2063	+	176707	177046	255,0,0	1	339	0
CP020235.1	233450	233791	s320-_TY3	2904	-	233450	233791	255,0,0	1	341	0
CP020235.1	316228	316896	s321-_TY1	2050	-	316228	316896	255,0,0	2	243,54	0,614
CP020235.1	316471	316842	s322+_TY4	3257	+	316471	316842	255,0,0	1	371	0
CP020235.1	392939	393006	s323-_TY3	306	-	392939	393006	255,0,0	1	67	0
CP020235.1	471749	472120	s326-_TY4	3269	-	471749	472120	255,0,0	1	371	0
CP020235.1	585965	586338	s331-_TY4	3132	-	585965	586338	255,0,0	1	373	0
CP020235.1	586584	586916	s333-_TY1	2777	-	586584	586916	255,0,0	1	332	0
CP020235.1	669927	669993	s334+_TY2	251	+	669927	669993	255,0,0	1	66	0
CP020235.1	676787	677118	s336-_TY1	2741	-	676787	677118	255,0,0	1	331	0
CP020235.1	680350	680543	s337-_TY1	1044	-	680350	680543	255,0,0	1	193	0
CP020235.1	680543	681242	s338+_TY2	2705	+	680543	681242	255,0,0	2	165,163	0,536
CP020235.1	680708	681079	s339-_TY4	3258	-	680708	681079	255,0,0	1	371	0
CP020236.1	1076	1327	s340+_TY5	1812	+	1076	1327	255,0,0	1	251	0
CP020236.1	85001	85523	s343-_TY1	600	-	85001	85523	255,0,0	2	90,100	0,422
CP020236.1	85091	85423	s344-_TY1	2259	-	85091	85423	255,0,0	1	332	0
CP020236.1	161466	161804	s345-_TY3	2294	-	161466	161804	255,0,0	1	338	0
CP020236.1	353309	353623	s349-_TY1	1392	-	353309	353623	255,0,0	1	314	0
CP020236.1	435972	436587	s352+_TY1	1432	+	435972	436587	255,0,0	2	54,229	0,386
CP020236.1	436026	436358	s353+_TY1	2743	+	436026	436358	255,0,0	1	332	0
CP020236.1	558538	558868	s354-_TY1	1859	-	558538	558868	255,0,0	1	330	0
CP020236.1	558906	559277	s355+_TY4	3212	+	558906	559277	255,0,0	1	371	0
CP020236.1	560129	560200	s358+_TY1	260	+	560129	560200	255,0,0	1	71	0
CP020236.1	611401	611744	s359+_TY3	1884	+	611401	611744	255,0,0	1	343	0
CP020236.1	611828	612147	s360+_TY1	1373	+	611828	612147	255,0,0	1	319	0
CP020236.1	642716	643012	s362+_TY2	1144	+	642716	643012	255,0,0	1	296	0
CP020236.1	688086	688792	s363-_TY2	2646	-	688086	688792	255,0,0	2	275,60	0,646
CP020236.1	688361	688732	s364+_TY4	3177	+	688361	688732	255,0,0	1	371	0
CP020236.1	738307	747482	s365-_TY2	1653	-	738307	747482	255,0,0	2	91,150	0,9025
CP020236.1	747099	747323	s366+_TY2	1604	+	747099	747323	255,0,0	1	224	0
CP020236.1	748054	748373	s367+_TY3	1928	+	748054	748373	255,0,0	1	319	0
CP020236.1	772582	772913	s370-_TY1	2465	-	772582	772913	255,0,0	1	331	0
CP020236.1	772928	773250	s371-_TY2	2674	-	772928	773250	255,0,0	1	322	0
CP020236.1	911872	912548	s372-_TY3	2988	-	911872	912548	255,0,0	2	141,204	0,472
CP020236.1	912013	912344	s373-_TY1	2701	-	912013	912344	255,0,0	1	331	0
CP020236.1	996365	996708	s376+_TY3	2849	+	996365	996708	255,0,0	1	343	0
CP020237.1	1364	1615	s379-_TY5	1640	-	1364	1615	255,0,0	1	251	0
CP020237.1	127143	127514	s381+_TY4	3112	+	127143	127514	255,0,0	1	371	0
CP020237.1	185107	185177	s383-_TY1	442	-	185107	185177	255,0,0	1	70	0
CP020237.1	185166	185222	s384+_TY1	363	+	185166	185222	255,0,0	1	56	0
CP020237.1	304255	304596	s390+_TY3	2976	+	304255	304596	255,0,0	1	341	0
CP020237.1	305056	305429	s392+_TY4	3184	+	305056	305429	255,0,0	1	373	0
CP020237.1	335897	336211	s393-_TY2	2496	-	335897	336211	255,0,0	1	314	0
CP020237.1	336211	336543	s394-_TY1	2664	-	336211	336543	255,0,0	1	332	0
CP020237.1	351110	351252	s395+_TY2	546	+	351110	351252	255,0,0	1	142	0
CP020237.1	351627	351727	s397+_TY1	547	+	351627	351727	255,0,0	1	100	0
CP020237.1	351729	352100	s398+_TY4	3172	+	351729	352100	255,0,0	1	371	0
CP020237.1	352100	352424	s399-_TY4	2677	-	352100	352424	255,0,0	1	324	0
CP020237.1	362523	362592	s400-_TY3_1p	307	-	362523	362592	255,0,0	1	69	0
CP020237.1	362678	363001	s401+_TY2	2575	+	362678	363001	255,0,0	1	323	0
CP020237.1	370296	370635	s403+_TY3	2785	+	370296	370635	255,0,0	1	339	0
CP020237.1	443975	444285	s405-_TY1	1338	-	443975	444285	255,0,0	1	310	0
CP020237.1	452500	452871	s408-_TY4	3269	-	452500	452871	255,0,0	1	371	0
CP020237.1	484870	485202	s410+_TY1	2777	+	484870	485202	255,0,0	1	332	0
CP020237.1	485543	485602	s412+_TY1	323	+	485543	485602	255,0,0	1	59	0
CP020237.1	508306	508617	s413-_TY1	1434	-	508306	508617	255,0,0	1	311	0
CP020237.1	512227	512598	s414-_TY4	3107	-	512227	512598	255,0,0	1	371	0
CP020237.1	660864	661113	s416-_TY5	1544	-	660864	661113	255,0,0	1	249	0
CP020238.1	1605	1856	s417-_TY5	1640	-	1605	1856	255,0,0	1	251	0
CP020238.1	89244	89761	s418+_TY4	1540	+	89244	89761	255,0,0	2	94,90	0,427
CP020238.1	89338	89671	s419+_TY2	2609	+	89338	89671	255,0,0	1	333	0
CP020238.1	89761	89791	s420+_TY1	257	+	89761	89791	255,0,0	1	30	0
CP020238.1	89846	90543	s421-_TY1	2468	-	89846	90543	255,0,0	2	162,158	0,539
CP020238.1	90008	90379	s422-_TY4	3108	-	90008	90379	255,0,0	1	371	0
CP020238.1	90581	90650	s423-_TY3	436	-	90581	90650	255,0,0	1	69	0
CP020238.1	92575	92650	s424+_TY1	327	+	92575	92650	255,0,0	1	75	0
CP020238.1	430651	430974	s425-_TY2	2689	-	430651	430974	255,0,0	1	323	0
CP020238.1	542799	543459	s429-_TY2	2730	-	542799	543459	255,0,0	2	222,106	0,554
CP020238.1	543021	543353	s430-_TY1	2777	-	543021	543353	255,0,0	1	332	0
CP020238.1	543946	544317	s431+_TY4	3290	+	543946	544317	255,0,0	1	371	0
CP020238.1	608320	608487	s432+_TY3	1395	+	608320	608487	255,0,0	1	167	0
CP020238.1	608487	608819	s433-_TY1	2664	-	608487	608819	255,0,0	1	332	0
CP020238.1	702692	703024	s434-_TY2	2595	-	702692	703024	255,0,0	1	332	0
CP020239.1	103739	104410	s440-_TY1	2317	-	103739	104410	255,0,0	2	81,256	0,415
CP020239.1	103820	104153	s441-_TY2	2727	-	103820	104153	255,0,0	1	333	0
CP020239.1	104489	109813	t442+_TY2	44986	+	104489	109813	255,0,0	2	4991,333	0,4991
CP020239.1	216966	217737	s444+_TY3	2579	+	216966	217737	255,0,0	2	205,149	0,622
CP020239.1	217171	217256	s445+_TY1	650	+	217171	217256	255,0,0	1	85	0
CP020239.1	217256	217588	s446+_TY1	2664	+	217256	217588	255,0,0	1	332	0
CP020239.1	218542	218860	s449-_TY1	1313	-	218542	218860	255,0,0	1	318	0
CP020239.1	218860	218945	s450+_TY1	436	+	218860	218945	255,0,0	1	85	0
CP020239.1	265344	265676	s451+_TY1	2664	+	265344	265676	255,0,0	1	332	0
CP020239.1	344996	345335	s454+_TY3	1872	+	344996	345335	255,0,0	1	339	0
CP020239.1	345740	346072	s456-_TY1	2760	-	345740	346072	255,0,0	1	332	0
CP020239.1	346337	346377	s458+_TY1	259	+	346337	346377	255,0,0	1	40	0
CP020239.1	429903	430581	s461+_TY3	2920	+	429903	430581	255,0,0	2	205,141	0,537
CP020239.1	430108	430440	s462-_TY2	2684	-	430108	430440	255,0,0	1	332	0
CP020239.1	456219	456551	s464-_TY1	2664	-	456219	456551	255,0,0	1	332	0
CP020239.1	479677	480017	s465-_TY3	2749	-	479677	480017	255,0,0	1	340	0
CP020239.1	587107	587407	s468+_TY1	1663	+	587107	587407	255,0,0	1	300	0
CP020239.1	587437	587769	s469+_TY1	2764	+	587437	587769	255,0,0	1	332	0
CP020239.1	650980	651313	s470+_TY2	2689	+	650980	651313	255,0,0	1	333	0
CP020239.1	651313	651394	s471-_TY1	584	-	651313	651394	255,0,0	1	81	0
CP020239.1	651473	651634	s473+_TY1	842	+	651473	651634	255,0,0	1	161	0
CP020239.1	690197	690568	s478-_TY4	3233	-	690197	690568	255,0,0	1	371	0
CP020239.1	690605	690751	s479-_TY1	776	-	690605	690751	255,0,0	1	146	0
CP020239.1	690754	691077	s480+_TY1	1682	+	690754	691077	255,0,0	1	323	0
CP020239.1	691114	691437	s481-_TY2	2682	-	691114	691437	255,0,0	1	323	0
CP020239.1	835540	835881	s482-_TY3	2955	-	835540	835881	255,0,0	1	341	0
CP020239.1	950283	950595	s483+_TY3	1927	+	950283	950595	255,0,0	1	312	0
CP020239.1	950582	950725	s484+_TY1	596	+	950582	950725	255,0,0	1	143	0
CP020239.1	951615	951701	s485-_TY1	428	-	951615	951701	255,0,0	1	86	0
CP020239.1	955601	955973	s487-_TY4	3126	-	955601	955973	255,0,0	1	372	0
CP020239.1	1058688	1058740	s488-_TY5	304	-	1058688	1058740	255,0,0	1	52	0
CP020239.1	1060618	1060867	s489+_TY5	1667	+	1060618	1060867	255,0,0	1	249	0
CP020240.1	245	297	s490+_TY5	321	+	245	297	255,0,0	1	52	0
CP020240.1	49339	49405	s492+_TY3	510	+	49339	49405	255,0,0	1	66	0
CP020240.1	49405	49737	s493+_TY1	2444	+	49405	49737	255,0,0	1	332	0
CP020240.1	52257	52345	s495-_TY1	429	-	52257	52345	255,0,0	1	88	0
CP020240.1	199401	199772	s496-_TY4	3190	-	199401	199772	255,0,0	1	371	0
CP020240.1	425281	425619	s499-_TY1	1866	-	425281	425619	255,0,0	1	338	0
CP020240.1	425628	425764	s500+_TY1	644	+	425628	425764	255,0,0	1	136	0
CP020240.1	671687	672019	s506-_TY1	2777	-	671687	672019	255,0,0	1	332	0
CP020240.1	672056	672067	s507-_TY2	260	-	672056	672067	255,0,0	1	11	0
CP020240.1	672067	672123	s508-_TY1	319	-	672067	672123	255,0,0	1	56	0
CP020240.1	727007	727348	s509+_TY3	3007	+	727007	727348	255,0,0	1	341	0
CP020240.1	758976	759308	s513-_TY1	2777	-	758976	759308	255,0,0	1	332	0
CP020240.1	759322	759539	s514+_TY1	1218	+	759322	759539	255,0,0	1	217	0
CP020240.1	759801	759931	s515-_TY1	608	-	759801	759931	255,0,0	1	130	0
CP020240.1	759951	759991	s516-_TY2	258	-	759951	759991	255,0,0	1	40	0
CP020240.1	787685	787838	s519+_TY1	931	+	787685	787838	255,0,0	1	153	0
CP020240.1	821951	822292	s522-_TY3	2995	-	821951	822292	255,0,0	1	341	0
CP020240.1	825771	826112	s523-_TY3	2977	-	825771	826112	255,0,0	1	341	0
CP020240.1	846124	846803	s524+_TY3	2696	+	846124	846803	255,0,0	2	206,141	0,538
CP020240.1	846339	846662	s525-_TY2	2682	-	846339	846662	255,0,0	1	323	0
CP020240.1	903022	903340	s531+_TY1	1409	+	903022	903340	255,0,0	1	318	0
CP020240.1	905660	905878	s533+_TY5	1328	+	905660	905878	255,0,0	1	218	0
CP020240.1	906216	906260	s534-_TY5	329	-	906216	906260	255,0,0	1	44	0
CP020240.1	908091	908316	s535-_TY5	1416	-	908091	908316	255,0,0	1	225	0
