# Supplementary material for: Evolution of Ty1 copy number control in yeast by horizontal transfer and recombination
Source: PLoS Genet. 2020 Feb 21;16(2):e1008632. doi: 10.1371/journal.pgen.1008632 (PMC7055915; doi:10.1371/journal.pgen.1008632)
Supplement: S7 File — Strain-specific BED12 files of Ty elements for all strains in the expanded dataset. Each Ty element in the BED12 file was categorized structurally with a prefix as full-length (f, internal region present and total length >95% of canonical length), truncated (t, internal region present and total length <95% of canonical length), or solo LTRs (s, LTR present but no match to internal region). Sequence IDs correspond to International Nucleotide Sequence Database Collaboration records except for S. jurei NCYC 3962 which uses IDs from an assembly provided by personal communication from the Daniela Delneri lab (University of Manchester). (ZIP) [file pgen.1008632.s014.zip › UWOPS91-917.1.bed]

CP020310.1	1197	1392	s1+_TY5	852	+	1197	1392	255,0,0	1	195	0
CP020310.1	1674	1990	s2+_TY1	1395	+	1674	1990	255,0,0	1	316	0
CP020310.1	131039	131356	s3-_TY1	1460	-	131039	131356	255,0,0	1	317	0
CP020310.1	152168	152241	s4+_TY1	410	+	152168	152241	255,0,0	1	73	0
CP020310.1	166381	166682	s5-_TY1	1438	-	166381	166682	255,0,0	1	301	0
CP020310.1	167554	167880	s6-_TY1	1392	-	167554	167880	255,0,0	1	326	0
CP020310.1	168883	169200	s7+_TY1	1463	+	168883	169200	255,0,0	1	317	0
CP020310.1	193060	193435	s8+_TY4	1728	+	193060	193435	255,0,0	1	375	0
CP020311.1	11373	11432	s9-_TSU4	270	-	11373	11432	255,0,0	1	59	0
CP020311.1	11479	11846	t10-_TY5	1864	-	11479	11846	255,0,0	1	367	0
CP020311.1	11848	12107	s11-_TY1	1229	-	11848	12107	255,0,0	1	259	0
CP020311.1	12117	12434	s12+_TY1	1486	+	12117	12434	255,0,0	1	317	0
CP020311.1	12446	12763	s13+_TY1	1511	+	12446	12763	255,0,0	1	317	0
CP020311.1	12781	12832	s14-_TY3_1p	391	-	12781	12832	255,0,0	1	51	0
CP020311.1	32433	32750	s15+_TY1	1509	+	32433	32750	255,0,0	1	317	0
CP020311.1	32755	33072	s16-_TY1	1404	-	32755	33072	255,0,0	1	317	0
CP020311.1	194139	194224	s18-_TY3_1p	652	-	194139	194224	255,0,0	1	85	0
CP020311.1	194966	195169	s22+_TSU4	1381	+	194966	195169	255,0,0	1	203	0
CP020311.1	195169	195380	s23+_TY1	1101	+	195169	195380	255,0,0	1	211	0
CP020311.1	195380	195440	s24+_TY1	360	+	195380	195440	255,0,0	1	60	0
CP020311.1	195440	195653	s25+_TY4	1531	+	195440	195653	255,0,0	1	213	0
CP020311.1	217643	217725	s26+_TY4	441	+	217643	217725	255,0,0	1	82	0
CP020311.1	217726	217802	s27-_TY1	425	-	217726	217802	255,0,0	1	76	0
CP020311.1	217831	218125	s28+_TY1	1364	+	217831	218125	255,0,0	1	294	0
CP020311.1	218125	218260	s29+_TY3_1p	672	+	218125	218260	255,0,0	1	135	0
CP020311.1	249960	250276	s30-_TY1	1416	-	249960	250276	255,0,0	1	316	0
CP020311.1	250355	250558	s31+_TSU4	1442	+	250355	250558	255,0,0	1	203	0
CP020311.1	311124	311441	s32+_TY1	1591	+	311124	311441	255,0,0	1	317	0
CP020311.1	311480	311785	s33-_TY4	2193	-	311480	311785	255,0,0	1	305	0
CP020311.1	311796	311876	s34+_TY1	430	+	311796	311876	255,0,0	1	80	0
CP020311.1	335623	335748	s37+_TY2	543	+	335623	335748	255,0,0	1	125	0
CP020311.1	335748	336065	s38+_TY1	1598	+	335748	336065	255,0,0	1	317	0
CP020311.1	336065	336258	s39+_TY1	962	+	336065	336258	255,0,0	1	193	0
CP020311.1	390514	390795	s40-_TY1	1430	-	390514	390795	255,0,0	1	281	0
CP020311.1	390845	391112	s41-_TSU4	2210	-	390845	391112	255,0,0	1	267	0
CP020311.1	391112	391429	s42+_TY1	1539	+	391112	391429	255,0,0	1	317	0
CP020311.1	391429	391461	s43-_TSU4	294	-	391429	391461	255,0,0	1	32	0
CP020311.1	629502	629797	s45+_TY1	1178	+	629502	629797	255,0,0	1	295	0
CP020311.1	629799	630165	t46+_TY5	1778	+	629799	630165	255,0,0	1	366	0
CP020311.1	630212	630271	s47+_TSU4	253	+	630212	630271	255,0,0	1	59	0
CP020311.1	636702	637019	s48+_TY1	1406	+	636702	637019	255,0,0	1	317	0
CP020311.1	720166	720483	s49-_TY1	1412	-	720166	720483	255,0,0	1	317	0
CP020311.1	791243	791560	s50-_TY1	1437	-	791243	791560	255,0,0	1	317	0
CP020312.1	4329	4646	s51-_TY1	1540	-	4329	4646	255,0,0	1	317	0
CP020312.1	11651	11873	s53+_TY5	974	+	11651	11873	255,0,0	1	222	0
CP020312.1	15672	15923	s54-_TY5	1641	-	15672	15923	255,0,0	1	251	0
CP020312.1	83466	83783	s55-_TY1	1536	-	83466	83783	255,0,0	1	317	0
CP020312.1	83885	84088	s56+_TSU4	1518	+	83885	84088	255,0,0	1	203	0
CP020312.1	84088	84148	s57+_TY1	312	+	84088	84148	255,0,0	1	60	0
CP020312.1	84884	85201	s58+_TY1	1553	+	84884	85201	255,0,0	1	317	0
CP020312.1	109212	109518	s59+_TY1	1387	+	109212	109518	255,0,0	1	306	0
CP020312.1	121108	121424	s60+_TY1	1296	+	121108	121424	255,0,0	1	316	0
CP020312.1	122846	123348	s61-_TSU4	1516	-	122846	123348	255,0,0	2	170,38	0,464
CP020312.1	123016	123310	s62+_TSU4	2418	+	123016	123310	255,0,0	1	294	0
CP020312.1	123501	123666	s63+_TY2	888	+	123501	123666	255,0,0	1	165	0
CP020312.1	138938	139028	s65+_TY2	317	+	138938	139028	255,0,0	1	90	0
CP020312.1	139029	139346	s66+_TY1	1408	+	139029	139346	255,0,0	1	317	0
CP020312.1	139358	139576	s67+_TY1	1193	+	139358	139576	255,0,0	1	218	0
CP020312.1	140476	140795	s70-_TY1	1305	-	140476	140795	255,0,0	1	319	0
CP020312.1	147237	147472	s71+_TY4	1471	+	147237	147472	255,0,0	1	235	0
CP020312.1	147621	147824	s72+_TSU4	1430	+	147621	147824	255,0,0	1	203	0
CP020312.1	147869	147918	s73-_TY3_1p	372	-	147869	147918	255,0,0	1	49	0
CP020312.1	165435	165721	s75+_TY1	1487	+	165435	165721	255,0,0	1	286	0
CP020312.1	225138	225341	s78+_TSU4	1484	+	225138	225341	255,0,0	1	203	0
CP020312.1	292027	292120	s81-_TY5	467	-	292027	292120	255,0,0	1	93	0
CP020312.1	292124	292476	s82-_TY4	2480	-	292124	292476	255,0,0	1	352	0
CP020312.1	292476	292790	s83+_TY1	1412	+	292476	292790	255,0,0	1	314	0
CP020313.1	2999	3241	s84-_TY5	1431	-	2999	3241	255,0,0	1	242	0
CP020313.1	124678	124972	s86+_TSU4	2330	+	124678	124972	255,0,0	1	294	0
CP020313.1	368187	368307	s87-_TY2	586	-	368187	368307	255,0,0	1	120	0
CP020313.1	368322	368623	s88+_TY1	1382	+	368322	368623	255,0,0	1	301	0
CP020313.1	368627	368944	s89+_TY1	1538	+	368627	368944	255,0,0	1	317	0
CP020313.1	445044	445361	s90+_TY1	1397	+	445044	445361	255,0,0	1	317	0
CP020313.1	445362	445707	s91+_TY4	2381	+	445362	445707	255,0,0	1	345	0
CP020313.1	446549	446866	s92+_TY1	1390	+	446549	446866	255,0,0	1	317	0
CP020313.1	447555	447871	s93+_TY1	1502	+	447555	447871	255,0,0	1	316	0
CP020313.1	447871	448017	s94-_TY3_1p	1008	-	447871	448017	255,0,0	1	146	0
CP020313.1	498065	498382	s95+_TY1	1555	+	498065	498382	255,0,0	1	317	0
CP020313.1	521824	521890	s97-_TY2	341	-	521824	521890	255,0,0	1	66	0
CP020313.1	521893	522096	s98-_TSU4	1484	-	521893	522096	255,0,0	1	203	0
CP020313.1	523111	523428	s100-_TY1	1411	-	523111	523428	255,0,0	1	317	0
CP020313.1	615037	615271	s101+_TY1	1253	+	615037	615271	255,0,0	1	234	0
CP020313.1	639740	639797	s102-_TY1	294	-	639740	639797	255,0,0	1	57	0
CP020313.1	639797	640118	s103-_TY1	1384	-	639797	640118	255,0,0	1	321	0
CP020313.1	640448	640821	s104+_TY4	2481	+	640448	640821	255,0,0	1	373	0
CP020313.1	656664	656710	s105+_TY2	258	+	656664	656710	255,0,0	1	46	0
CP020313.1	656710	656818	s106-_TY1	638	-	656710	656818	255,0,0	1	108	0
CP020313.1	656818	657045	s107-_TY1	1354	-	656818	657045	255,0,0	1	227	0
CP020313.1	657045	657524	s108+_TY1	1459	+	657045	657524	255,0,0	1	479	0
CP020313.1	657524	657680	s109-_TY2	674	-	657524	657680	255,0,0	1	156	0
CP020313.1	793700	793769	s110+_TY3_1p	556	+	793700	793769	255,0,0	1	69	0
CP020313.1	793769	794063	s111+_TSU4	2428	+	793769	794063	255,0,0	1	294	0
CP020313.1	794068	794239	s112-_TY1	891	-	794068	794239	255,0,0	1	171	0
CP020313.1	806042	806359	s114+_TY1	1423	+	806042	806359	255,0,0	1	317	0
CP020313.1	860804	861003	s116-_TY4	1514	-	860804	861003	255,0,0	1	199	0
CP020313.1	861004	861321	s117+_TY1	1429	+	861004	861321	255,0,0	1	317	0
CP020313.1	922745	922962	s118+_TY4	904	+	922745	922962	255,0,0	1	217	0
CP020313.1	923370	927035	s120-_TY3_1p	2409	-	923370	927035	255,0,0	2	277,38	0,3627
CP020313.1	923793	923935	s121+_TSU4	955	+	923793	923935	255,0,0	1	142	0
CP020313.1	923935	926997	t122+_TY1	20447	+	923935	926997	255,0,0	3	256,707,2118	0,253,944
CP020313.1	961998	962315	s123-_TY1	1485	-	961998	962315	255,0,0	1	317	0
CP020313.1	962337	962393	s124+_TY1	279	+	962337	962393	255,0,0	1	56	0
CP020313.1	962393	962710	s125+_TY1	1588	+	962393	962710	255,0,0	1	317	0
CP020313.1	987265	987443	s126-_TY1	824	-	987265	987443	255,0,0	1	178	0
CP020313.1	987443	987736	s127-_TSU4	2357	-	987443	987736	255,0,0	1	293	0
CP020313.1	1044665	1044982	s129+_TY1	1482	+	1044665	1044982	255,0,0	1	317	0
CP020313.1	1064483	1064685	s130-_TSU4	1324	-	1064483	1064685	255,0,0	1	202	0
CP020313.1	1065201	1065404	s132-_TSU4	1443	-	1065201	1065404	255,0,0	1	203	0
CP020313.1	1065574	1065891	s133-_TY1	1619	-	1065574	1065891	255,0,0	1	317	0
CP020313.1	1066122	1066494	s135-_TY4	2596	-	1066122	1066494	255,0,0	1	372	0
CP020313.1	1115668	1115788	s136-_TSU4	944	-	1115668	1115788	255,0,0	1	120	0
CP020313.1	1115788	1116105	s137-_TY1	1468	-	1115788	1116105	255,0,0	1	317	0
CP020313.1	1116106	1116253	s138-_TY4	735	-	1116106	1116253	255,0,0	1	147	0
CP020313.1	1116308	1116589	s139+_TY1	1483	+	1116308	1116589	255,0,0	1	281	0
CP020313.1	1140023	1140341	s141-_TY1	1585	-	1140023	1140341	255,0,0	1	318	0
CP020313.1	1166135	1166217	s143-_TY3_1p	322	-	1166135	1166217	255,0,0	1	82	0
CP020313.1	1166221	1166448	s144+_TY1	1092	+	1166221	1166448	255,0,0	1	227	0
CP020313.1	1166785	1166988	s145-_TSU4	1422	-	1166785	1166988	255,0,0	1	203	0
CP020313.1	1167103	1173274	s146-_TY1	1478	-	1167103	1173274	255,0,0	2	100,187	0,5984
CP020313.1	1167203	1173087	f147+_TY1	39865	+	1167203	1173087	255,0,0	3	317,5250,317	0,317,5567
CP020313.1	1222872	1223166	s148+_TSU4	2401	+	1222872	1223166	255,0,0	1	294	0
CP020313.1	1223180	1223461	s149-_TY1	1260	-	1223180	1223461	255,0,0	1	281	0
CP020313.1	1223516	1223663	s150+_TY4	735	+	1223516	1223663	255,0,0	1	147	0
CP020313.1	1223664	1223981	s151+_TY1	1490	+	1223664	1223981	255,0,0	1	317	0
CP020313.1	1223981	1224059	s152-_TY2	499	-	1223981	1224059	255,0,0	1	78	0
CP020313.1	1273168	1273299	s153-_TY2	565	-	1273168	1273299	255,0,0	1	131	0
CP020313.1	1272486	1272660	s155-_TY3_1p	920	-	1272486	1272660	255,0,0	1	174	0
CP020313.1	1272660	1272851	s156-_TY1	1040	-	1272660	1272851	255,0,0	1	191	0
CP020313.1	1272851	1273168	s157-_TY1	1417	-	1272851	1273168	255,0,0	1	317	0
CP020313.1	1273381	1279265	f158+_TY1	37870	+	1273381	1279265	255,0,0	3	317,5250,317	0,317,5567
CP020313.1	1326065	1326103	s159+_TY3_1p	311	+	1326065	1326103	255,0,0	1	38	0
CP020313.1	1326136	1326453	s160+_TY1	1526	+	1326136	1326453	255,0,0	1	317	0
CP020313.1	1326457	1326774	s161+_TY1	1605	+	1326457	1326774	255,0,0	1	317	0
CP020313.1	1326920	1327253	s162-_TY1	1474	-	1326920	1327253	255,0,0	1	333	0
CP020313.1	1436050	1436367	s163+_TY1	1568	+	1436050	1436367	255,0,0	1	317	0
CP020313.1	1436531	1436848	s164-_TY1	1410	-	1436531	1436848	255,0,0	1	317	0
CP020313.1	1489638	1489878	s165+_TY5	1540	+	1489638	1489878	255,0,0	1	240	0
CP020313.1	1493033	1493208	s167-_TY2	903	-	1493033	1493208	255,0,0	1	175	0
CP020313.1	1494778	1498993	s169+_TY1	1356	+	1494778	1498993	255,0,0	2	260,70	0,4145
CP020313.1	1495041	1495138	s170+_TY5	371	+	1495041	1495138	255,0,0	1	97	0
CP020313.1	1496909	1497068	s171-_TSU4	674	-	1496909	1497068	255,0,0	1	159	0
CP020313.1	1498687	1498923	s172+_TY5	948	+	1498687	1498923	255,0,0	1	236	0
CP020314.1	1161	1355	s173+_TY5	926	+	1161	1355	255,0,0	1	194	0
CP020314.1	60120	60323	s175-_TSU4	1344	-	60120	60323	255,0,0	1	203	0
CP020314.1	116210	116293	s177-_TSU4	535	-	116210	116293	255,0,0	1	83	0
CP020314.1	116293	116610	s178-_TY1	1582	-	116293	116610	255,0,0	1	317	0
CP020314.1	116764	116967	s179+_TSU4	1476	+	116764	116967	255,0,0	1	203	0
CP020314.1	116972	117088	s180-_TY1	711	-	116972	117088	255,0,0	1	116	0
CP020314.1	117095	117171	s181-_TY2	262	-	117095	117171	255,0,0	1	76	0
CP020314.1	129951	130239	s182+_TSU4	2316	+	129951	130239	255,0,0	1	288	0
CP020314.1	130416	130733	s183-_TY1	1503	-	130416	130733	255,0,0	1	317	0
CP020314.1	130901	131218	s185+_TY1	1314	+	130901	131218	255,0,0	1	317	0
CP020314.1	135245	135279	s186-_TY3_1p	288	-	135245	135279	255,0,0	1	34	0
CP020314.1	135305	135622	s187-_TY1	1524	-	135305	135622	255,0,0	1	317	0
CP020314.1	135855	136133	s188+_TY1	1536	+	135855	136133	255,0,0	1	278	0
CP020314.1	173662	173870	s189-_TY1	1128	-	173662	173870	255,0,0	1	208	0
CP020314.1	203184	203387	s190-_TSU4	1351	-	203184	203387	255,0,0	1	203	0
CP020314.1	203456	203773	s191-_TY1	1407	-	203456	203773	255,0,0	1	317	0
CP020314.1	245764	245998	s193-_TY3_1p	1510	-	245764	245998	255,0,0	1	234	0
CP020314.1	284385	284532	s194-_TY1	713	-	284385	284532	255,0,0	1	147	0
CP020314.1	284532	284735	s195-_TSU4	1377	-	284532	284735	255,0,0	1	203	0
CP020314.1	284940	285257	s196-_TY1	1461	-	284940	285257	255,0,0	1	317	0
CP020314.1	285257	285384	s197-_TY2	549	-	285257	285384	255,0,0	1	127	0
CP020314.1	308875	308948	s198+_TY3_1p	406	+	308875	308948	255,0,0	1	73	0
CP020314.1	351149	351205	s200-_TY1	284	-	351149	351205	255,0,0	1	56	0
CP020314.1	351263	351313	s201+_TY3	260	+	351263	351313	255,0,0	1	50	0
CP020314.1	352091	352418	s204+_TY1	1415	+	352091	352418	255,0,0	1	327	0
CP020314.1	352438	352755	s205+_TY1	1475	+	352438	352755	255,0,0	1	317	0
CP020314.1	352765	352841	s206+_TY3_1p	472	+	352765	352841	255,0,0	1	76	0
CP020314.1	429326	429392	s207-_TSU4	496	-	429326	429392	255,0,0	1	66	0
CP020314.1	429392	429709	s208+_TY1	1569	+	429392	429709	255,0,0	1	317	0
CP020314.1	429709	429942	s209-_TSU4	1894	-	429709	429942	255,0,0	1	233	0
CP020314.1	432773	432845	s210+_TY3_1p	324	+	432773	432845	255,0,0	1	72	0
CP020314.1	432862	433179	s211+_TY1	1585	+	432862	433179	255,0,0	1	317	0
CP020314.1	433444	433761	s212-_TY1	1534	-	433444	433761	255,0,0	1	317	0
CP020314.1	436568	442024	s217+_TY3_1p	2409	+	436568	442024	255,0,0	2	202,136	0,5320
CP020314.1	436770	441863	t218-_TY1	33897	-	436770	441863	255,0,0	3	317,4459,317	0,317,4776
CP020314.1	445911	446191	s219-_TY1	986	-	445911	446191	255,0,0	1	280	0
CP020314.1	446697	447014	s220-_TY1	1537	-	446697	447014	255,0,0	1	317	0
CP020314.1	447014	447172	s221-_TSU4	1182	-	447014	447172	255,0,0	1	158	0
CP020314.1	447172	447490	s222-_TY1	1432	-	447172	447490	255,0,0	1	318	0
CP020314.1	467057	467374	s224-_TY1	1429	-	467057	467374	255,0,0	1	317	0
CP020314.1	490151	490468	s225+_TY1	1377	+	490151	490468	255,0,0	1	317	0
CP020314.1	490468	490647	s226+_TY4	1179	+	490468	490647	255,0,0	1	179	0
CP020314.1	532593	532919	s227+_TY1	1282	+	532593	532919	255,0,0	1	326	0
CP020314.1	550142	550183	s228+_TY3_1p	306	+	550142	550183	255,0,0	1	41	0
CP020314.1	550183	550500	s229+_TY1	1487	+	550183	550500	255,0,0	1	317	0
CP020314.1	573173	573505	s232+_TY1	1530	+	573173	573505	255,0,0	1	332	0
CP020314.1	573987	574304	s233-_TY1	1576	-	573987	574304	255,0,0	1	317	0
CP020314.1	574431	574725	s234+_TSU4	2398	+	574431	574725	255,0,0	1	294	0
CP020314.1	643246	643328	s235+_TY2	252	+	643246	643328	255,0,0	1	82	0
CP020314.1	839583	839871	s237-_TY1	1501	-	839583	839871	255,0,0	1	288	0
CP020314.1	839930	840247	s238-_TY1	1357	-	839930	840247	255,0,0	1	317	0
CP020314.1	908291	908608	s243-_TY1	1602	-	908291	908608	255,0,0	1	317	0
CP020315.1	7031	7090	s244-_TSU4	253	-	7031	7090	255,0,0	1	59	0
CP020315.1	7137	7503	t245-_TY5	1778	-	7137	7503	255,0,0	1	366	0
CP020315.1	7505	7800	s246-_TY1	1164	-	7505	7800	255,0,0	1	295	0
CP020315.1	119279	119947	s250-_TY1	1541	-	119279	119947	255,0,0	2	66,256	0,412
CP020315.1	119381	119691	s251+_TY1	1358	+	119381	119691	255,0,0	1	310	0
CP020315.1	119951	120252	s252-_TY1	1394	-	119951	120252	255,0,0	1	301	0
CP020315.1	156454	156735	s253+_TY1	1412	+	156454	156735	255,0,0	1	281	0
CP020315.1	156735	156854	s254+_TY1	682	+	156735	156854	255,0,0	2	57,62	0,57
CP020315.1	170151	170354	s255-_TSU4	1474	-	170151	170354	255,0,0	1	203	0
CP020315.1	170692	170777	s257-_TY1	428	-	170692	170777	255,0,0	1	85	0
CP020315.1	173969	174100	s261-_TY3	732	-	173969	174100	255,0,0	1	131	0
CP020315.1	174100	174417	s262-_TY1	1539	-	174100	174417	255,0,0	1	317	0
CP020315.1	174417	174581	s263+_TY1	916	+	174417	174581	255,0,0	1	164	0
CP020315.1	180142	180436	s264-_TSU4	2436	-	180142	180436	255,0,0	1	294	0
CP020315.1	193863	200224	s266+_TY1	1435	+	193863	200224	255,0,0	2	248,74	0,6287
CP020315.1	194111	200150	f267-_TSU4	47887	-	194111	200150	255,0,0	3	293,5453,293	0,293,5746
CP020315.1	209855	210210	s268-_TY3_1p	2740	-	209855	210210	255,0,0	1	355	0
CP020315.1	210289	210606	s269-_TY1	1363	-	210289	210606	255,0,0	1	317	0
CP020315.1	212347	212668	s270+_TY1	1395	+	212347	212668	255,0,0	1	321	0
CP020315.1	218371	218665	s271-_TSU4	2387	-	218371	218665	255,0,0	1	294	0
CP020315.1	224511	224812	s272-_TY1	1409	-	224511	224812	255,0,0	1	301	0
CP020315.1	224825	224946	s273-_TY1	745	-	224825	224946	255,0,0	1	121	0
CP020315.1	293649	293966	s274+_TY1	1486	+	293649	293966	255,0,0	1	317	0
CP020315.1	297997	298313	s275-_TY1	1494	-	297997	298313	255,0,0	1	316	0
CP020315.1	298593	298787	s276-_TY5	925	-	298593	298787	255,0,0	1	194	0
CP020316.1	81773	82066	s277-_TY3_1p	2215	-	81773	82066	255,0,0	1	293	0
CP020316.1	82066	82187	s278+_TY2	501	+	82066	82187	255,0,0	1	121	0
CP020316.1	82187	82390	s279-_TY1	908	-	82187	82390	255,0,0	1	203	0
CP020316.1	82390	82707	s280+_TY1	1569	+	82390	82707	255,0,0	1	317	0
CP020316.1	117629	117954	s281-_TY1	1514	-	117629	117954	255,0,0	1	325	0
CP020316.1	121100	121190	s283+_TY2	346	+	121100	121190	255,0,0	1	90	0
CP020316.1	121184	121251	s284-_TY2	241	-	121184	121251	255,0,0	1	67	0
CP020316.1	127033	127350	s285+_TY1	1483	+	127033	127350	255,0,0	1	317	0
CP020316.1	209214	209459	s286+_TY4	942	+	209214	209459	255,0,0	1	245	0
CP020316.1	209459	209531	s287+_TY3	324	+	209459	209531	255,0,0	1	72	0
CP020316.1	291769	292063	s288+_TSU4	2385	+	291769	292063	255,0,0	1	294	0
CP020316.1	292203	292260	s289-_TY4	259	-	292203	292260	255,0,0	1	57	0
CP020316.1	292229	292417	s290-_TY2	699	-	292229	292417	255,0,0	1	188	0
CP020316.1	323089	323406	s292+_TY1	1490	+	323089	323406	255,0,0	1	317	0
CP020316.1	330813	330998	s294+_TY1	754	+	330813	330998	255,0,0	1	185	0
CP020316.1	331119	331436	s295-_TY1	1548	-	331119	331436	255,0,0	1	317	0
CP020316.1	331486	331689	s296+_TSU4	1455	+	331486	331689	255,0,0	1	203	0
CP020316.1	404906	405369	s297-_TY1	585	-	404906	405369	255,0,0	2	51,71	0,392
CP020316.1	404981	405298	s298+_TY1	1486	+	404981	405298	255,0,0	1	317	0
CP020316.1	412506	412709	s300-_TSU4	1450	-	412506	412709	255,0,0	1	203	0
CP020316.1	412862	413179	s301+_TY1	1439	+	412862	413179	255,0,0	1	317	0
CP020316.1	413179	413254	s302+_TY1	407	+	413179	413254	255,0,0	1	75	0
CP020316.1	421983	422298	s304+_TY1	1231	+	421983	422298	255,0,0	1	315	0
CP020316.1	440414	440456	s305-_TY1	262	-	440414	440456	255,0,0	1	42	0
CP020316.1	440456	440528	s306-_TSU4	247	-	440456	440528	255,0,0	1	72	0
CP020316.1	440527	440567	s307-_TY2	230	-	440527	440567	255,0,0	1	40	0
CP020316.1	531208	532026	s308+_TY3_1p	831	+	531208	532026	255,0,0	2	49,114	0,704
CP020316.1	531257	531538	s309-_TY1	1403	-	531257	531538	255,0,0	1	281	0
CP020316.1	531545	531747	s310-_TSU4	1094	-	531545	531747	255,0,0	1	202	0
CP020316.1	534964	535281	s311+_TY1	1494	+	534964	535281	255,0,0	1	317	0
CP020316.1	538940	539257	s312+_TY1	1413	+	538940	539257	255,0,0	1	317	0
CP020316.1	539336	539539	s313+_TSU4	1411	+	539336	539539	255,0,0	1	203	0
CP020316.1	556648	556965	s315+_TY1	1448	+	556648	556965	255,0,0	1	317	0
CP020316.1	556965	557167	s316+_TY3_1p	899	+	556965	557167	255,0,0	1	202	0
CP020316.1	644820	645182	s319-_TY4	1477	-	644820	645182	255,0,0	1	362	0
CP020316.1	645243	645562	s320+_TY1	1401	+	645243	645562	255,0,0	1	319	0
CP020316.1	684160	684477	s321-_TY1	1485	-	684160	684477	255,0,0	1	317	0
CP020316.1	685017	685086	s322-_TY3_1p	266	-	685017	685086	255,0,0	1	69	0
CP020316.1	685086	685140	s323+_TY4	377	+	685086	685140	255,0,0	1	54	0
CP020316.1	685142	685345	s324-_TSU4	1444	-	685142	685345	255,0,0	1	203	0
CP020316.1	685495	685812	s325-_TY1	1611	-	685495	685812	255,0,0	1	317	0
CP020316.1	691105	691174	s326-_TY3_1p	239	-	691105	691174	255,0,0	1	69	0
CP020316.1	691174	691285	s327-_TY1	527	-	691174	691285	255,0,0	2	53,58	0,53
CP020316.1	691285	691602	s328-_TY1	1535	-	691285	691602	255,0,0	1	317	0
CP020316.1	691602	691673	s329-_TY2	261	-	691602	691673	255,0,0	1	71	0
CP020316.1	691673	691734	s330-_TY2	356	-	691673	691734	255,0,0	1	61	0
CP020316.1	709169	709404	s331-_TY1	1149	-	709169	709404	255,0,0	1	235	0
CP020316.1	709397	709975	s332+_TY1	1316	+	709397	709975	255,0,0	2	195,65	0,513
CP020316.1	709593	709910	s333+_TY1	1569	+	709593	709910	255,0,0	1	317	0
CP020316.1	714297	714397	s334+_TY1	310	+	714297	714397	255,0,0	1	100	0
CP020316.1	714646	714966	s336+_TY1	1367	+	714646	714966	255,0,0	1	320	0
CP020316.1	715052	715755	s337-_TY3_1p	641	-	715052	715755	255,0,0	2	34,56	0,647
CP020316.1	715086	715699	s338+_TY1	1544	+	715086	715699	255,0,0	2	216,104	0,509
CP020316.1	715302	715595	s339-_TSU4	2450	-	715302	715595	255,0,0	1	293	0
CP020316.1	753512	753829	s341+_TY1	1513	+	753512	753829	255,0,0	1	317	0
CP020316.1	754054	754136	s342+_TY2	474	+	754054	754136	255,0,0	1	82	0
CP020316.1	754167	754450	s343-_TY1	1382	-	754167	754450	255,0,0	1	283	0
CP020316.1	754466	754760	s344+_TSU4	2394	+	754466	754760	255,0,0	1	294	0
CP020316.1	758735	759031	s345+_TY1	1421	+	758735	759031	255,0,0	1	296	0
CP020316.1	773207	773322	s346-_TY1	655	-	773207	773322	255,0,0	1	115	0
CP020316.1	773331	773477	s347+_TY1	898	+	773331	773477	255,0,0	1	146	0
CP020316.1	773477	773534	s348-_TSU4	510	-	773477	773534	255,0,0	1	57	0
CP020316.1	790375	790692	s349-_TY1	1473	-	790375	790692	255,0,0	1	317	0
CP020316.1	790754	790888	s350+_TY1	808	+	790754	790888	255,0,0	1	134	0
CP020316.1	813003	813330	s351-_TY1	1427	-	813003	813330	255,0,0	1	327	0
CP020316.1	813330	813529	s352-_TY2	653	-	813330	813529	255,0,0	1	199	0
CP020316.1	825559	825902	s354+_TY3_1p	1894	+	825559	825902	255,0,0	1	343	0
CP020316.1	844328	844693	s356+_TY4	1459	+	844328	844693	255,0,0	1	365	0
CP020316.1	844956	845273	s358+_TY1	1501	+	844956	845273	255,0,0	1	317	0
CP020316.1	845273	845343	s359+_TSU4	396	+	845273	845343	255,0,0	1	70	0
CP020316.1	848088	848369	s360+_TY1	1423	+	848088	848369	255,0,0	1	281	0
CP020316.1	899704	899822	s363-_TY1	728	-	899704	899822	255,0,0	1	118	0
CP020316.1	899821	899861	s364-_TY2	239	-	899821	899861	255,0,0	1	40	0
CP020316.1	905047	905364	s365-_TY1	1467	-	905047	905364	255,0,0	1	317	0
CP020317.1	1155	1349	s366+_TY5	882	+	1155	1349	255,0,0	1	194	0
CP020317.1	98208	98525	s369+_TY1	1582	+	98208	98525	255,0,0	1	317	0
CP020317.1	114729	121257	s370+_TY1	1554	+	114729	121257	255,0,0	2	199,122	0,6406
CP020317.1	114928	115092	s371-_TY1	921	-	114928	115092	255,0,0	1	164	0
CP020317.1	115092	120976	f372-_TY1	39795	-	115092	120976	255,0,0	3	317,5250,314	0,317,5570
CP020317.1	120977	121134	s373-_TY2	709	-	120977	121134	255,0,0	1	157	0
CP020317.1	133626	133747	s374+_TY2	608	+	133626	133747	255,0,0	1	121	0
CP020317.1	221207	221560	s375+_TY3_1p	2035	+	221207	221560	255,0,0	1	353	0
CP020317.1	342225	342542	s378-_TY1	1456	-	342225	342542	255,0,0	1	317	0
CP020317.1	372190	372222	s380+_TSU4	296	+	372190	372222	255,0,0	1	32	0
CP020317.1	372222	372539	s381+_TY1	1541	+	372222	372539	255,0,0	1	317	0
CP020317.1	446777	447065	s384-_TY1	1374	-	446777	447065	255,0,0	1	288	0
CP020317.1	456177	462061	f385-_TY1	37796	-	456177	462061	255,0,0	3	317,5250,308	0,317,5576
CP020317.1	526261	526337	s386+_TY5	329	+	526261	526337	255,0,0	1	76	0
CP020318.1	8400	8476	s388-_TY5	329	-	8400	8476	255,0,0	1	76	0
CP020318.1	169183	169502	s389-_TY1	1449	-	169183	169502	255,0,0	1	319	0
CP020318.1	191472	192010	s392+_TY1	1077	+	191472	192010	255,0,0	2	65,119	0,419
CP020318.1	191537	191854	s393-_TY1	1435	-	191537	191854	255,0,0	1	317	0
CP020318.1	199569	199704	s394+_TY2	680	+	199569	199704	255,0,0	1	135	0
CP020318.1	199704	199848	s395-_TY1	863	-	199704	199848	255,0,0	1	144	0
CP020318.1	199944	200078	s396-_TY1	793	-	199944	200078	255,0,0	1	134	0
CP020318.1	200078	205962	f397+_TY1	39825	+	200078	205962	255,0,0	3	317,5250,317	0,317,5567
CP020318.1	205962	206150	s398-_TY2	673	-	205962	206150	255,0,0	1	188	0
CP020318.1	206150	206193	s399+_TY1	233	+	206150	206193	255,0,0	1	43	0
CP020318.1	293914	296192	s400-_TY1	1259	-	293914	296192	255,0,0	2	83,258	0,2020
CP020318.1	293997	294690	s401-_TY4	2452	-	293997	294690	255,0,0	2	118,258	0,435
CP020318.1	294115	294432	s402-_TY1	1535	-	294115	294432	255,0,0	1	317	0
CP020318.1	320044	320114	s404+_TY4	506	+	320044	320114	255,0,0	1	70	0
CP020318.1	320114	320317	s405-_TSU4	1443	-	320114	320317	255,0,0	1	203	0
CP020318.1	320441	320719	s406+_TY1	1236	+	320441	320719	255,0,0	1	278	0
CP020318.1	332156	332473	s407+_TY1	1531	+	332156	332473	255,0,0	1	317	0
CP020318.1	332477	332770	s408-_TSU4	2276	-	332477	332770	255,0,0	1	293	0
CP020318.1	437676	438238	s410+_TY5	1460	+	437676	438238	255,0,0	2	70,180	0,382
CP020318.1	437762	438058	s411-_TY1	1442	-	437762	438058	255,0,0	1	296	0
CP020319.1	6578	6637	s412-_TSU4	270	-	6578	6637	255,0,0	1	59	0
CP020319.1	6684	7050	t413-_TY5	1894	-	6684	7050	255,0,0	1	366	0
CP020319.1	7052	7347	s414-_TY1	1267	-	7052	7347	255,0,0	1	295	0
CP020319.1	34308	34556	s417+_TY5	1540	+	34308	34556	255,0,0	1	248	0
CP020319.1	63921	64236	s419+_TY1	1325	+	63921	64236	255,0,0	1	315	0
CP020319.1	121199	121493	s420+_TSU4	2312	+	121199	121493	255,0,0	1	294	0
CP020319.1	121535	121776	s421-_TY1	1221	-	121535	121776	255,0,0	1	241	0
CP020319.1	121776	122094	s422+_TY1	1413	+	121776	122094	255,0,0	1	318	0
CP020319.1	203613	203673	s423+_TY3_1p	488	+	203613	203673	255,0,0	1	60	0
CP020319.1	203715	204032	s424-_TY1	1587	-	203715	204032	255,0,0	1	317	0
CP020319.1	353586	353905	s425-_TY1	1531	-	353586	353905	255,0,0	1	319	0
CP020319.1	353905	353974	s426+_TY4	384	+	353905	353974	255,0,0	1	69	0
CP020319.1	353974	354268	s427+_TSU4	2411	+	353974	354268	255,0,0	1	294	0
CP020319.1	370170	370506	s428+_TY1	1562	+	370170	370506	255,0,0	1	336	0
CP020319.1	370506	370563	s429+_TY4	316	+	370506	370563	255,0,0	1	57	0
CP020319.1	389816	389885	s430-_TY4	358	-	389816	389885	255,0,0	1	69	0
CP020319.1	389929	390135	s431-_TSU4	1514	-	389929	390135	255,0,0	1	206	0
CP020319.1	390437	396323	f432-_TY1	39750	-	390437	396323	255,0,0	3	317,5252,317	0,317,5569
CP020319.1	421136	421430	s434-_TSU4	2429	-	421136	421430	255,0,0	1	294	0
CP020319.1	421430	422113	s435-_TY4	2205	-	421430	422113	255,0,0	2	69,295	0,388
CP020319.1	421499	421818	s436+_TY1	1513	+	421499	421818	255,0,0	1	319	0
CP020319.1	422373	422690	s438+_TY1	1466	+	422373	422690	255,0,0	1	317	0
CP020319.1	427673	427982	s439+_TY1	1415	+	427673	427982	255,0,0	1	309	0
CP020319.1	511774	511909	s442+_TY1	730	+	511774	511909	255,0,0	1	135	0
CP020319.1	518592	518686	s443+_TY4	377	+	518592	518686	255,0,0	1	94	0
CP020319.1	518686	519003	s444+_TY1	1446	+	518686	519003	255,0,0	1	317	0
CP020319.1	519003	519078	s445+_TY1	432	+	519003	519078	255,0,0	1	75	0
CP020319.1	527372	527690	s447-_TY1	1324	-	527372	527690	255,0,0	1	318	0
CP020319.1	527802	528344	s448+_TY3_1p	995	+	527802	528344	255,0,0	2	75,76	0,466
CP020319.1	527877	528194	s449+_TY1	1439	+	527877	528194	255,0,0	1	317	0
CP020319.1	528194	528268	s450+_TSU4	517	+	528194	528268	255,0,0	1	74	0
CP020319.1	534351	534668	s451+_TY1	1354	+	534351	534668	255,0,0	1	317	0
CP020319.1	537090	537161	s452+_TY1	342	+	537090	537161	255,0,0	1	71	0
CP020319.1	537544	537675	s454+_TY2	599	+	537544	537675	255,0,0	1	131	0
CP020319.1	537845	538048	s455+_TSU4	1391	+	537845	538048	255,0,0	1	203	0
CP020319.1	538048	538189	s456+_TY1	810	+	538048	538189	255,0,0	1	141	0
CP020319.1	538189	538264	s457+_TY1	305	+	538189	538264	255,0,0	1	75	0
CP020319.1	540080	540388	s458+_TY1	1330	+	540080	540388	255,0,0	1	308	0
CP020319.1	614024	614341	s459+_TY1	1383	+	614024	614341	255,0,0	1	317	0
CP020319.1	733142	733189	s460-_TY4	228	-	733142	733189	255,0,0	1	47	0
CP020319.1	737005	737084	s461-_TY1	471	-	737005	737084	255,0,0	1	79	0
CP020319.1	739571	739847	s463+_TY1	1062	+	739571	739847	255,0,0	1	276	0
CP020319.1	741605	741845	s464+_TY5	1462	+	741605	741845	255,0,0	1	240	0
CP020320.1	919	1159	s465-_TY5	1541	-	919	1159	255,0,0	1	240	0
CP020320.1	75943	76254	s466+_TY1	1299	+	75943	76254	255,0,0	1	311	0
CP020320.1	76259	76576	s467+_TY1	1484	+	76259	76576	255,0,0	1	317	0
CP020320.1	85719	85950	s468-_TY1	1131	-	85719	85950	255,0,0	1	231	0
CP020320.1	85957	86163	s469-_TSU4	1462	-	85957	86163	255,0,0	1	206	0
CP020320.1	86390	86678	s470+_TY1	1409	+	86390	86678	255,0,0	1	288	0
CP020320.1	143753	149637	f471+_TY1	39865	+	143753	149637	255,0,0	3	317,5250,317	0,317,5567
CP020320.1	149716	149966	s472+_TY1	1222	+	149716	149966	255,0,0	1	250	0
CP020320.1	149966	150157	s473-_TY1	1020	-	149966	150157	255,0,0	1	191	0
CP020320.1	150157	150473	s474-_TY1	1529	-	150157	150473	255,0,0	1	316	0
CP020320.1	150473	150745	s475-_TY4	1911	-	150473	150745	255,0,0	1	272	0
CP020320.1	172998	173350	s477+_TY3_1p	2582	+	172998	173350	255,0,0	1	352	0
CP020320.1	173462	173778	s478-_TY1	1363	-	173462	173778	255,0,0	1	316	0
CP020320.1	173840	173889	s479-_TY4	305	-	173840	173889	255,0,0	1	49	0
CP020320.1	213247	213564	s482-_TY1	1370	-	213247	213564	255,0,0	1	317	0
CP020320.1	316384	316526	s484+_TY2	593	+	316384	316526	255,0,0	1	142	0
CP020320.1	316527	316821	s485+_TSU4	2411	+	316527	316821	255,0,0	1	294	0
CP020320.1	316821	316981	s486+_TY1	832	+	316821	316981	255,0,0	1	160	0
CP020320.1	322606	322923	s487-_TY1	1480	-	322606	322923	255,0,0	1	317	0
CP020320.1	387178	387495	s488-_TY1	1342	-	387178	387495	255,0,0	1	317	0
CP020320.1	465922	466027	s489-_TY2	515	-	465922	466027	255,0,0	1	105	0
CP020320.1	466119	466326	s490-_TY3_1p	1126	-	466119	466326	255,0,0	1	207	0
CP020320.1	466425	466658	s491-_TY1	1300	-	466425	466658	255,0,0	1	233	0
CP020320.1	466660	466977	s492+_TY1	1618	+	466660	466977	255,0,0	1	317	0
CP020320.1	498791	499050	s495-_TY1	1240	-	498791	499050	255,0,0	1	259	0
CP020320.1	499050	499367	s496-_TY1	1514	-	499050	499367	255,0,0	1	317	0
CP020320.1	499368	499447	s497-_TY2	471	-	499368	499447	255,0,0	1	79	0
CP020320.1	522024	522086	s498+_TSU4	423	+	522024	522086	255,0,0	1	62	0
CP020320.1	522087	522184	s499-_TY2	461	-	522087	522184	255,0,0	1	97	0
CP020320.1	522185	528069	f500+_TY1	37853	+	522185	528069	255,0,0	3	317,5250,317	0,317,5567
CP020320.1	531685	531966	s501-_TY1	1419	-	531685	531966	255,0,0	1	281	0
CP020320.1	531987	532281	s502+_TSU4	2346	+	531987	532281	255,0,0	1	294	0
CP020320.1	593147	593464	s503-_TY1	1579	-	593147	593464	255,0,0	1	317	0
CP020320.1	677331	677648	s504+_TY1	1539	+	677331	677648	255,0,0	1	317	0
CP020321.1	8559	8753	s505+_TY5	926	+	8559	8753	255,0,0	1	194	0
CP020321.1	9033	9349	s506+_TY1	1489	+	9033	9349	255,0,0	1	316	0
CP020321.1	26403	26936	s507-_TY1	1493	-	26403	26936	255,0,0	1	533	0
CP020321.1	101032	101326	s508+_TSU4	2313	+	101032	101326	255,0,0	1	294	0
CP020321.1	177721	178053	s509-_TY1	1749	-	177721	178053	255,0,0	1	332	0
CP020321.1	224185	224348	s510-_TY1	929	-	224185	224348	255,0,0	1	163	0
CP020321.1	224348	224665	s511+_TY1	1461	+	224348	224665	255,0,0	1	317	0
CP020321.1	224665	224824	s512-_TY2	672	-	224665	224824	255,0,0	1	159	0
CP020321.1	368604	368871	s513-_TY1	1168	-	368604	368871	255,0,0	1	267	0
CP020321.1	377249	377496	s517-_TY4	1108	-	377249	377496	255,0,0	1	247	0
CP020321.1	376932	377249	s518-_TY1	1474	-	376932	377249	255,0,0	1	317	0
CP020321.1	430563	430660	s519-_TY2	467	-	430563	430660	255,0,0	1	97	0
CP020321.1	430246	430563	s520+_TY1	1416	+	430246	430563	255,0,0	1	317	0
CP020321.1	430684	430977	s521-_TSU4	2280	-	430684	430977	255,0,0	1	293	0
CP020321.1	453704	454021	s524+_TY1	1358	+	453704	454021	255,0,0	1	317	0
CP020321.1	575180	575497	s526-_TY1	1382	-	575180	575497	255,0,0	1	317	0
CP020321.1	575510	575616	s527-_TY1	585	-	575510	575616	255,0,0	1	106	0
CP020321.1	575609	575660	s528-_TY2	242	-	575609	575660	255,0,0	1	51	0
CP020321.1	581895	582212	s530-_TY1	1421	-	581895	582212	255,0,0	1	317	0
CP020321.1	605167	605211	s532-_TY3_1p	235	-	605167	605211	255,0,0	1	44	0
CP020321.1	605285	605809	s533-_TY2	855	-	605285	605809	255,0,0	2	62,154	0,370
CP020321.1	605347	605657	s534+_TY1	1277	+	605347	605657	255,0,0	1	310	0
CP020321.1	605828	606024	s535-_TSU4	1370	-	605828	606024	255,0,0	1	196	0
CP020321.1	606178	606495	s536-_TY1	1343	-	606178	606495	255,0,0	1	317	0
CP020321.1	629197	629263	s537+_TY3_1p	438	+	629197	629263	255,0,0	1	66	0
CP020321.1	629283	629600	s538+_TY1	1537	+	629283	629600	255,0,0	1	317	0
CP020321.1	631169	631318	s539+_TY1	774	+	631169	631318	255,0,0	1	149	0
CP020321.1	663127	663210	s542-_TSU4	535	-	663127	663210	255,0,0	1	83	0
CP020321.1	663210	663527	s543-_TY1	1486	-	663210	663527	255,0,0	1	317	0
CP020321.1	706347	706550	s544+_TSU4	1430	+	706347	706550	255,0,0	1	203	0
CP020321.1	708968	709310	s546+_TY1	1351	+	708968	709310	255,0,0	1	342	0
CP020321.1	758924	759226	s547-_TY2	1226	-	758924	759226	255,0,0	1	302	0
CP020321.1	759233	759550	s548+_TY1	1569	+	759233	759550	255,0,0	1	317	0
CP020321.1	767967	768284	s549-_TY1	1538	-	767967	768284	255,0,0	1	317	0
CP020321.1	768606	768668	s550-_TY1	366	-	768606	768668	255,0,0	1	62	0
CP020321.1	768668	768985	s551+_TY1	1472	+	768668	768985	255,0,0	1	317	0
CP020321.1	768985	769043	s552-_TY3_1p	422	-	768985	769043	255,0,0	1	58	0
CP020321.1	793396	793451	s554-_TY1	334	-	793396	793451	255,0,0	1	55	0
CP020321.1	793451	793711	s555-_TY1	1261	-	793451	793711	255,0,0	1	260	0
CP020321.1	793711	794012	s556+_TY1	1260	+	793711	794012	255,0,0	1	301	0
CP020321.1	932673	932991	s557+_TY1	1434	+	932673	932991	255,0,0	1	318	0
CP020321.1	946528	946822	s559+_TSU4	2449	+	946528	946822	255,0,0	1	294	0
CP020321.1	1016911	1016965	s560+_TY4	312	+	1016911	1016965	255,0,0	1	54	0
CP020321.1	1017115	1017318	s561+_TSU4	1442	+	1017115	1017318	255,0,0	1	203	0
CP020321.1	1017325	1017889	s562+_TY1	1234	+	1017325	1017889	255,0,0	2	185,62	0,502
CP020321.1	1017510	1017827	s563-_TY1	1568	-	1017510	1017827	255,0,0	1	317	0
CP020321.1	1039233	1039549	s565-_TY1	1494	-	1039233	1039549	255,0,0	1	316	0
CP020321.1	1039829	1040023	s566-_TY5	925	-	1039829	1040023	255,0,0	1	194	0
CP020322.1	8537	8731	s567+_TY5	882	+	8537	8731	255,0,0	1	194	0
CP020322.1	135137	135455	s568+_TY1	1460	+	135137	135455	255,0,0	1	318	0
CP020322.1	171072	171389	s571+_TY1	1497	+	171072	171389	255,0,0	1	317	0
CP020322.1	186395	186665	s572-_TY1	1502	-	186395	186665	255,0,0	1	270	0
CP020322.1	186665	186983	s573+_TY1	1556	+	186665	186983	255,0,0	1	318	0
CP020322.1	193347	193414	s575+_TY3_1p	483	+	193347	193414	255,0,0	1	67	0
CP020322.1	193414	193471	s576-_TY1	277	-	193414	193471	255,0,0	1	57	0
CP020322.1	193471	193788	s577+_TY1	1512	+	193471	193788	255,0,0	1	317	0
CP020322.1	251035	251102	s580+_TY3_1p	543	+	251035	251102	255,0,0	1	67	0
CP020322.1	251102	251248	s581-_TY1	812	-	251102	251248	255,0,0	1	146	0
CP020322.1	251248	251565	s582+_TY1	1486	+	251248	251565	255,0,0	1	317	0
CP020322.1	251579	251733	s583-_TY2	678	-	251579	251733	255,0,0	1	154	0
CP020322.1	281854	282171	s584+_TY1	1631	+	281854	282171	255,0,0	1	317	0
CP020322.1	283136	283208	s588-_TY2	258	-	283136	283208	255,0,0	1	72	0
CP020322.1	283226	283520	s589+_TSU4	2487	+	283226	283520	255,0,0	1	294	0
CP020322.1	314046	316638	t590+_TSU4	21611	+	314046	316638	255,0,0	2	294,2298	0,294
CP020322.1	316716	316927	s592-_TY1	1096	-	316716	316927	255,0,0	1	211	0
CP020322.1	352409	352727	s593+_TY1	1387	+	352409	352727	255,0,0	1	318	0
CP020322.1	352773	353088	s594-_TY1	1617	-	352773	353088	255,0,0	1	315	0
CP020322.1	362617	362759	s595+_TY3_1p	1033	+	362617	362759	255,0,0	1	142	0
CP020322.1	362778	362981	s596-_TSU4	1474	-	362778	362981	255,0,0	1	203	0
CP020322.1	363162	363443	s597+_TY1	1395	+	363162	363443	255,0,0	1	281	0
CP020322.1	405546	405591	s598+_TY4	322	+	405546	405591	255,0,0	1	45	0
CP020322.1	405591	405664	s599+_TY2	261	+	405591	405664	255,0,0	1	73	0
CP020322.1	405664	405867	s600-_TSU4	1474	-	405664	405867	255,0,0	1	203	0
CP020322.1	406023	406264	s601+_TY1	1334	+	406023	406264	255,0,0	1	241	0
CP020322.1	459983	460201	s603+_TY1	1159	+	459983	460201	255,0,0	1	218	0
CP020322.1	460201	460277	s604-_TY2	300	-	460201	460277	255,0,0	1	76	0
CP020322.1	460277	460594	s605-_TY1	1566	-	460277	460594	255,0,0	1	317	0
CP020322.1	460794	461168	s607-_TY4	1826	-	460794	461168	255,0,0	1	374	0
CP020322.1	473973	474213	s610+_TY5	1539	+	473973	474213	255,0,0	1	240	0
CP020323.1	585	644	s611-_TSU4	253	-	585	644	255,0,0	1	59	0
CP020323.1	691	1058	t612-_TY5	1772	-	691	1058	255,0,0	1	367	0
CP020323.1	1058	1352	s613-_TY1	1155	-	1058	1352	255,0,0	1	294	0
CP020323.1	89660	89977	s614-_TY1	1537	-	89660	89977	255,0,0	1	317	0
CP020323.1	89978	90038	s615+_TY1	312	+	89978	90038	255,0,0	1	60	0
CP020323.1	91703	92020	s616-_TY1	1484	-	91703	92020	255,0,0	1	317	0
CP020323.1	92020	92086	s617+_TSU4	423	+	92020	92086	255,0,0	1	66	0
CP020323.1	430565	430882	s619+_TY1	1447	+	430565	430882	255,0,0	1	317	0
CP020323.1	430908	431202	s620+_TSU4	2410	+	430908	431202	255,0,0	1	294	0
CP020323.1	528497	528814	s621+_TY1	1424	+	528497	528814	255,0,0	1	317	0
CP020323.1	543069	543363	s624-_TSU4	2333	-	543069	543363	255,0,0	1	294	0
CP020323.1	543363	543487	s625-_TSU4	878	-	543363	543487	255,0,0	1	124	0
CP020323.1	543779	543974	s626+_TY2	717	+	543779	543974	255,0,0	1	195	0
CP020323.1	543974	544291	s627-_TY1	1493	-	543974	544291	255,0,0	1	317	0
CP020323.1	544291	544403	s628+_TY1	704	+	544291	544403	255,0,0	1	112	0
CP020323.1	608374	608427	s630-_TY1	278	-	608374	608427	255,0,0	1	53	0
CP020323.1	608427	608502	s631-_TSU4	447	-	608427	608502	255,0,0	1	75	0
CP020323.1	608502	608818	s632+_TY1	1490	+	608502	608818	255,0,0	1	316	0
CP020323.1	608818	608951	s633-_TY2	577	-	608818	608951	255,0,0	1	133	0
CP020323.1	702937	703140	s634+_TSU4	1411	+	702937	703140	255,0,0	1	203	0
CP020323.1	703242	703559	s636-_TY1	1351	-	703242	703559	255,0,0	1	317	0
CP020323.1	703560	703731	s637+_TY1	650	+	703560	703731	255,0,0	1	171	0
CP020323.1	768266	768460	s639-_TY5	925	-	768266	768460	255,0,0	1	194	0
CP020324.1	93129	93423	s641-_TSU4	2411	-	93129	93423	255,0,0	1	294	0
CP020324.1	93439	93756	s642+_TY1	1511	+	93439	93756	255,0,0	1	317	0
CP020324.1	93806	93897	s643+_TSU4	673	+	93806	93897	255,0,0	1	91	0
CP020324.1	93897	94229	s644-_TY1	1614	-	93897	94229	255,0,0	1	332	0
CP020324.1	96309	96558	s646-_TY1	1374	-	96309	96558	255,0,0	1	249	0
CP020324.1	203603	203670	s647-_TY3_1p	441	-	203603	203670	255,0,0	1	67	0
CP020324.1	203670	203987	s648-_TY1	1476	-	203670	203987	255,0,0	1	317	0
CP020324.1	203987	204047	s649-_TY3_1p	483	-	203987	204047	255,0,0	1	60	0
CP020324.1	204213	204527	s650-_TY1	1363	-	204213	204527	255,0,0	1	314	0
CP020324.1	204527	204589	s651-_TY4	393	-	204527	204589	255,0,0	1	62	0
CP020324.1	258338	258655	s652+_TY1	1571	+	258338	258655	255,0,0	1	317	0
CP020324.1	276811	277100	s653+_TY1	1499	+	276811	277100	255,0,0	1	289	0
CP020324.1	277107	277276	s654-_TY2	731	-	277107	277276	255,0,0	1	169	0
CP020324.1	277276	277387	s655+_TY1	606	+	277276	277387	255,0,0	1	111	0
CP020324.1	411461	411646	s657+_TY2	592	+	411461	411646	255,0,0	1	185	0
CP020324.1	411634	411783	s658-_TSU4	1098	-	411634	411783	255,0,0	1	149	0
CP020324.1	459287	459604	s660+_TY1	1352	+	459287	459604	255,0,0	1	317	0
CP020324.1	566223	566540	s661+_TY1	1401	+	566223	566540	255,0,0	1	317	0
CP020324.1	629809	630124	s663+_TY1	1296	+	629809	630124	255,0,0	1	315	0
CP020324.1	669063	669412	s669-_TY4	1428	-	669063	669412	255,0,0	1	349	0
CP020324.1	669470	669787	s671+_TY1	1577	+	669470	669787	255,0,0	1	317	0
CP020324.1	813533	813850	s672+_TY1	1544	+	813533	813850	255,0,0	1	317	0
CP020324.1	813850	813922	s673+_TY4	383	+	813850	813922	255,0,0	1	72	0
CP020324.1	813939	814256	s674-_TY1	1631	-	813939	814256	255,0,0	1	317	0
CP020324.1	814256	814560	s675-_TY4	2348	-	814256	814560	255,0,0	1	304	0
CP020324.1	929041	929164	s678+_TY2	538	+	929041	929164	255,0,0	1	123	0
CP020324.1	929193	929525	s679-_TY1	1629	-	929193	929525	255,0,0	1	332	0
CP020324.1	933578	933673	s680+_TY2	352	+	933578	933673	255,0,0	1	95	0
CP020324.1	935053	935303	s681-_TY1	1209	-	935053	935303	255,0,0	1	250	0
CP020324.1	935303	935620	s682+_TY1	1577	+	935303	935620	255,0,0	1	317	0
CP020324.1	935631	935693	s683+_TY1	304	+	935631	935693	255,0,0	1	62	0
CP020324.1	935693	935762	s684-_TY3_1p	373	-	935693	935762	255,0,0	1	69	0
CP020324.1	1031311	1031628	s685-_TY1	1400	-	1031311	1031628	255,0,0	1	317	0
CP020325.1	46676	46850	s686-_TY1	732	-	46676	46850	255,0,0	1	174	0
CP020325.1	47279	47425	s687-_TY1	950	-	47279	47425	255,0,0	1	146	0
CP020325.1	47425	47742	s688-_TY1	1559	-	47425	47742	255,0,0	1	317	0
CP020325.1	194356	194419	s691-_TY4	337	-	194356	194419	255,0,0	1	63	0
CP020325.1	194422	194739	s692+_TY1	1631	+	194422	194739	255,0,0	1	317	0
CP020325.1	194747	195064	s693+_TY1	1208	+	194747	195064	255,0,0	1	317	0
CP020325.1	322930	323249	s695+_TY1	1457	+	322930	323249	255,0,0	1	319	0
CP020325.1	420282	420362	s696-_TY4	627	-	420282	420362	255,0,0	1	80	0
CP020325.1	420362	420679	s697-_TY1	1485	-	420362	420679	255,0,0	1	317	0
CP020325.1	536835	536885	s699-_TY3	230	-	536835	536885	255,0,0	1	50	0
CP020325.1	536898	537022	s700-_TY1	626	-	536898	537022	255,0,0	1	124	0
CP020325.1	547691	547872	s702-_TY1	809	-	547691	547872	255,0,0	1	181	0
CP020325.1	547888	548189	s703-_TY1	1499	-	547888	548189	255,0,0	1	301	0
CP020325.1	548189	548345	s704-_TY2	804	-	548189	548345	255,0,0	1	156	0
CP020325.1	557718	558049	s705-_TY1	1567	-	557718	558049	255,0,0	1	331	0
CP020325.1	599228	599431	s706+_TSU4	1445	+	599228	599431	255,0,0	1	203	0
CP020325.1	665839	666116	s707-_TY1	1336	-	665839	666116	255,0,0	1	277	0
CP020325.1	666135	666206	s708-_TSU4	533	-	666135	666206	255,0,0	1	71	0
CP020325.1	666206	666523	s709-_TY1	1554	-	666206	666523	255,0,0	1	317	0
CP020325.1	666523	666751	s710-_TSU4	1931	-	666523	666751	255,0,0	1	228	0
CP020325.1	747049	747574	s711+_TSU4	1412	+	747049	747574	255,0,0	2	125,83	0,442
CP020325.1	747174	747491	s712+_TY1	1499	+	747174	747491	255,0,0	1	317	0
CP020325.1	747581	747827	s713+_TY1	1066	+	747581	747827	255,0,0	1	246	0
CP020325.1	754519	754576	s715-_TY1	334	-	754519	754576	255,0,0	1	57	0
CP020325.1	754576	754841	s716+_TY1	1227	+	754576	754841	255,0,0	1	265	0
CP020325.1	754841	755158	s717-_TY1	1446	-	754841	755158	255,0,0	1	317	0
CP020325.1	782920	783237	s722-_TY1	1516	-	782920	783237	255,0,0	1	317	0
CP020325.1	791941	792901	s723-_TY3_1p	2146	-	791941	792901	255,0,0	3	61,162,71	0,410,889
CP020325.1	792002	792205	s724-_TSU4	1464	-	792002	792205	255,0,0	1	203	0
CP020325.1	792513	792830	s725+_TY1	1592	+	792513	792830	255,0,0	1	317	0
CP020325.1	817302	817619	s726+_TY1	1486	+	817302	817619	255,0,0	1	317	0
CP020325.1	821469	821506	s728+_TY2	238	+	821469	821506	255,0,0	1	37	0
CP020325.1	821704	822967	s729+_TY4	2487	+	821704	822967	255,0,0	2	260,83	0,1180
CP020325.1	821964	822505	s730-_TY1	1377	-	821964	822505	255,0,0	2	144,103	0,438
CP020325.1	822108	822402	s731-_TSU4	2411	-	822108	822402	255,0,0	1	294	0
CP020325.1	822512	822715	s732-_TSU4	1411	-	822512	822715	255,0,0	1	203	0
