# Supplementary material for: Evolution of Ty1 copy number control in yeast by horizontal transfer and recombination
Source: PLoS Genet. 2020 Feb 21;16(2):e1008632. doi: 10.1371/journal.pgen.1008632 (PMC7055915; doi:10.1371/journal.pgen.1008632)
Supplement: S7 File — Strain-specific BED12 files of Ty elements for all strains in the expanded dataset. Each Ty element in the BED12 file was categorized structurally with a prefix as full-length (f, internal region present and total length >95% of canonical length), truncated (t, internal region present and total length <95% of canonical length), or solo LTRs (s, LTR present but no match to internal region). Sequence IDs correspond to International Nucleotide Sequence Database Collaboration records except for S. jurei NCYC 3962 which uses IDs from an assembly provided by personal communication from the Daniela Delneri lab (University of Manchester). (ZIP) [file pgen.1008632.s014.zip › DBVPG6765.bed]

CP020157.1	125278	131237	f1+_TY2	52644	+	125278	131237	255,0,0	3	332,5295,332	0,332,5627
CP020157.1	169417	169734	s4-_TY2	2501	-	169417	169734	255,0,0	1	317	0
CP020157.1	169728	170025	s5+_TY1	2092	+	169728	170025	255,0,0	1	297	0
CP020157.1	176050	176384	s6+_TY2	2380	+	176050	176384	255,0,0	1	334	0
CP020158.1	3370	3702	s9+_TY2	2742	+	3370	3702	255,0,0	1	332	0
CP020158.1	185472	185831	s13+_TY3	2629	+	185472	185831	255,0,0	1	359	0
CP020158.1	208681	208822	s15+_TY1	647	+	208681	208822	255,0,0	1	141	0
CP020158.1	242048	242105	s17+_TY1	236	+	242048	242105	255,0,0	1	57	0
CP020158.1	242075	242154	s18-_TY1	590	-	242075	242154	255,0,0	1	79	0
CP020158.1	302857	309153	s19+_TY2	2773	+	302857	309153	255,0,0	2	275,62	0,6234
CP020158.1	303132	309091	f20+_TY2	52244	+	303132	309091	255,0,0	3	332,5295,332	0,332,5627
CP020158.1	309264	309592	s21+_TY1	1811	+	309264	309592	255,0,0	1	328	0
CP020159.1	789	3933	t27+_TY5	25232	+	789	3933	255,0,0	4	251,1227,1422,250	0,251,1472,2894
CP020159.1	82299	82441	s29-_TY1	905	-	82299	82441	255,0,0	1	142	0
CP020159.1	83313	89272	f30+_TY2	49945	+	83313	89272	255,0,0	3	332,5295,332	0,332,5627
CP020159.1	89608	89941	s32+_TY2	2614	+	89608	89941	255,0,0	1	333	0
CP020159.1	90085	90426	s33+_TY3	2825	+	90085	90426	255,0,0	1	341	0
CP020159.1	123725	124057	s34-_TY1	2655	-	123725	124057	255,0,0	1	332	0
CP020159.1	142382	142671	s35-_TY1	2117	-	142382	142671	255,0,0	1	289	0
CP020159.1	149072	149380	s36+_TY1	1365	+	149072	149380	255,0,0	1	308	0
CP020159.1	151058	151112	s39-_TY1	325	-	151058	151112	255,0,0	1	54	0
CP020159.1	151112	151443	s40+_TY1	2569	+	151112	151443	255,0,0	1	331	0
CP020159.1	167980	168319	s41+_TY3	2819	+	167980	168319	255,0,0	1	339	0
CP020159.1	168480	168796	s42+_TY1	1027	+	168480	168796	255,0,0	1	316	0
CP020159.1	290744	290990	s44+_TY5	1334	+	290744	290990	255,0,0	1	246	0
CP020159.1	293822	294488	s46+_TY1	2022	+	293822	294488	255,0,0	2	264,68	0,598
CP020159.1	294088	294420	s47-_TY2	2766	-	294088	294420	255,0,0	1	332	0
CP020159.1	294488	294582	s48+_TY1	486	+	294488	294582	255,0,0	1	94	0
CP020159.1	295393	301352	f51+_TY2	52285	+	295393	301352	255,0,0	3	332,5295,332	0,332,5627
CP020160.1	437627	437775	s58+_TY1	737	+	437627	437775	255,0,0	2	78,70	0,78
CP020160.1	439712	439904	s59-_TY1	1090	-	439712	439904	255,0,0	2	72,122	0,70
CP020160.1	515478	515810	s61-_TY1	2557	-	515478	515810	255,0,0	1	332	0
CP020160.1	516437	517089	s63-_TY1	2266	-	516437	517089	255,0,0	2	295,29	0,623
CP020160.1	516732	517052	s64+_TY2	2094	+	516732	517052	255,0,0	1	320	0
CP020160.1	641314	641654	s66-_TY3	2957	-	641314	641654	255,0,0	1	340	0
CP020160.1	641840	642109	s67-_TY1	1055	-	641840	642109	255,0,0	1	269	0
CP020160.1	658246	658587	s68+_TY3	2924	+	658246	658587	255,0,0	1	341	0
CP020160.1	658776	658935	s69+_TY1	620	+	658776	658935	255,0,0	1	159	0
CP020160.1	793827	796577	t70+_TY1	20986	+	793827	796577	255,0,0	2	331,2419	0,331
CP020160.1	796680	796755	s71-_TY1	322	-	796680	796755	255,0,0	1	75	0
CP020160.1	862683	863015	s74-_TY1	2482	-	862683	863015	255,0,0	1	332	0
CP020160.1	924740	924814	s77-_TY2	324	-	924740	924814	255,0,0	1	74	0
CP020160.1	924994	925335	s78-_TY3	2888	-	924994	925335	255,0,0	1	341	0
CP020160.1	960181	966620	s79+_TY1	1176	+	960181	966620	255,0,0	2	106,36	0,6403
CP020160.1	960287	966584	s80-_TY2	2741	-	960287	966584	255,0,0	2	272,65	0,6232
CP020160.1	960569	966519	f81-_TY2	52623	-	960569	966519	255,0,0	3	323,5295,332	0,323,5618
CP020160.1	997038	997379	s87+_TY3	2874	+	997038	997379	255,0,0	1	341	0
CP020160.1	1118986	1119316	s89+_TY1	2481	+	1118986	1119316	255,0,0	1	330	0
CP020160.1	1142783	1142864	s91+_TY2	343	+	1142783	1142864	255,0,0	1	81	0
CP020160.1	1142859	1142904	s92+_TY1	255	+	1142859	1142904	255,0,0	1	45	0
CP020160.1	1143080	1143759	s93-_TY3	2360	-	1143080	1143759	255,0,0	2	182,165	0,514
CP020160.1	1143262	1143594	s94+_TY1	2559	+	1143262	1143594	255,0,0	1	332	0
CP020160.1	1424235	1424576	s99+_TY3	2902	+	1424235	1424576	255,0,0	1	341	0
CP020160.1	1424699	1424768	s100+_TY1	389	+	1424699	1424768	255,0,0	1	69	0
CP020161.1	63429	63762	s105+_TY2	2632	+	63429	63762	255,0,0	1	333	0
CP020161.1	80897	86856	f107-_TY2	50427	-	80897	86856	255,0,0	3	332,5295,332	0,332,5627
CP020161.1	126193	126525	s109-_TY2	2735	-	126193	126525	255,0,0	1	332	0
CP020161.1	146154	146487	s113+_TY1	2400	+	146154	146487	255,0,0	1	333	0
CP020161.1	184613	184744	s114+_TY1	756	+	184613	184744	255,0,0	1	131	0
CP020161.1	215238	215579	s115+_TY3	2702	+	215238	215579	255,0,0	1	341	0
CP020161.1	257723	258031	s118+_TY1	1160	+	257723	258031	255,0,0	1	308	0
CP020161.1	320138	320194	s121+_TY3_1p	256	+	320138	320194	255,0,0	1	56	0
CP020161.1	320204	320370	s122+_TY1	1048	+	320204	320370	255,0,0	1	166	0
CP020161.1	362618	362728	s125+_TY1	567	+	362618	362728	255,0,0	1	110	0
CP020161.1	362247	362618	s126-_TY4	3149	-	362247	362618	255,0,0	1	371	0
CP020161.1	362738	362805	s127-_TY3	387	-	362738	362805	255,0,0	1	67	0
CP020161.1	439532	439864	s128+_TY2	2769	+	439532	439864	255,0,0	1	332	0
CP020161.1	442507	442848	s129-_TY3	2946	-	442507	442848	255,0,0	1	341	0
CP020161.1	443822	444154	s132-_TY2	2617	-	443822	444154	255,0,0	1	332	0
CP020161.1	444482	444514	s134+_TY1	240	+	444482	444514	255,0,0	1	32	0
CP020161.1	445871	451830	f135+_TY2	52239	+	445871	451830	255,0,0	3	332,5295,332	0,332,5627
CP020161.1	476921	476984	s139-_TY1	314	-	476921	476984	255,0,0	1	63	0
CP020161.1	499693	500034	s140-_TY3	2812	-	499693	500034	255,0,0	1	341	0
CP020161.1	568281	568599	s143-_TY1	1466	-	568281	568599	255,0,0	1	318	0
CP020162.1	83257	83598	s146+_TY3	2769	+	83257	83598	255,0,0	1	341	0
CP020162.1	101287	101351	s147+_TY2	264	+	101287	101351	255,0,0	1	64	0
CP020162.1	119873	120185	s148+_TY1	2225	+	119873	120185	255,0,0	1	312	0
CP020162.1	134610	134920	s151+_TY1	1507	+	134610	134920	255,0,0	1	310	0
CP020162.1	138005	138057	s154-_TY1	242	-	138005	138057	255,0,0	1	52	0
CP020162.1	138067	138391	s155-_TY1	2481	-	138067	138391	255,0,0	1	324	0
CP020162.1	144183	150142	f156+_TY2	52198	+	144183	150142	255,0,0	3	332,5295,332	0,332,5627
CP020162.1	187047	187388	s160+_TY3	2745	+	187047	187388	255,0,0	1	341	0
CP020162.1	188495	188711	s161+_TY1	732	+	188495	188711	255,0,0	1	216	0
CP020163.1	1147	1364	s163+_TY5	1278	+	1147	1364	255,0,0	1	217	0
CP020163.1	74293	74634	s165+_TY3	2930	+	74293	74634	255,0,0	1	341	0
CP020163.1	74898	75230	s166+_TY1	2647	+	74898	75230	255,0,0	1	332	0
CP020163.1	111891	111956	s167+_TY1	444	+	111891	111956	255,0,0	1	65	0
CP020163.1	111956	112173	s168+_TY1	1511	+	111956	112173	255,0,0	1	217	0
CP020163.1	115438	115769	s169+_TY1	2058	+	115438	115769	255,0,0	1	331	0
CP020163.1	122583	122649	s171-_TY2	270	-	122583	122649	255,0,0	1	66	0
CP020163.1	319442	325404	f176-_TY2	52491	-	319442	325404	255,0,0	3	332,5298,332	0,332,5630
CP020163.1	333912	334226	s180+_TY1	1404	+	333912	334226	255,0,0	1	314	0
CP020163.1	407647	408485	s182-_TY3	1402	-	407647	408485	255,0,0	2	136,69	0,769
CP020163.1	407805	408132	s183-_TY1	2508	-	407805	408132	255,0,0	1	327	0
CP020163.1	408138	408385	s184+_TY2	1990	+	408138	408385	255,0,0	1	247	0
CP020163.1	415847	415916	s186+_TY3_1p	310	+	415847	415916	255,0,0	1	69	0
CP020163.1	558689	559030	s188-_TY3	2807	-	558689	559030	255,0,0	1	341	0
CP020163.1	686482	692687	s191+_TY1	1245	+	686482	692687	255,0,0	2	128,118	0,6087
CP020163.1	686610	692569	f192-_TY2	52278	-	686610	692569	255,0,0	3	332,5295,332	0,332,5627
CP020163.1	721467	721522	s196-_TY1	307	-	721467	721522	255,0,0	1	55	0
CP020163.1	721524	721853	s197+_TY1	2032	+	721524	721853	255,0,0	1	329	0
CP020163.1	721962	722303	s198+_TY3	2925	+	721962	722303	255,0,0	1	341	0
CP020163.1	724540	724580	s199+_TY1	240	+	724540	724580	255,0,0	1	40	0
CP020163.1	760017	760144	s201+_TY1	830	+	760017	760144	255,0,0	1	127	0
CP020163.1	764765	765094	s202+_TY2	2041	+	764765	765094	255,0,0	1	329	0
CP020163.1	765094	765213	s203+_TY1	751	+	765094	765213	255,0,0	1	119	0
CP020163.1	765339	765671	s205-_TY2	2766	-	765339	765671	255,0,0	1	332	0
CP020163.1	819878	820213	s209+_TY3	2088	+	819878	820213	255,0,0	1	335	0
CP020163.1	850541	850870	s210+_TY1	2114	+	850541	850870	255,0,0	1	329	0
CP020163.1	905883	906215	s213+_TY1	2712	+	905883	906215	255,0,0	1	332	0
CP020164.1	3473	3705	s214-_TY5	1051	-	3473	3705	255,0,0	1	232	0
CP020164.1	8743	8807	s215-_TY5	269	-	8743	8807	255,0,0	1	64	0
CP020164.1	105548	105880	s218-_TY1	2669	-	105548	105880	255,0,0	1	332	0
CP020164.1	122245	122585	s220+_TY3	2924	+	122245	122585	255,0,0	1	340	0
CP020164.1	122671	122896	s221-_TY1	799	-	122671	122896	255,0,0	1	225	0
CP020164.1	123068	123180	s222-_TY1	559	-	123068	123180	255,0,0	1	112	0
CP020164.1	123180	123502	s223+_TY1	2439	+	123180	123502	255,0,0	1	322	0
CP020164.1	135819	136160	s224-_TY3	2948	-	135819	136160	255,0,0	1	341	0
CP020164.1	230962	231028	s226+_TY2	300	+	230962	231028	255,0,0	1	66	0
CP020164.1	351652	351821	s229-_TY1	605	-	351652	351821	255,0,0	1	169	0
CP020164.1	381986	382327	s233-_TY3	2934	-	381986	382327	255,0,0	1	341	0
CP020164.1	456980	457208	s236-_TY2	819	-	456980	457208	255,0,0	1	228	0
CP020164.1	459484	459549	s237+_TY3_1p	295	+	459484	459549	255,0,0	1	65	0
CP020164.1	459620	459928	s238+_TY1	1675	+	459620	459928	255,0,0	1	308	0
CP020164.1	459945	460040	s239-_TY3	505	-	459945	460040	255,0,0	1	95	0
CP020164.1	469011	469343	s240+_TY2	2655	+	469011	469343	255,0,0	1	332	0
CP020165.1	182503	182852	s241-_TY1	2297	-	182503	182852	255,0,0	1	349	0
CP020165.1	280011	280330	s242-_TY1	1870	-	280011	280330	255,0,0	1	319	0
CP020165.1	303997	304675	s244-_TY3	2315	-	303997	304675	255,0,0	2	133,213	0,465
CP020165.1	304130	304462	s245-_TY2	2776	-	304130	304462	255,0,0	1	332	0
CP020166.1	64060	64350	s249+_TY1	1610	+	64060	64350	255,0,0	1	290	0
CP020166.1	201939	202262	s250+_TY3	2424	+	201939	202262	255,0,0	1	323	0
CP020166.1	202288	202434	s251-_TY3	972	-	202288	202434	255,0,0	1	146	0
CP020166.1	202434	203096	s252+_TY1	2209	+	202434	203096	255,0,0	2	270,60	0,602
CP020166.1	202704	203036	s253-_TY2	2745	-	202704	203036	255,0,0	1	332	0
CP020166.1	353286	353945	s254-_TY1	2449	-	353286	353945	255,0,0	2	99,228	0,431
CP020166.1	353385	353717	s255+_TY2	2712	+	353385	353717	255,0,0	1	332	0
CP020166.1	373577	373631	s257-_TY1	297	-	373577	373631	255,0,0	1	54	0
CP020166.1	376265	376318	s258+_TY2	245	+	376265	376318	255,0,0	1	53	0
CP020166.1	376742	382701	f260-_TY2	52179	-	376742	382701	255,0,0	3	332,5295,332	0,332,5627
CP020166.1	421683	422015	s264+_TY2	2746	+	421683	422015	255,0,0	1	332	0
CP020166.1	422147	422258	s265+_TY1	625	+	422147	422258	255,0,0	1	111	0
CP020166.1	534147	534468	s271+_TY1	2320	+	534147	534468	255,0,0	1	321	0
CP020166.1	536647	536727	s273+_TY1	438	+	536647	536727	255,0,0	1	80	0
CP020166.1	715854	717503	t274-_TY2	13730	-	715854	717503	255,0,0	2	332,1317	0,332
CP020167.1	141314	141383	s277-_TY1	339	-	141314	141383	255,0,0	1	69	0
CP020167.1	163088	163427	s279+_TY1	2045	+	163088	163427	255,0,0	1	339	0
CP020167.1	302326	302360	s282+_TY1	240	+	302326	302360	255,0,0	1	34	0
CP020167.1	302354	302646	s283-_TY1	2068	-	302354	302646	255,0,0	1	292	0
CP020167.1	378739	378806	s284-_TY3	306	-	378739	378806	255,0,0	1	67	0
CP020167.1	379138	379479	s287-_TY3	2785	-	379138	379479	255,0,0	1	341	0
CP020167.1	490399	490458	s290+_TY1	323	+	490399	490458	255,0,0	1	59	0
CP020167.1	513160	513470	s291-_TY1	1432	-	513160	513470	255,0,0	1	310	0
CP020168.1	81041	81140	s293-_TY1	273	-	81041	81140	255,0,0	1	99	0
CP020168.1	80709	81041	s294-_TY1	2319	-	80709	81041	255,0,0	1	332	0
CP020168.1	157048	157386	s295-_TY3	2243	-	157048	157386	255,0,0	1	338	0
CP020168.1	348865	349179	s300-_TY1	1363	-	348865	349179	255,0,0	1	314	0
CP020168.1	357030	357370	s303+_TY3	2828	+	357030	357370	255,0,0	1	340	0
CP020168.1	431867	432145	s305+_TY1	1392	+	431867	432145	255,0,0	1	278	0
CP020168.1	554159	554489	s306-_TY1	1788	-	554159	554489	255,0,0	1	330	0
CP020168.1	555372	555443	s309+_TY1	248	+	555372	555443	255,0,0	1	71	0
CP020168.1	606637	606984	s310+_TY3	2140	+	606637	606984	255,0,0	1	347	0
CP020168.1	637538	637878	s312+_TY3	2927	+	637538	637878	255,0,0	1	340	0
CP020168.1	638302	638598	s314+_TY2	1141	+	638302	638598	255,0,0	1	296	0
CP020168.1	683922	684212	s315-_TY1	1387	-	683922	684212	255,0,0	1	290	0
CP020168.1	684230	684562	s316+_TY2	2780	+	684230	684562	255,0,0	1	332	0
CP020168.1	733746	739705	f317+_TY2	47083	+	733746	739705	255,0,0	3	332,5295,332	0,332,5627
CP020168.1	740032	740123	s318-_TY1	421	-	740032	740123	255,0,0	1	91	0
CP020168.1	749290	749609	s319+_TY3	1927	+	749290	749609	255,0,0	1	319	0
CP020168.1	752505	752829	s320+_TY1	1321	+	752505	752829	255,0,0	1	324	0
CP020168.1	773810	774141	s322-_TY1	2489	-	773810	774141	255,0,0	1	331	0
CP020168.1	774215	774535	s323+_TY2	2591	+	774215	774535	255,0,0	1	320	0
CP020168.1	774569	774901	s324+_TY2	2739	+	774569	774901	255,0,0	1	332	0
CP020168.1	914221	914288	s325+_TY1	273	+	914221	914288	255,0,0	1	67	0
CP020168.1	913889	914221	s326-_TY2	2766	-	913889	914221	255,0,0	1	332	0
CP020168.1	927153	927485	s328-_TY2	2780	-	927153	927485	255,0,0	1	332	0
CP020168.1	998060	998383	s329+_TY1	2503	+	998060	998383	255,0,0	1	323	0
CP020169.1	183333	183674	s334+_TY3	2932	+	183333	183674	255,0,0	1	341	0
CP020169.1	190154	190231	s335-_TY1	506	-	190154	190231	255,0,0	1	77	0
CP020169.1	190220	190269	s336+_TY1	265	+	190220	190269	255,0,0	1	49	0
CP020169.1	278626	278704	s341-_TY1	312	-	278626	278704	255,0,0	1	78	0
CP020169.1	354728	354870	s343+_TY2	593	+	354728	354870	255,0,0	1	142	0
CP020169.1	355247	361206	f345+_TY2	52143	+	355247	361206	255,0,0	3	332,5295,332	0,332,5627
CP020169.1	361209	361333	s346+_TY1	765	+	361209	361333	255,0,0	1	124	0
CP020169.1	445252	445573	s350-_TY1	1839	-	445252	445573	255,0,0	1	321	0
CP020169.1	462997	463329	s351-_TY1	2648	-	462997	463329	255,0,0	1	332	0
CP020169.1	485628	485825	s354+_TY1	877	+	485628	485825	255,0,0	1	197	0
CP020169.1	486413	486745	s357+_TY1	2240	+	486413	486745	255,0,0	1	332	0
CP020169.1	486951	487292	s358+_TY3	2930	+	486951	487292	255,0,0	1	341	0
CP020169.1	555662	555889	s359-_TY1	1344	-	555662	555889	255,0,0	1	227	0
CP020169.1	730678	730778	s361+_TY1	597	+	730678	730778	255,0,0	1	100	0
CP020169.1	751080	751431	s362-_TY3	2678	-	751080	751431	255,0,0	1	351	0
CP020169.1	791182	791552	s364-_TY4	3117	-	791182	791552	255,0,0	1	370	0
CP020169.1	820116	820394	s366+_TY1	1299	+	820116	820394	255,0,0	1	278	0
CP020170.1	89856	90101	s368+_TY4	1994	+	89856	90101	255,0,0	1	245	0
CP020170.1	90101	90131	s369+_TY1	257	+	90101	90131	255,0,0	1	30	0
CP020170.1	90184	90253	s370-_TY3	435	-	90184	90253	255,0,0	1	69	0
CP020170.1	92177	92252	s371+_TY1	327	+	92177	92252	255,0,0	1	75	0
CP020170.1	606910	607016	s378-_TY1	783	-	606910	607016	255,0,0	1	106	0
CP020170.1	607024	613361	s379-_TY4	3066	-	607024	613361	255,0,0	2	167,209	0,6128
CP020170.1	607191	613152	f380+_TY2	50257	+	607191	613152	255,0,0	3	334,5295,332	0,334,5629
CP020170.1	707084	707424	s381+_TY3	2668	+	707084	707424	255,0,0	1	340	0
CP020170.1	707463	707795	s382-_TY2	2570	-	707463	707795	255,0,0	1	332	0
CP020171.1	101785	102118	s388-_TY1	2325	-	101785	102118	255,0,0	1	333	0
CP020171.1	209297	209639	s390+_TY3	1764	+	209297	209639	255,0,0	1	342	0
CP020171.1	210480	210798	s393-_TY1	1317	-	210480	210798	255,0,0	1	318	0
CP020171.1	210798	210883	s394+_TY1	411	+	210798	210883	255,0,0	1	85	0
CP020171.1	336682	337020	s398+_TY3	1871	+	336682	337020	255,0,0	1	338	0
CP020171.1	420404	420736	s403+_TY2	2767	+	420404	420736	255,0,0	1	332	0
CP020171.1	445762	446084	s404+_TY2	2635	+	445762	446084	255,0,0	1	322	0
CP020171.1	470783	471124	s406-_TY3	2948	-	470783	471124	255,0,0	1	341	0
CP020171.1	578189	578489	s409+_TY1	1641	+	578189	578489	255,0,0	1	300	0
CP020171.1	641762	642085	s410-_TY1	1712	-	641762	642085	255,0,0	1	323	0
CP020171.1	642088	642234	s411+_TY1	774	+	642088	642234	255,0,0	1	146	0
CP020171.1	680857	681018	s416-_TY1	843	-	680857	681018	255,0,0	1	161	0
CP020171.1	681097	681181	s418+_TY1	616	+	681097	681181	255,0,0	1	84	0
CP020171.1	681200	681570	s419+_TY4	3117	+	681200	681570	255,0,0	1	370	0
CP020171.1	681650	687955	s420-_TY3	2978	-	681650	687955	255,0,0	2	273,73	0,6232
CP020171.1	681923	687882	f421+_TY2	52563	+	681923	687882	255,0,0	3	332,5295,332	0,332,5627
CP020171.1	946402	947850	s422+_TY3	2149	+	946402	947850	255,0,0	2	311,64	0,1384
CP020171.1	946700	946843	s423+_TY1	523	+	946700	946843	255,0,0	1	143	0
CP020171.1	947706	947789	s424-_TY1	406	-	947706	947789	255,0,0	1	83	0
CP020171.1	951180	953288	t425+_TY2	18422	+	951180	953288	255,0,0	4	332,946,523,332	0,332,1253,1776
CP020172.1	6457	6696	s427-_TY5	1477	-	6457	6696	255,0,0	1	239	0
CP020172.1	8542	8759	s428+_TY5	1308	+	8542	8759	255,0,0	1	217	0
CP020172.1	10091	10131	s429+_TY5	293	+	10091	10131	255,0,0	1	40	0
CP020172.1	59151	59218	s431+_TY3	521	+	59151	59218	255,0,0	1	67	0
CP020172.1	59218	59270	s432+_TY1	257	+	59218	59270	255,0,0	1	52	0
CP020172.1	59270	59602	s433+_TY1	2151	+	59270	59602	255,0,0	1	332	0
CP020172.1	432597	432805	s436-_TY1	1278	-	432597	432805	255,0,0	1	208	0
CP020172.1	550186	550518	s437+_TY1	2727	+	550186	550518	255,0,0	1	332	0
CP020172.1	759065	759406	s443+_TY3	2939	+	759065	759406	255,0,0	1	341	0
CP020172.1	765839	766150	s446+_TY1	1383	+	765839	766150	255,0,0	1	311	0
CP020172.1	766563	766603	s448-_TY2	258	-	766563	766603	255,0,0	1	40	0
CP020172.1	794274	794424	s451+_TY1	881	+	794274	794424	255,0,0	1	150	0
CP020172.1	828202	828269	s453-_TY1	352	-	828202	828269	255,0,0	1	67	0
CP020172.1	828523	828864	s454+_TY3	2977	+	828523	828864	255,0,0	1	341	0
CP020172.1	852362	852703	s455+_TY3	2692	+	852362	852703	255,0,0	1	341	0
CP020172.1	909746	909804	s461-_TY2	251	-	909746	909804	255,0,0	1	58	0
