# Supplementary material for: Evolution of Ty1 copy number control in yeast by horizontal transfer and recombination
Source: PLoS Genet. 2020 Feb 21;16(2):e1008632. doi: 10.1371/journal.pgen.1008632 (PMC7055915; doi:10.1371/journal.pgen.1008632)
Supplement: S7 File — Strain-specific BED12 files of Ty elements for all strains in the expanded dataset. Each Ty element in the BED12 file was categorized structurally with a prefix as full-length (f, internal region present and total length >95% of canonical length), truncated (t, internal region present and total length <95% of canonical length), or solo LTRs (s, LTR present but no match to internal region). Sequence IDs correspond to International Nucleotide Sequence Database Collaboration records except for S. jurei NCYC 3962 which uses IDs from an assembly provided by personal communication from the Daniela Delneri lab (University of Manchester). (ZIP) [file pgen.1008632.s014.zip › Y12.bed]

CABIJY010000001	434801	434949	s5+_TY1	759	+	434801	434949	255,0,0	2	78,70	0,78
CABIJY010000001	437003	437195	s6-_TY1	1090	-	437003	437195	255,0,0	2	72,122	0,70
CABIJY010000001	488438	488778	s7-_TY3	3050	-	488438	488778	255,0,0	1	340	0
CABIJY010000001	513722	514040	s9-_TY1	2159	-	513722	514040	255,0,0	1	318	0
CABIJY010000001	605787	611701	f10-_TY1	48273	-	605787	611701	255,0,0	3	332,5250,332	0,332,5582
CABIJY010000001	653526	653683	s13+_TY1	617	+	653526	653683	255,0,0	1	157	0
CABIJY010000001	787700	788030	s14-_TY1	2273	-	787700	788030	255,0,0	1	330	0
CABIJY010000001	788474	788604	t15+_TY1	1077	+	788474	788604	255,0,0	1	130	0
CABIJY010000001	788707	788782	s16-_TY1	329	-	788707	788782	255,0,0	1	75	0
CABIJY010000001	854732	855063	s19-_TY1	2613	-	854732	855063	255,0,0	1	331	0
CABIJY010000001	916772	916846	s22-_TY2	316	-	916772	916846	255,0,0	1	74	0
CABIJY010000001	951892	952213	s23+_TY1	2349	+	951892	952213	255,0,0	1	321	0
CABIJY010000001	952215	958129	f24+_TY1	50968	+	952215	958129	255,0,0	3	332,5250,332	0,332,5582
CABIJY010000001	958148	959339	t25-_TY1	7615	-	958148	959339	255,0,0	1	1191	0
CABIJY010000001	959368	959505	s26+_TY1	1145	+	959368	959505	255,0,0	1	137	0
CABIJY010000001	1111567	1111876	s33+_TY1	2390	+	1111567	1111876	255,0,0	1	309	0
CABIJY010000001	1135382	1135463	s35+_TY2	343	+	1135382	1135463	255,0,0	1	81	0
CABIJY010000001	1135458	1135503	s36+_TY1	255	+	1135458	1135503	255,0,0	1	45	0
CABIJY010000001	1135678	1136020	s37-_TY3	2216	-	1135678	1136020	255,0,0	1	342	0
CABIJY010000001	1415873	1421224	f42-_TY3	47874	-	1415873	1421224	255,0,0	3	340,4671,340	0,340,5011
CABIJY010000001	1421347	1421416	s43+_TY1	389	+	1421347	1421416	255,0,0	1	69	0
CABIJY010000001	1500736	1500794	s49-_TY2	268	-	1500736	1500794	255,0,0	1	58	0
CABIJY010000011	7964	8196	s50-_TY5	1095	-	7964	8196	255,0,0	1	232	0
CABIJY010000011	10036	10287	s52+_TY5	1772	+	10036	10287	255,0,0	1	251	0
CABIJY010000011	78191	78524	s55-_TY2	2742	-	78191	78524	255,0,0	1	333	0
CABIJY010000011	78608	84883	f56-_TY4	54055	-	78608	84883	255,0,0	4	371,1893,3616,371	0,371,2288,5904
CABIJY010000011	89546	95460	f57-_TY1	48235	-	89546	95460	255,0,0	3	332,5250,332	0,332,5582
CABIJY010000011	113645	113708	s58+_TY1	333	+	113645	113708	255,0,0	1	63	0
CABIJY010000011	138209	142001	s61+_TY1	616	+	138209	142001	255,0,0	2	11,93	0,3699
CABIJY010000011	140171	140203	s63-_TY1	239	-	140171	140203	255,0,0	1	32	0
CABIJY010000011	140420	140752	s65-_TY1	2543	-	140420	140752	255,0,0	1	332	0
CABIJY010000011	141572	141904	s67+_TY1	2741	+	141572	141904	255,0,0	1	332	0
CABIJY010000011	144990	150904	f69+_TY1	48270	+	144990	150904	255,0,0	3	332,5250,332	0,332,5582
CABIJY010000011	227416	227483	s70+_TY3	411	+	227416	227483	255,0,0	1	67	0
CABIJY010000011	269497	269663	s73-_TY1	1067	-	269497	269663	255,0,0	1	166	0
CABIJY010000011	269673	269729	s74-_TY3_1p	253	-	269673	269729	255,0,0	1	56	0
CABIJY010000011	331855	332163	s77-_TY1	1220	-	331855	332163	255,0,0	1	308	0
CABIJY010000011	404782	404913	s80-_TY1	796	-	404782	404913	255,0,0	1	131	0
CABIJY010000011	443037	443370	s81-_TY1	2411	-	443037	443370	255,0,0	1	333	0
CABIJY010000011	445746	446086	s84-_TY3	3050	-	445746	446086	255,0,0	1	340	0
CABIJY010000013	68402	68773	s90-_TY4	3166	-	68402	68773	255,0,0	1	371	0
CABIJY010000013	77745	77840	s91+_TY3	539	+	77745	77840	255,0,0	1	95	0
CABIJY010000013	77857	78165	s92-_TY1	1651	-	77857	78165	255,0,0	1	308	0
CABIJY010000013	78236	78301	s93-_TY3_1p	325	-	78236	78301	255,0,0	1	65	0
CABIJY010000013	80573	80801	s94+_TY2	802	+	80573	80801	255,0,0	1	228	0
CABIJY010000013	185533	185702	s100+_TY1	635	+	185533	185702	255,0,0	1	169	0
CABIJY010000013	418291	418614	s106-_TY1	2381	-	418291	418614	255,0,0	1	323	0
CABIJY010000013	418898	419096	s107+_TY1	648	+	418898	419096	255,0,0	1	198	0
CABIJY010000013	419104	419436	s108-_TY2	2859	-	419104	419436	255,0,0	1	332	0
CABIJY010000013	419442	425356	f109+_TY1	50080	+	419442	425356	255,0,0	3	332,5250,332	0,332,5582
CABIJY010000013	538642	538706	s113+_TY5	285	+	538642	538706	255,0,0	1	64	0
CABIJY010000013	543750	543982	s114+_TY5	1065	+	543750	543982	255,0,0	1	232	0
CABIJY010000015	189363	189734	s115-_TY4	3320	-	189363	189734	255,0,0	1	371	0
CABIJY010000015	189850	190199	s116-_TY1	2276	-	189850	190199	255,0,0	1	349	0
CABIJY010000015	233506	233839	s117+_TY2	2607	+	233506	233839	255,0,0	1	333	0
CABIJY010000015	287708	288041	s118-_TY1	2135	-	287708	288041	255,0,0	1	333	0
CABIJY010000015	289346	289551	s119-_TY1	1448	-	289346	289551	255,0,0	1	205	0
CABIJY010000015	312483	313165	s121+_TY3	2569	+	312483	313165	255,0,0	2	293,47	0,635
CABIJY010000015	312784	313117	s122-_TY2	2742	-	312784	313117	255,0,0	1	333	0
CABIJY010000015	313261	313595	s123+_TY1	2351	+	313261	313595	255,0,0	1	334	0
CABIJY010000015	313595	313649	s124+_TY1	270	+	313595	313649	255,0,0	1	54	0
CABIJY010000015	313819	319778	f125-_TY2	52817	-	313819	319778	255,0,0	3	332,5295,332	0,332,5627
CABIJY010000015	330982	331314	s126+_TY1	2628	+	330982	331314	255,0,0	1	332	0
CABIJY010000016	10183	10415	s129-_TY5	1148	-	10183	10415	255,0,0	1	232	0
CABIJY010000016	25859	26192	s132-_TY2	2725	-	25859	26192	255,0,0	1	333	0
CABIJY010000016	26238	26332	s133-_TY1	468	-	26238	26332	255,0,0	1	94	0
CABIJY010000016	26332	27037	s134-_TY1	2004	-	26332	27037	255,0,0	2	71,262	0,443
CABIJY010000016	26404	26775	s135-_TY4	3278	-	26404	26775	255,0,0	1	371	0
CABIJY010000016	29845	30091	s137-_TY5	1333	-	29845	30091	255,0,0	1	246	0
CABIJY010000016	169768	170100	s141-_TY1	2741	-	169768	170100	255,0,0	1	332	0
CABIJY010000016	170152	170484	s142-_TY1	2511	-	170152	170484	255,0,0	1	332	0
CABIJY010000016	170484	170537	s143+_TY1	277	+	170484	170537	255,0,0	1	53	0
CABIJY010000016	172210	172524	s146-_TY1	1391	-	172210	172524	255,0,0	1	314	0
CABIJY010000016	178923	179235	s147+_TY1	2325	+	178923	179235	255,0,0	1	312	0
CABIJY010000016	231479	231812	s149+_TY2	2823	+	231479	231812	255,0,0	1	333	0
CABIJY010000016	232614	232755	s151+_TY1	1013	+	232614	232755	255,0,0	1	141	0
CABIJY010000016	311780	314888	t153-_TY5	24280	-	311780	314888	255,0,0	4	250,1420,1226,217	0,251,1665,2891
CABIJY010000017	14345	14538	s154-_TY1	683	-	14345	14538	255,0,0	1	193	0
CABIJY010000017	68635	68852	s155-_TY1	730	-	68635	68852	255,0,0	1	217	0
CABIJY010000017	70703	76617	f158-_TY1	46130	-	70703	76617	255,0,0	3	332,5250,332	0,332,5582
CABIJY010000017	119498	119820	s162+_TY1	2544	+	119498	119820	255,0,0	1	322	0
CABIJY010000017	119832	119882	s163+_TY1	238	+	119832	119882	255,0,0	1	50	0
CABIJY010000017	122961	123274	s166-_TY1	1501	-	122961	123274	255,0,0	1	313	0
CABIJY010000017	137691	138007	s169-_TY1	2186	-	137691	138007	255,0,0	1	316	0
CABIJY010000020	125471	125523	s171-_TY1	258	-	125471	125523	255,0,0	1	52	0
CABIJY010000020	163587	163957	s174-_TY4	2956	-	163587	163957	255,0,0	1	370	0
CABIJY010000020	163968	164300	s175+_TY1	2350	+	163968	164300	255,0,0	1	332	0
CABIJY010000002	113002	113701	s176-_TY2	2706	-	113002	113701	255,0,0	2	48,280	0,419
CABIJY010000002	113050	113421	s177+_TY4	3204	+	113050	113421	255,0,0	1	371	0
CABIJY010000002	113701	113894	s178+_TY1	1043	+	113701	113894	255,0,0	1	193	0
CABIJY010000002	117158	123408	s179+_TY1	2181	+	117158	123408	255,0,0	2	92,243	0,6007
CABIJY010000002	117250	123164	f180-_TY1	48231	-	117250	123164	255,0,0	3	332,5250,332	0,332,5582
CABIJY010000002	130228	130294	s182-_TY1	274	-	130228	130294	255,0,0	1	66	0
CABIJY010000002	213527	213859	s185-_TY1	2741	-	213527	213859	255,0,0	1	332	0
CABIJY010000002	296335	301871	t186-_TY4	48657	-	296335	301871	255,0,0	4	371,703,4099,371	0,371,1066,5165
CABIJY010000002	341573	341893	s193+_TY1	1300	+	341573	341893	255,0,0	1	320	0
CABIJY010000002	415330	417916	s195-_TY3	1404	-	415330	417916	255,0,0	2	129,68	0,2518
CABIJY010000002	415512	415844	s196+_TY1	2694	+	415512	415844	255,0,0	1	332	0
CABIJY010000002	417484	417813	s197+_TY2	2540	+	417484	417813	255,0,0	1	329	0
CABIJY010000002	417921	418257	s198-_TY3	2688	-	417921	418257	255,0,0	1	336	0
CABIJY010000002	425620	425689	s200+_TY3_1p	349	+	425620	425689	255,0,0	1	69	0
CABIJY010000002	655988	656320	s204+_TY1	2719	+	655988	656320	255,0,0	1	332	0
CABIJY010000002	695887	696128	s205+_TY1	1138	+	695887	696128	255,0,0	1	241	0
CABIJY010000002	696313	702227	f207-_TY1	51007	-	696313	702227	255,0,0	3	332,5250,332	0,332,5582
CABIJY010000002	708125	714039	f208-_TY1	48258	-	708125	714039	255,0,0	3	332,5250,332	0,332,5582
CABIJY010000002	736743	736798	s211-_TY1	307	-	736743	736798	255,0,0	1	55	0
CABIJY010000002	736800	737129	s212+_TY1	1941	+	736800	737129	255,0,0	1	329	0
CABIJY010000002	739472	739512	s213+_TY1	256	+	739472	739512	255,0,0	1	40	0
CABIJY010000002	774948	775075	s215+_TY1	816	+	774948	775075	255,0,0	1	127	0
CABIJY010000002	779708	780018	s217+_TY1	1672	+	779708	780018	255,0,0	1	310	0
CABIJY010000002	834243	834594	s221+_TY3	2039	+	834243	834594	255,0,0	1	351	0
CABIJY010000002	864909	865239	s223+_TY1	2256	+	864909	865239	255,0,0	1	330	0
CABIJY010000002	920141	920473	s226+_TY2	2786	+	920141	920473	255,0,0	1	332	0
CABIJY010000002	1049029	1049361	s227+_TY1	2614	+	1049029	1049361	255,0,0	1	332	0
CABIJY010000003	100741	101074	s229-_TY1	2258	-	100741	101074	255,0,0	1	333	0
CABIJY010000003	207962	208680	s231+_TY3	1867	+	207962	208680	255,0,0	2	82,259	0,459
CABIJY010000003	208044	208415	s232+_TY4	3122	+	208044	208415	255,0,0	1	371	0
CABIJY010000003	208783	209115	s233+_TY1	2587	+	208783	209115	255,0,0	1	332	0
CABIJY010000003	209115	209214	s234+_TY2	362	+	209115	209214	255,0,0	1	99	0
CABIJY010000003	209826	210144	s236-_TY1	1336	-	209826	210144	255,0,0	1	318	0
CABIJY010000003	210144	210229	s237+_TY1	411	+	210144	210229	255,0,0	1	85	0
CABIJY010000003	256638	256970	s238+_TY2	2899	+	256638	256970	255,0,0	1	332	0
CABIJY010000003	336327	336666	s242+_TY3	1834	+	336327	336666	255,0,0	1	339	0
CABIJY010000003	446695	447027	s247+_TY2	2709	+	446695	447027	255,0,0	1	332	0
CABIJY010000003	576934	577234	s250+_TY1	1641	+	576934	577234	255,0,0	1	300	0
CABIJY010000003	640508	640831	s251-_TY1	1689	-	640508	640831	255,0,0	1	323	0
CABIJY010000003	640834	640980	s252+_TY1	774	+	640834	640980	255,0,0	1	146	0
CABIJY010000003	679594	679755	s257-_TY1	826	-	679594	679755	255,0,0	1	161	0
CABIJY010000003	679834	679918	s259+_TY1	602	+	679834	679918	255,0,0	1	84	0
CABIJY010000003	824562	824894	s260+_TY1	2741	+	824562	824894	255,0,0	1	332	0
CABIJY010000003	939162	939474	s261+_TY3	1917	+	939162	939474	255,0,0	1	312	0
CABIJY010000003	939461	939607	s262+_TY1	560	+	939461	939607	255,0,0	1	146	0
CABIJY010000003	942371	942446	s263-_TY1	451	-	942371	942446	255,0,0	1	75	0
CABIJY010000014	88458	88980	s266-_TY1	597	-	88458	88980	255,0,0	2	90,100	0,422
CABIJY010000014	88548	88880	s267-_TY1	2245	-	88548	88880	255,0,0	1	332	0
CABIJY010000014	165091	165429	s268-_TY3	2277	-	165091	165429	255,0,0	1	338	0
CABIJY010000014	357184	357516	s274-_TY1	2634	-	357184	357516	255,0,0	1	332	0
CABIJY010000014	439899	440177	s277+_TY1	1478	+	439899	440177	255,0,0	1	278	0
CABIJY010000012	128384	128724	s278+_TY3	3050	+	128384	128724	255,0,0	1	340	0
CABIJY010000012	128800	129130	s279-_TY1	1824	-	128800	129130	255,0,0	1	330	0
CABIJY010000012	129341	129401	s280-_TY4	255	-	129341	129401	255,0,0	1	60	0
CABIJY010000012	181283	181626	s282+_TY3	2090	+	181283	181626	255,0,0	1	343	0
CABIJY010000012	181710	182029	s283+_TY1	1434	+	181710	182029	255,0,0	1	319	0
CABIJY010000012	212314	212646	s284+_TY1	2736	+	212314	212646	255,0,0	1	332	0
CABIJY010000012	212647	212938	s285+_TY2	1095	+	212647	212938	255,0,0	1	291	0
CABIJY010000012	258330	264847	s286-_TY1	1540	-	258330	264847	255,0,0	2	113,148	0,6369
CABIJY010000012	258476	264699	f287-_TY4	54729	-	258476	264699	255,0,0	3	371,5481,371	0,371,5852
CABIJY010000012	314377	314468	s288-_TY1	366	-	314377	314468	255,0,0	1	91	0
CABIJY010000012	323785	324441	s289+_TY3	2021	+	323785	324441	255,0,0	2	215,106	0,550
CABIJY010000012	324000	324332	s290+_TY2	2846	+	324000	324332	255,0,0	1	332	0
CABIJY010000012	348645	348976	s293-_TY1	2338	-	348645	348976	255,0,0	1	331	0
CABIJY010000012	487646	487978	s294+_TY1	2760	+	487646	487978	255,0,0	1	332	0
CABIJY010000012	501183	507406	f297+_TY4	54772	+	501183	507406	255,0,0	3	371,5481,371	0,371,5852
CABIJY010000004	162992	163325	s302-_TY2	2713	-	162992	163325	255,0,0	1	333	0
CABIJY010000004	185035	185105	s303-_TY1	447	-	185035	185105	255,0,0	1	70	0
CABIJY010000004	185094	185150	s304+_TY1	338	+	185094	185150	255,0,0	1	56	0
CABIJY010000004	349582	349724	s310+_TY2	585	+	349582	349724	255,0,0	1	142	0
CABIJY010000004	350099	350223	s312+_TY1	751	+	350099	350223	255,0,0	1	124	0
CABIJY010000004	434371	434693	s316-_TY1	2130	-	434371	434693	255,0,0	1	322	0
CABIJY010000004	451949	452289	s317-_TY3	3050	-	451949	452289	255,0,0	1	340	0
CABIJY010000004	452799	453129	s318-_TY1	1370	-	452799	453129	255,0,0	1	330	0
CABIJY010000004	474998	475189	s320+_TY1	868	+	474998	475189	255,0,0	1	191	0
CABIJY010000004	475577	475948	s322+_TY4	3320	+	475577	475948	255,0,0	1	371	0
CABIJY010000004	476152	476484	s324+_TY1	2231	+	476152	476484	255,0,0	1	332	0
CABIJY010000004	544931	545302	s325+_TY4	3320	+	544931	545302	255,0,0	1	371	0
CABIJY010000004	545302	545438	s326-_TY1	769	-	545302	545438	255,0,0	1	136	0
CABIJY010000004	545431	545664	s327+_TY1	1899	+	545431	545664	255,0,0	1	233	0
CABIJY010000004	545664	545724	s328-_TY2	366	-	545664	545724	255,0,0	1	60	0
CABIJY010000004	721330	721430	s330+_TY1	613	+	721330	721430	255,0,0	1	100	0
CABIJY010000004	809955	810233	s333+_TY1	1308	+	809955	810233	255,0,0	1	278	0
CABIJY010000004	810394	816654	s335+_TY3	2848	+	810394	816654	255,0,0	2	210,136	0,6124
CABIJY010000004	810604	816518	f336-_TY1	46159	-	810604	816518	255,0,0	3	332,5250,332	0,332,5582
CABIJY010000005	49506	49573	s338+_TY3	597	+	49506	49573	255,0,0	1	67	0
CABIJY010000005	49573	50295	s339+_TY1	2269	+	49573	50295	255,0,0	2	52,305	0,417
CABIJY010000005	49659	49990	s340+_TY1	2703	+	49659	49990	255,0,0	1	331	0
CABIJY010000005	423266	423604	s343-_TY1	1789	-	423266	423604	255,0,0	1	338	0
CABIJY010000005	423613	423748	s344+_TY1	631	+	423613	423748	255,0,0	1	135	0
CABIJY010000005	756313	756624	s352+_TY1	1381	+	756313	756624	255,0,0	1	311	0
CABIJY010000005	756885	757015	s353-_TY1	610	-	756885	757015	255,0,0	1	130	0
CABIJY010000005	757035	757075	s354-_TY2	258	-	757035	757075	255,0,0	1	40	0
CABIJY010000005	780492	780645	s355+_TY1	955	+	780492	780645	255,0,0	1	153	0
CABIJY010000005	789597	789930	s356+_TY2	2686	+	789597	789930	255,0,0	1	333	0
CABIJY010000005	814829	814896	s358-_TY1	378	-	814829	814896	255,0,0	1	67	0
CABIJY010000005	838649	838992	s359+_TY3	2605	+	838649	838992	255,0,0	1	343	0
CABIJY010000005	896154	896212	s365-_TY2	268	-	896154	896212	255,0,0	1	58	0
CABIJY010000007	13275	13607	s366+_TY1	2706	+	13275	13607	255,0,0	1	332	0
CABIJY010000007	179040	179700	s367-_TY2	2615	-	179040	179700	255,0,0	2	182,146	0,514
CABIJY010000007	179222	179554	s368-_TY1	2568	-	179222	179554	255,0,0	1	332	0
CABIJY010000007	179700	180003	s369+_TY4	2536	+	179700	180003	255,0,0	1	303	0
CABIJY010000007	180251	180583	s370+_TY1	2611	+	180251	180583	255,0,0	1	332	0
CABIJY010000007	496327	496653	s374-_TY1	1931	-	496327	496653	255,0,0	1	326	0
CABIJY010000007	557439	557518	s375+_TY1	592	+	557439	557518	255,0,0	1	79	0
CABIJY010000007	557488	557545	s376-_TY1	233	-	557488	557545	255,0,0	1	57	0
CABIJY010000007	613835	614176	s380-_TY3	2910	-	613835	614176	255,0,0	1	341	0
CABIJY010000007	614506	614838	s381+_TY1	2741	+	614506	614838	255,0,0	1	332	0
CABIJY010000009	52874	58788	f386+_TY1	41505	+	52874	58788	255,0,0	3	332,5250,332	0,332,5582
CABIJY010000009	58791	59038	s387+_TY1	1439	+	58791	59038	255,0,0	1	247	0
CABIJY010000009	196649	197698	s388+_TY3	2645	+	196649	197698	255,0,0	3	94,116,136	0,426,913
CABIJY010000009	196743	197075	s389+_TY1	2777	+	196743	197075	255,0,0	1	332	0
CABIJY010000009	197191	197562	s390+_TY4	3238	+	197191	197562	255,0,0	1	371	0
CABIJY010000009	197724	197849	s391-_TY3	759	-	197724	197849	255,0,0	1	125	0
CABIJY010000009	197849	198174	s392+_TY1	2187	+	197849	198174	255,0,0	1	325	0
CABIJY010000009	348409	348731	s393-_TY1	2476	-	348409	348731	255,0,0	1	322	0
CABIJY010000009	348815	354774	f394-_TY2	52668	-	348815	354774	255,0,0	3	332,5295,332	0,332,5627
CABIJY010000009	374385	374717	s395+_TY1	2741	+	374385	374717	255,0,0	1	332	0
CABIJY010000009	374771	374825	s396-_TY1	297	-	374771	374825	255,0,0	1	54	0
CABIJY010000009	377460	377513	s397+_TY2	245	+	377460	377513	255,0,0	1	53	0
CABIJY010000009	416801	416912	s402+_TY1	625	+	416801	416912	255,0,0	1	111	0
CABIJY010000009	424702	425040	s405-_TY1	2822	-	424702	425040	255,0,0	1	338	0
CABIJY010000009	529141	529462	s409+_TY1	2342	+	529141	529462	255,0,0	1	321	0
CABIJY010000009	529535	529875	s410+_TY3	3010	+	529535	529875	255,0,0	1	340	0
CABIJY010000006	90044	113225	s412+_TY4	1657	+	90044	113225	255,0,0	3	92,66,31	0,6006,23150
CABIJY010000006	90136	96050	f413+_TY1	48315	+	90136	96050	255,0,0	3	332,5250,332	0,332,5582
CABIJY010000006	96116	102030	f414a+_TY1	51014	+	96116	102030	255,0,0	3	332,5250,332	0,332,5582
CABIJY010000006	101698	107612	f414b+_TY1	51014	+	101698	107612	255,0,0	3	332,5250,332	0,332,5582
CABIJY010000006	107280	113194	f414c+_TY1	51014	+	107280	113194	255,0,0	3	332,5250,332	0,332,5582
CABIJY010000006	113225	113255	s415+_TY1	268	+	113225	113255	255,0,0	1	30	0
CABIJY010000006	113308	113377	s416-_TY3	459	-	113308	113377	255,0,0	1	69	0
CABIJY010000006	115304	115379	s417+_TY1	327	+	115304	115379	255,0,0	1	75	0
CABIJY010000006	453374	459288	f418+_TY1	43188	+	453374	459288	255,0,0	3	332,5250,332	0,332,5582
CABIJY010000006	571968	572339	s424+_TY4	3240	+	571968	572339	255,0,0	1	371	0
CABIJY010000006	636448	636559	s426-_TY1	810	-	636448	636559	255,0,0	1	111	0
CABIJY010000006	636559	636923	s427-_TY4	2884	-	636559	636923	255,0,0	1	364	0
CABIJY010000006	636923	637246	s428-_TY2	2525	-	636923	637246	255,0,0	1	323	0
CABIJY010000006	637246	643160	f429-_TY1	48842	-	637246	643160	255,0,0	3	332,5250,332	0,332,5582
CABIJY010000006	737486	737818	s431+_TY1	2622	+	737486	737818	255,0,0	1	332	0
CABIJY010000010	1121	4245	t435+_TY5	24446	+	1121	4245	255,0,0	4	249,1212,1420,249	0,249,1455,2875
CABIJY010000010	155544	155855	s437+_TY1	1395	+	155544	155855	255,0,0	1	311	0
CABIJY010000010	178556	178615	s438-_TY1	322	-	178556	178615	255,0,0	1	59	0
CABIJY010000010	210856	211196	s441-_TY3	3050	-	210856	211196	255,0,0	1	340	0
CABIJY010000010	354977	361200	f444-_TY4	54757	-	354977	361200	255,0,0	3	371,5481,371	0,371,5852
CABIJY010000010	372426	372718	s445+_TY1	2055	+	372426	372718	255,0,0	1	292	0
CABIJY010000010	372712	372795	s446-_TY1	243	-	372712	372795	255,0,0	1	83	0
CABIJY010000010	511579	511918	s449-_TY1	2036	-	511579	511918	255,0,0	1	339	0
CABIJY010000010	533561	533630	s451+_TY1	340	+	533561	533630	255,0,0	1	69	0
CABIJY010000010	590679	591006	s452-_TY1	2582	-	590679	591006	255,0,0	1	327	0
CABIJY010000010	591006	596920	f453-_TY1	46189	-	591006	596920	255,0,0	3	332,5250,332	0,332,5582
CABIJY010000010	606441	617711	f455+_TY3	45912	+	606441	617711	255,0,0	4	73,272,4671,340	0,5987,6259,10930
CABIJY010000010	606514	612428	f456+_TY1	46206	+	606514	612428	255,0,0	3	332,5250,332	0,332,5582
