# Supplementary material for: Evolution of Ty1 copy number control in yeast by horizontal transfer and recombination
Source: PLoS Genet. 2020 Feb 21;16(2):e1008632. doi: 10.1371/journal.pgen.1008632 (PMC7055915; doi:10.1371/journal.pgen.1008632)
Supplement: S7 File — Strain-specific BED12 files of Ty elements for all strains in the expanded dataset. Each Ty element in the BED12 file was categorized structurally with a prefix as full-length (f, internal region present and total length >95% of canonical length), truncated (t, internal region present and total length <95% of canonical length), or solo LTRs (s, LTR present but no match to internal region). Sequence IDs correspond to International Nucleotide Sequence Database Collaboration records except for S. jurei NCYC 3962 which uses IDs from an assembly provided by personal communication from the Daniela Delneri lab (University of Manchester). (ZIP) [file pgen.1008632.s014.zip › Sb-unique28.bed]

CM003553.1	20364	20683	s2+_TY1	1884	+	20364	20683	255,0,0	1	319	0
CM003553.1	117838	118187	s3+_TY1	2299	+	117838	118187	255,0,0	1	349	0
CM003554.1	11204	17163	f5+_TY2	50312	+	11204	17163	255,0,0	3	332,5295,332	0,332,5627
CM003554.1	116380	117067	s7+_TY3	2894	+	116380	117067	255,0,0	2	215,140	0,547
CM003554.1	116595	116927	s8+_TY2	2655	+	116595	116927	255,0,0	1	332	0
CM003555.1	62410	62743	s11+_TY2	2632	+	62410	62743	255,0,0	1	333	0
CM003555.1	118501	118833	s14-_TY2	2735	-	118501	118833	255,0,0	1	332	0
CM003555.1	138475	138808	s18+_TY1	2382	+	138475	138808	255,0,0	1	333	0
CM003555.1	176952	177082	s19+_TY1	786	+	176952	177082	255,0,0	1	130	0
CM003555.1	207578	207919	s20+_TY3	2689	+	207578	207919	255,0,0	1	341	0
CM003555.1	250058	250366	s23+_TY1	1160	+	250058	250366	255,0,0	1	308	0
CM003555.1	312466	312522	s26+_TY3_1p	256	+	312466	312522	255,0,0	1	56	0
CM003555.1	312532	312698	s27+_TY1	1048	+	312532	312698	255,0,0	1	166	0
CM003555.1	354950	355060	s29+_TY2	533	+	354950	355060	255,0,0	1	110	0
CM003555.1	354579	354950	s30-_TY4	3018	-	354579	354950	255,0,0	1	371	0
CM003555.1	355070	355137	s31-_TY3	368	-	355070	355137	255,0,0	1	67	0
CM003555.1	434504	434845	s32-_TY3	2923	-	434504	434845	255,0,0	1	341	0
CM003555.1	435819	436151	s35-_TY2	2617	-	435819	436151	255,0,0	1	332	0
CM003555.1	436479	436511	s37+_TY1	240	+	436479	436511	255,0,0	1	32	0
CM003555.1	462952	463015	s41-_TY1	314	-	462952	463015	255,0,0	1	63	0
CM003555.1	481231	487190	f42+_TY2	50511	+	481231	487190	255,0,0	3	332,5295,332	0,332,5627
CM003555.1	487190	487339	s43+_TY3	1279	+	487190	487339	255,0,0	1	149	0
CM003556.1	7768	7917	s44+_TSU4	574	+	7768	7917	255,0,0	1	149	0
CM003556.1	7918	8236	s45+_TY1	1561	+	7918	8236	255,0,0	1	318	0
CM003556.1	76491	76832	s48+_TY3	2930	+	76491	76832	255,0,0	1	341	0
CM003556.1	81105	81437	s49-_TY2	2738	-	81105	81437	255,0,0	1	332	0
CM003556.1	81666	87625	f50-_TY2	52333	-	81666	87625	255,0,0	3	332,5295,332	0,332,5627
CM003557.1	162231	162570	s53-_TY3	2750	-	162231	162570	255,0,0	1	339	0
CM003557.1	164231	164548	s54-_TY2	2489	-	164231	164548	255,0,0	1	317	0
CM003557.1	164542	164839	s55+_TY1	2092	+	164542	164839	255,0,0	1	297	0
CM003557.1	170866	171200	s56+_TY2	2380	+	170866	171200	255,0,0	1	334	0
CM003558.1	4230	4426	s58+_TY2	745	+	4230	4426	255,0,0	1	196	0
CM003558.1	7331	7663	s60+_TY2	2726	+	7331	7663	255,0,0	1	332	0
CM003558.1	189534	189870	s64+_TY3	2609	+	189534	189870	255,0,0	1	336	0
CM003558.1	212734	212863	s66+_TY1	604	+	212734	212863	255,0,0	1	129	0
CM003558.1	246098	246155	s68+_TY1	236	+	246098	246155	255,0,0	1	57	0
CM003558.1	246125	246204	s69-_TY1	590	-	246125	246204	255,0,0	1	79	0
CM003558.1	307005	307333	s70+_TY1	1811	+	307005	307333	255,0,0	1	328	0
CM003559.1	20383	20715	s76-_TY1	2659	-	20383	20715	255,0,0	1	332	0
CM003559.1	21554	21648	s79-_TY1	468	-	21554	21648	255,0,0	1	94	0
CM003559.1	21648	22314	s80-_TY1	2020	-	21648	22314	255,0,0	2	71,262	0,404
CM003559.1	21720	22052	s81+_TY2	2716	+	21720	22052	255,0,0	1	332	0
CM003559.1	25147	25393	s83-_TY5	1333	-	25147	25393	255,0,0	1	246	0
CM003559.1	147318	147634	s86-_TY1	1117	-	147318	147634	255,0,0	1	316	0
CM003559.1	147795	148134	s87-_TY3	2942	-	147795	148134	255,0,0	1	339	0
CM003559.1	164671	165010	s88-_TY1	2474	-	164671	165010	255,0,0	1	339	0
CM003559.1	165010	165064	s89+_TY1	327	+	165010	165064	255,0,0	1	54	0
CM003559.1	166742	167050	s92-_TY1	1371	-	166742	167050	255,0,0	1	308	0
CM003559.1	173448	173735	s93+_TY1	2115	+	173448	173735	255,0,0	1	287	0
CM003559.1	192058	192390	s94+_TY1	2654	+	192058	192390	255,0,0	1	332	0
CM003559.1	225708	226049	s95-_TY3	3026	-	225708	226049	255,0,0	1	341	0
CM003559.1	226193	226526	s96-_TY2	2848	-	226193	226526	255,0,0	1	333	0
CM003559.1	304736	307880	t98-_TY5	25299	-	304736	307880	255,0,0	4	250,1422,1227,251	0,250,1666,2893
CM003560.1	70397	70465	s101-_TY1	383	-	70397	70465	255,0,0	1	68	0
CM003560.1	70588	70929	s102-_TY3	2865	-	70588	70929	255,0,0	1	341	0
CM003560.1	351237	351916	s107+_TY3	2338	+	351237	351916	255,0,0	2	165,182	0,497
CM003560.1	351402	351734	s108-_TY1	2545	-	351402	351734	255,0,0	1	332	0
CM003560.1	352092	352137	s109-_TY1	257	-	352092	352137	255,0,0	1	45	0
CM003560.1	352132	352213	s110-_TY2	341	-	352132	352213	255,0,0	1	81	0
CM003560.1	375531	375697	s111+_TY1	493	+	375531	375697	255,0,0	1	166	0
CM003560.1	375701	376010	s112-_TY1	2393	-	375701	376010	255,0,0	1	309	0
CM003560.1	497614	497955	s114-_TY3	2854	-	497614	497955	255,0,0	1	341	0
CM003560.1	528374	528848	s120-_TY1	1167	-	528374	528848	255,0,0	2	64,78	0,396
CM003560.1	528438	528770	s121-_TY2	2766	-	528438	528770	255,0,0	1	332	0
CM003560.1	563697	564038	s122+_TY3	2949	+	563697	564038	255,0,0	1	341	0
CM003560.1	564218	564292	s123+_TY2	324	+	564218	564292	255,0,0	1	74	0
CM003560.1	626015	626347	s126+_TY1	2486	+	626015	626347	255,0,0	1	332	0
CM003560.1	692290	692365	s129+_TY1	316	+	692290	692365	255,0,0	1	75	0
CM003560.1	692468	695218	t130-_TY1	20969	-	692468	695218	255,0,0	2	2419,331	0,2419
CM003560.1	828727	828886	s131-_TY1	626	-	828727	828886	255,0,0	1	159	0
CM003560.1	829075	829415	s132-_TY3	2899	-	829075	829415	255,0,0	1	340	0
CM003560.1	845550	845819	s133+_TY1	1055	+	845550	845819	255,0,0	1	269	0
CM003560.1	846005	846346	s134+_TY3	2924	+	846005	846346	255,0,0	1	341	0
CM003560.1	996713	997365	s136+_TY1	2269	+	996713	997365	255,0,0	2	29,295	0,357
CM003560.1	996750	997070	s137-_TY2	2110	-	996750	997070	255,0,0	1	320	0
CM003560.1	997939	997992	s139+_TY2	258	+	997939	997992	255,0,0	1	53	0
CM003560.1	997992	998324	s140+_TY1	2559	+	997992	998324	255,0,0	1	332	0
CM003560.1	1073902	1074094	s142+_TY1	1083	+	1073902	1074094	255,0,0	2	122,70	0,122
CM003560.1	1074155	1079984	f143+_TY2	50903	+	1074155	1079984	255,0,0	3	333,5117,333	0,379,5496
CM003560.1	1081864	1082012	s144-_TY1	748	-	1081864	1082012	255,0,0	2	72,78	0,70
CM003560.1	1432897	1438856	f147+_TY2	50255	+	1432897	1438856	255,0,0	3	332,5295,332	0,332,5627
CM003560.1	1438921	1438997	s148-_TY3_1p	329	-	1438921	1438997	255,0,0	1	76	0
CM003561.1	63007	63223	s152-_TY1	732	-	63007	63223	255,0,0	1	216	0
CM003561.1	64329	64670	s153-_TY3	2758	-	64329	64670	255,0,0	1	341	0
CM003561.1	107366	107690	s157+_TY1	2483	+	107366	107690	255,0,0	1	324	0
CM003561.1	107702	107752	s158+_TY1	238	+	107702	107752	255,0,0	1	50	0
CM003561.1	110836	111146	s161-_TY1	1510	-	110836	111146	255,0,0	1	310	0
CM003561.1	124649	124972	s162-_TY1	2499	-	124649	124972	255,0,0	1	323	0
CM003561.1	124972	125046	s163-_TY1	524	-	124972	125046	255,0,0	1	74	0
CM003561.1	161315	161656	s165-_TY3	2769	-	161315	161656	255,0,0	1	341	0
CM003562.1	151962	152294	s167-_TY1	2712	-	151962	152294	255,0,0	1	332	0
CM003562.1	207280	207609	s170-_TY1	2114	-	207280	207609	255,0,0	1	329	0
CM003562.1	237929	238279	s171-_TY3	2087	-	237929	238279	255,0,0	1	350	0
CM003562.1	292598	292717	s175-_TY1	747	-	292598	292717	255,0,0	1	119	0
CM003562.1	292717	293046	s176-_TY2	2061	-	292717	293046	255,0,0	1	329	0
CM003562.1	297667	297794	s177-_TY1	828	-	297667	297794	255,0,0	1	127	0
CM003562.1	333226	333266	s179-_TY1	239	-	333226	333266	255,0,0	1	40	0
CM003562.1	335503	335844	s180-_TY3	2924	-	335503	335844	255,0,0	1	341	0
CM003562.1	335953	336282	s181-_TY1	2034	-	335953	336282	255,0,0	1	329	0
CM003562.1	336284	336339	s182+_TY1	308	+	336284	336339	255,0,0	1	55	0
CM003562.1	365121	365362	s186-_TY1	1206	-	365121	365362	255,0,0	1	241	0
CM003562.1	492831	493170	s189+_TY3	2915	+	492831	493170	255,0,0	1	339	0
CM003562.1	635897	635966	s191-_TY3_1p	310	-	635897	635966	255,0,0	1	69	0
CM003562.1	643328	644166	s193+_TY3	1404	+	643328	644166	255,0,0	2	69,136	0,702
CM003562.1	643428	643675	s194-_TY2	1973	-	643428	643675	255,0,0	1	247	0
CM003562.1	643681	644008	s195+_TY1	2523	+	643681	644008	255,0,0	1	327	0
CM003562.1	717617	717931	s197-_TY1	1407	-	717617	717931	255,0,0	1	314	0
CM003562.1	840397	846356	f205-_TY2	52314	-	840397	846356	255,0,0	3	332,5295,332	0,332,5627
CM003562.1	929146	929212	s206+_TY2	272	+	929146	929212	255,0,0	1	66	0
CM003562.1	936027	936358	s208-_TY1	2186	-	936027	936358	255,0,0	1	331	0
CM003562.1	939623	939840	s209-_TY1	1517	-	939623	939840	255,0,0	1	217	0
CM003562.1	939840	939905	s210-_TY1	441	-	939840	939905	255,0,0	1	65	0
CM003562.1	976564	976896	s211-_TY1	2650	-	976564	976896	255,0,0	1	332	0
CM003562.1	977160	977501	s212-_TY3	2929	-	977160	977501	255,0,0	1	341	0
CM003562.1	1050398	1050615	s214-_TY5	1280	-	1050398	1050615	255,0,0	1	217	0
CM003563.1	70569	70664	s215+_TY3	535	+	70569	70664	255,0,0	1	95	0
CM003563.1	70681	70991	s216-_TY1	1775	-	70681	70991	255,0,0	1	310	0
CM003563.1	71060	71125	s217-_TY3_1p	317	-	71060	71125	255,0,0	1	65	0
CM003563.1	73404	73632	s218+_TY2	877	+	73404	73632	255,0,0	1	228	0
CM003563.1	148289	148630	s221+_TY3	2933	+	148289	148630	255,0,0	1	341	0
CM003563.1	178793	178962	s225+_TY1	605	+	178793	178962	255,0,0	1	169	0
CM003563.1	299571	299637	s228-_TY2	297	-	299571	299637	255,0,0	1	66	0
CM003563.1	392228	392569	s230+_TY3	2807	+	392228	392569	255,0,0	1	341	0
CM003563.1	405212	405324	s231+_TY1	527	+	405212	405324	255,0,0	1	112	0
CM003563.1	404889	405212	s232-_TY1	2293	-	404889	405212	255,0,0	1	323	0
CM003563.1	405519	405721	s233+_TY1	739	+	405519	405721	255,0,0	1	202	0
CM003563.1	405807	406147	s234-_TY3	2903	-	405807	406147	255,0,0	1	340	0
CM003563.1	422514	422846	s236+_TY1	2668	+	422514	422846	255,0,0	1	332	0
CM003563.1	519660	519724	s239+_TY5	269	+	519660	519724	255,0,0	1	64	0
CM003564.1	194108	194188	s240-_TY1	437	-	194108	194188	255,0,0	1	80	0
CM003564.1	196366	196687	s242-_TY1	2318	-	196366	196687	255,0,0	1	321	0
CM003564.1	308546	308657	s248-_TY1	627	-	308546	308657	255,0,0	1	111	0
CM003564.1	308842	308981	s249-_TY2	440	-	308842	308981	255,0,0	1	139	0
CM003564.1	348142	348195	s254-_TY2	229	-	348142	348195	255,0,0	1	53	0
CM003564.1	350829	350883	s255+_TY1	282	+	350829	350883	255,0,0	1	54	0
CM003564.1	370514	371173	s257+_TY1	2341	+	370514	371173	255,0,0	2	228,99	0,560
CM003564.1	370742	371074	s258-_TY2	2602	-	370742	371074	255,0,0	1	332	0
CM003564.1	521109	521434	s259-_TY1	2123	-	521109	521434	255,0,0	1	325	0
CM003564.1	521434	521580	s260+_TY3	927	+	521434	521580	255,0,0	1	146	0
CM003564.1	521606	521929	s261-_TY3	2317	-	521606	521929	255,0,0	1	323	0
CM003564.1	603152	609111	f262-_TY2	52392	-	603152	609111	255,0,0	3	332,5295,332	0,332,5627
CM003564.1	665481	665771	s263-_TY1	1608	-	665481	665771	255,0,0	1	290	0
CM003565.1	833	3977	t265+_TY5	25289	+	833	3977	255,0,0	4	251,1227,1422,250	0,251,1472,2894
CM003565.1	154813	155123	s267+_TY1	1432	+	154813	155123	255,0,0	1	310	0
CM003565.1	177825	177884	s268-_TY1	322	-	177825	177884	255,0,0	1	59	0
CM003565.1	288802	289143	s271+_TY3	2785	+	288802	289143	255,0,0	1	341	0
CM003565.1	365571	365863	s274+_TY1	2070	+	365571	365863	255,0,0	1	292	0
CM003565.1	365857	365940	s275-_TY1	243	-	365857	365940	255,0,0	1	83	0
CM003565.1	504728	505067	s278-_TY1	2042	-	504728	505067	255,0,0	1	339	0
CM003565.1	526894	526963	s280+_TY1	339	+	526894	526963	255,0,0	1	69	0
CM003566.1	1175	1428	s283-_TY5	1671	-	1175	1428	255,0,0	1	253	0
CM003566.1	77067	77399	s285-_TY2	2692	-	77067	77399	255,0,0	1	332	0
CM003566.1	77431	77763	s286-_TY1	2287	-	77431	77763	255,0,0	1	332	0
CM003566.1	77763	77862	s287-_TY1	281	-	77763	77862	255,0,0	1	99	0
CM003566.1	153720	154058	s288-_TY3	2243	-	153720	154058	255,0,0	1	338	0
CM003566.1	345521	345835	s293-_TY1	1277	-	345521	345835	255,0,0	1	314	0
CM003566.1	353685	354025	s295+_TY3	2705	+	353685	354025	255,0,0	1	340	0
CM003566.1	428516	428794	s297+_TY1	1456	+	428516	428794	255,0,0	1	278	0
CM003566.1	579840	580172	s298-_TY2	2655	-	579840	580172	255,0,0	1	332	0
CM003566.1	580174	580487	s299-_TY1	1730	-	580174	580487	255,0,0	1	313	0
CM003566.1	580715	581047	s300-_TY2	2655	-	580715	581047	255,0,0	1	332	0
CM003566.1	581706	581777	s303+_TY1	248	+	581706	581777	255,0,0	1	71	0
CM003566.1	632976	633323	s304+_TY3	2008	+	632976	633323	255,0,0	1	347	0
CM003566.1	633407	633726	s305+_TY1	1329	+	633407	633726	255,0,0	1	319	0
CM003566.1	663894	664234	s306+_TY3	2940	+	663894	664234	255,0,0	1	340	0
CM003566.1	664419	664585	s307-_TY1	639	-	664419	664585	255,0,0	1	166	0
CM003566.1	664586	670545	f308-_TY2	52320	-	664586	670545	255,0,0	3	332,5295,332	0,332,5627
CM003566.1	670623	670919	s309+_TY2	1141	+	670623	670919	255,0,0	1	296	0
CM003566.1	716244	716534	s310-_TY1	1387	-	716244	716534	255,0,0	1	290	0
CM003566.1	766053	766144	s311-_TY1	421	-	766053	766144	255,0,0	1	91	0
CM003566.1	774978	780936	f312+_TY2	52277	+	774978	780936	255,0,0	3	331,5295,332	0,331,5626
CM003566.1	780938	781155	s313+_TY3	1349	+	780938	781155	255,0,0	1	217	0
CM003566.1	805357	805688	s316-_TY1	2489	-	805357	805688	255,0,0	1	331	0
CM003566.1	805762	806094	s317+_TY2	2712	+	805762	806094	255,0,0	1	332	0
CM003566.1	1028586	1028909	s320+_TY1	2521	+	1028586	1028909	255,0,0	1	323	0
CM003567.1	178019	178360	s325+_TY3	2914	+	178019	178360	255,0,0	1	341	0
CM003567.1	184840	184917	s326-_TY1	506	-	184840	184917	255,0,0	1	77	0
CM003567.1	184906	184955	s327+_TY1	265	+	184906	184955	255,0,0	1	49	0
CM003567.1	273313	273391	s332-_TY1	312	-	273313	273391	255,0,0	1	78	0
CM003567.1	349430	349572	s334+_TY2	593	+	349430	349572	255,0,0	1	142	0
CM003567.1	349947	350071	s336+_TY1	765	+	349947	350071	255,0,0	1	124	0
CM003567.1	433993	434314	s340-_TY1	1843	-	433993	434314	255,0,0	1	321	0
CM003567.1	451739	452071	s341-_TY1	2648	-	451739	452071	255,0,0	1	332	0
CM003567.1	474370	474567	s344+_TY1	877	+	474370	474567	255,0,0	1	197	0
CM003567.1	475155	475487	s347+_TY1	2240	+	475155	475487	255,0,0	1	332	0
CM003567.1	475693	476034	s348+_TY3	2949	+	475693	476034	255,0,0	1	341	0
CM003567.1	544400	544627	s349-_TY1	1344	-	544400	544627	255,0,0	1	227	0
CM003567.1	719810	719910	s351+_TY1	597	+	719810	719910	255,0,0	1	100	0
CM003567.1	740268	740609	s352-_TY3	2930	-	740268	740609	255,0,0	1	341	0
CM003567.1	780359	780729	s354-_TY4	3117	-	780359	780729	255,0,0	1	370	0
CM003567.1	809308	809586	s356+_TY1	1382	+	809308	809586	255,0,0	1	278	0
CM003568.1	59802	60134	s361+_TY2	2570	+	59802	60134	255,0,0	1	332	0
CM003568.1	60173	60513	s362-_TY3	2650	-	60173	60513	255,0,0	1	340	0
CM003568.1	154228	160900	s363+_TY4	3051	+	154228	160900	255,0,0	3	59,208,113	0,6018,6559
CM003568.1	154287	160246	f364-_TY2	50529	-	154287	160246	255,0,0	3	332,5295,332	0,332,5627
CM003568.1	160455	160787	s365+_TY2	2641	+	160455	160787	255,0,0	1	332	0
CM003568.1	160908	161014	s366+_TY1	783	+	160908	161014	255,0,0	1	106	0
CM003568.1	675639	675714	s373-_TY1	327	-	675639	675714	255,0,0	1	75	0
CM003568.1	675732	676064	s374-_TY2	2653	-	675732	676064	255,0,0	1	332	0
CM003568.1	677975	678044	s375+_TY3	435	+	677975	678044	255,0,0	1	69	0
CM003568.1	678053	684035	f376+_TY2	50244	+	678053	684035	255,0,0	3	332,5318,332	0,332,5650
CM003568.1	684084	684114	s377-_TY1	257	-	684084	684114	255,0,0	1	30	0
CM003568.1	684114	684359	s378-_TY4	1994	-	684114	684359	255,0,0	1	245	0
CM003569.1	114371	114712	s380-_TY3	2823	-	114371	114712	255,0,0	1	341	0
CM003569.1	114778	114866	s381+_TY1	467	+	114778	114866	255,0,0	1	88	0
CM003569.1	115758	115901	s382-_TY1	523	-	115758	115901	255,0,0	1	143	0
CM003569.1	115888	116199	s383-_TY3	1809	-	115888	116199	255,0,0	1	311	0
CM003569.1	374612	380917	s384+_TY3	2978	+	374612	380917	255,0,0	2	73,273	0,6032
CM003569.1	374685	380644	f385-_TY2	52566	-	374685	380644	255,0,0	3	332,5295,332	0,332,5627
CM003569.1	380997	381367	s386-_TY4	3118	-	380997	381367	255,0,0	1	370	0
CM003569.1	381386	381470	s387-_TY1	616	-	381386	381470	255,0,0	1	84	0
CM003569.1	381549	381710	s389+_TY1	842	+	381549	381710	255,0,0	1	161	0
CM003569.1	420015	420348	s393-_TY2	2713	-	420015	420348	255,0,0	1	333	0
CM003569.1	420697	420833	s394-_TY1	761	-	420697	420833	255,0,0	1	136	0
CM003569.1	420836	421159	s395+_TY1	1688	+	420836	421159	255,0,0	1	323	0
CM003569.1	484435	490699	s396-_TY1	1676	-	484435	490699	255,0,0	2	218,87	0,6177
CM003569.1	484653	490612	f397+_TY2	52488	+	484653	490612	255,0,0	3	332,5295,332	0,332,5627
CM003569.1	597749	598090	s400+_TY3	2807	+	597749	598090	255,0,0	1	341	0
CM003569.1	622795	623117	s402-_TY2	2646	-	622795	623117	255,0,0	1	322	0
CM003569.1	731547	731885	s407-_TY3	1871	-	731547	731885	255,0,0	1	338	0
CM003569.1	857692	857777	s410-_TY1	411	-	857692	857777	255,0,0	1	85	0
CM003569.1	857777	858095	s411+_TY1	1325	+	857777	858095	255,0,0	1	318	0
CM003569.1	858936	859278	s414-_TY3	1764	-	858936	859278	255,0,0	1	342	0
CM003569.1	966459	966792	s416+_TY1	2326	+	966459	966792	255,0,0	1	333	0
CM003570.1	56694	56761	s419+_TY3	521	+	56694	56761	255,0,0	1	67	0
CM003570.1	56761	56813	s420+_TY1	257	+	56761	56813	255,0,0	1	52	0
CM003570.1	56813	57145	s421+_TY1	2151	+	56813	57145	255,0,0	1	332	0
CM003570.1	332818	338777	f423+_TY2	52475	+	332818	338777	255,0,0	3	332,5295,332	0,332,5627
CM003570.1	436036	436276	s425-_TY1	1293	-	436036	436276	255,0,0	1	240	0
CM003570.1	553595	553927	s426+_TY1	2727	+	553595	553927	255,0,0	1	332	0
CM003570.1	682370	682437	s432-_TY1	306	-	682370	682437	255,0,0	1	67	0
CM003570.1	682510	682838	s433+_TY2	2734	+	682510	682838	255,0,0	1	328	0
CM003570.1	762773	763114	s434+_TY3	2977	+	762773	763114	255,0,0	1	341	0
CM003570.1	769610	775569	f438+_TY2	52680	+	769610	775569	255,0,0	3	332,5295,332	0,332,5627
CM003570.1	775569	775661	s439-_TY3	789	-	775569	775661	255,0,0	1	92	0
CM003570.1	809781	809931	s441-_TY1	879	-	809781	809931	255,0,0	1	150	0
CM003570.1	837603	837645	s444+_TY2	260	+	837603	837645	255,0,0	1	42	0
CM003570.1	838056	838309	s447-_TY1	1258	-	838056	838309	255,0,0	1	253	0
CM003570.1	838311	844270	f448-_TY2	52682	-	838311	844270	255,0,0	3	332,5295,332	0,332,5627
CM003570.1	844270	844524	s449+_TY3	2231	+	844270	844524	255,0,0	1	254	0
CM003570.1	868024	868365	s450+_TY3	2701	+	868024	868365	255,0,0	1	341	0
CM003570.1	925412	925470	s456-_TY2	251	-	925412	925470	255,0,0	1	58	0
LIOO01000001.1	13139	13331	s457+_TY1	1113	+	13139	13331	255,0,0	2	122,72	0,120
LIOO01000001.1	15269	15417	s458-_TY1	762	-	15269	15417	255,0,0	2	72,78	0,70
LIOO01000004.1	0	4692	t460-_TY2	42573	-	0	4692	255,0,0	2	4360,332	0,4360
LIOO01000004.1	4692	4889	s461-_TY3	1686	-	4692	4889	255,0,0	1	197	0
LIOO01000005.1	10538	10877	s463-_TY3	2934	-	10538	10877	255,0,0	1	339	0
LIOO01000005.1	12548	12880	s464+_TY1	2491	+	12548	12880	255,0,0	1	332	0
LIOO01000005.1	18893	19227	s465+_TY2	2550	+	18893	19227	255,0,0	1	334	0
LIOO01000006.1	14504	14646	s466-_TY1	976	-	14504	14646	255,0,0	1	142	0
LIOO01000006.1	14764	20723	f468-_TY2	53043	-	14764	20723	255,0,0	3	332,5295,332	0,332,5627
LIOO01000006.1	21813	22146	s470+_TY2	2808	+	21813	22146	255,0,0	1	333	0
LIOO01000006.1	22290	22631	s471+_TY3	3011	+	22290	22631	255,0,0	1	341	0
LIOO01000009.1	0	2993	t472+_TY2	27014	+	0	2993	255,0,0	2	2661,332	0,2661
LIOO01000009.1	2993	3142	s473+_TY3	1362	+	2993	3142	255,0,0	1	149	0
