# Supplementary material for: Evolution of Ty1 copy number control in yeast by horizontal transfer and recombination
Source: PLoS Genet. 2020 Feb 21;16(2):e1008632. doi: 10.1371/journal.pgen.1008632 (PMC7055915; doi:10.1371/journal.pgen.1008632)
Supplement: S7 File — Strain-specific BED12 files of Ty elements for all strains in the expanded dataset. Each Ty element in the BED12 file was categorized structurally with a prefix as full-length (f, internal region present and total length >95% of canonical length), truncated (t, internal region present and total length <95% of canonical length), or solo LTRs (s, LTR present but no match to internal region). Sequence IDs correspond to International Nucleotide Sequence Database Collaboration records except for S. jurei NCYC 3962 which uses IDs from an assembly provided by personal communication from the Daniela Delneri lab (University of Manchester). (ZIP) [file pgen.1008632.s014.zip › ZP568s1.bed]

CABIJW010000001	1164	1416	s1+_TY5	1724	+	1164	1416	255,0,0	1	252	0
CABIJW010000001	63740	63809	s4-_TY1	390	-	63740	63809	255,0,0	1	69	0
CABIJW010000001	63932	64273	s5-_TY3	2888	-	63932	64273	255,0,0	1	341	0
CABIJW010000001	219604	224957	f7+_TY3	45225	+	219604	224957	255,0,0	3	341,4671,341	0,341,5012
CABIJW010000001	348847	349526	s11+_TY3	2336	+	348847	349526	255,0,0	2	165,182	0,497
CABIJW010000001	349012	349344	s12-_TY1	2572	-	349012	349344	255,0,0	1	332	0
CABIJW010000001	349702	349747	s13-_TY1	257	-	349702	349747	255,0,0	1	45	0
CABIJW010000001	349742	349823	s14-_TY2	341	-	349742	349823	255,0,0	1	81	0
CABIJW010000001	352281	358195	f15+_TY1	47854	+	352281	358195	255,0,0	3	332,5250,332	0,332,5582
CABIJW010000001	379088	379254	s16+_TY1	493	+	379088	379254	255,0,0	1	166	0
CABIJW010000001	379258	379567	s17-_TY1	2393	-	379258	379567	255,0,0	1	309	0
CABIJW010000001	429199	429540	s19+_TY3	2949	+	429199	429540	255,0,0	1	341	0
CABIJW010000001	501516	501857	s20-_TY3	2890	-	501516	501857	255,0,0	1	341	0
CABIJW010000001	532219	532275	s25+_TY3	276	+	532219	532275	255,0,0	1	56	0
CABIJW010000001	532272	532409	s26-_TY1	1146	-	532272	532409	255,0,0	1	137	0
CABIJW010000001	533535	539496	f27+_TY2	50957	+	533535	539496	255,0,0	3	333,5295,333	0,333,5628
CABIJW010000001	573392	573466	s28+_TY2	324	+	573392	573466	255,0,0	1	74	0
CABIJW010000001	635186	635518	s31+_TY1	2486	+	635186	635518	255,0,0	1	332	0
CABIJW010000001	701426	701501	s34+_TY1	324	+	701426	701501	255,0,0	1	75	0
CABIJW010000001	701604	704355	t35-_TY1	21028	-	701604	704355	255,0,0	2	2419,332	0,2419
CABIJW010000001	838525	838684	s36-_TY1	609	-	838525	838684	255,0,0	1	159	0
CABIJW010000001	838873	839214	s37-_TY3	2964	-	838873	839214	255,0,0	1	341	0
CABIJW010000001	855800	856141	s39+_TY3	2963	+	855800	856141	255,0,0	1	341	0
CABIJW010000001	976475	977127	s41+_TY1	2269	+	976475	977127	255,0,0	2	29,295	0,357
CABIJW010000001	976512	976832	s42-_TY2	2110	-	976512	976832	255,0,0	1	320	0
CABIJW010000001	977580	977920	s44+_TY3	2912	+	977580	977920	255,0,0	1	340	0
CABIJW010000001	978043	978096	s45+_TY2	258	+	978043	978096	255,0,0	1	53	0
CABIJW010000001	978096	978428	s46+_TY1	2682	+	978096	978428	255,0,0	1	332	0
CABIJW010000001	1053986	1054178	s48+_TY1	1083	+	1053986	1054178	255,0,0	2	122,70	0,122
CABIJW010000001	1056110	1056258	s49-_TY1	735	-	1056110	1056258	255,0,0	2	72,78	0,70
CABIJW010000012	73163	73258	s55+_TY3	512	+	73163	73258	255,0,0	1	95	0
CABIJW010000012	73275	73588	s56-_TY1	1681	-	73275	73588	255,0,0	1	313	0
CABIJW010000012	73659	73724	s57-_TY3_1p	306	-	73659	73724	255,0,0	1	65	0
CABIJW010000012	76004	76232	s58+_TY2	819	+	76004	76232	255,0,0	1	228	0
CABIJW010000012	150888	151229	s61+_TY3	2946	+	150888	151229	255,0,0	1	341	0
CABIJW010000012	181386	181555	s65+_TY1	605	+	181386	181555	255,0,0	1	169	0
CABIJW010000012	404286	404391	s70+_TY1	527	+	404286	404391	255,0,0	1	105	0
CABIJW010000012	403958	404280	s71-_TY1	2413	-	403958	404280	255,0,0	1	322	0
CABIJW010000012	404563	404788	s72+_TY1	800	+	404563	404788	255,0,0	1	225	0
CABIJW010000012	404874	405214	s73-_TY3	2939	-	404874	405214	255,0,0	1	340	0
CABIJW010000012	421574	421906	s75+_TY1	2668	+	421574	421906	255,0,0	1	332	0
CABIJW010000012	422136	422477	s76+_TY3	2929	+	422136	422477	255,0,0	1	341	0
CABIJW010000012	518977	519041	s79+_TY5	269	+	518977	519041	255,0,0	1	64	0
CABIJW010000012	524078	524310	s80+_TY5	1152	+	524078	524310	255,0,0	1	232	0
CABIJW010000030	9784	10044	s81+_TY3	2164	+	9784	10044	255,0,0	1	260	0
CABIJW010000030	10032	10322	s82-_TY3	2520	-	10032	10322	255,0,0	1	290	0
CABIJW010000014	113889	114045	s85+_TY3	1191	+	113889	114045	255,0,0	1	156	0
CABIJW010000014	114045	120343	s86-_TY1	2535	-	114045	120343	255,0,0	2	287,49	0,6249
CABIJW010000014	114333	120294	f87-_TY2	50958	-	114333	120294	255,0,0	3	333,5295,333	0,333,5628
CABIJW010000014	120439	120780	s88-_TY3	2824	-	120439	120780	255,0,0	1	341	0
CABIJW010000014	144379	144686	s90+_TY1	1736	+	144379	144686	255,0,0	1	307	0
CABIJW010000014	145988	146320	s91+_TY1	2224	+	145988	146320	255,0,0	1	332	0
CABIJW010000014	235760	236101	s92-_TY3	2906	-	235760	236101	255,0,0	1	341	0
CABIJW010000014	243828	244177	s93+_TY1	2317	+	243828	244177	255,0,0	1	349	0
CABIJW010000014	434819	435071	s94-_TY5	1643	-	434819	435071	255,0,0	1	252	0
CABIJW010000016	14905	14999	s97-_TY1	468	-	14905	14999	255,0,0	1	94	0
CABIJW010000016	14999	15328	s98-_TY1	2053	-	14999	15328	255,0,0	1	329	0
CABIJW010000016	18161	18407	s100-_TY5	1333	-	18161	18407	255,0,0	1	246	0
CABIJW010000016	140997	141313	s103-_TY1	1138	-	140997	141313	255,0,0	1	316	0
CABIJW010000016	141474	141815	s104-_TY3	2964	-	141474	141815	255,0,0	1	341	0
CABIJW010000016	158346	158677	s105-_TY1	2546	-	158346	158677	255,0,0	1	331	0
CABIJW010000016	158677	158731	s106+_TY1	316	+	158677	158731	255,0,0	1	54	0
CABIJW010000016	160409	160717	s109-_TY1	1371	-	160409	160717	255,0,0	1	308	0
CABIJW010000016	167118	167450	s110+_TY1	2338	+	167118	167450	255,0,0	1	332	0
CABIJW010000016	185829	186161	s111+_TY1	2671	+	185829	186161	255,0,0	1	332	0
CABIJW010000016	219593	219926	s112-_TY2	2835	-	219593	219926	255,0,0	1	333	0
CABIJW010000016	221129	221271	s115+_TY1	1008	+	221129	221271	255,0,0	1	142	0
CABIJW010000016	300230	303373	t117-_TY5	25135	-	300230	303373	255,0,0	4	250,1422,1226,251	0,250,1666,2892
CABIJW010000017	8122	14036	f118-_TY1	45743	-	8122	14036	255,0,0	3	332,5250,332	0,332,5582
CABIJW010000017	161181	161255	s121+_TY1	524	+	161181	161255	255,0,0	1	74	0
CABIJW010000017	161255	161578	s122+_TY1	2515	+	161255	161578	255,0,0	1	323	0
CABIJW010000017	175090	175400	s123+_TY1	1417	+	175090	175400	255,0,0	1	310	0
CABIJW010000017	178547	178869	s126-_TY1	2399	-	178547	178869	255,0,0	1	322	0
CABIJW010000017	221523	221864	s130+_TY3	2748	+	221523	221864	255,0,0	1	341	0
CABIJW010000017	222969	223185	s131+_TY1	732	+	222969	223185	255,0,0	1	216	0
CABIJW010000017	226730	227071	s132-_TY3	2806	-	226730	227071	255,0,0	1	341	0
CABIJW010000019	47174	47506	s135-_TY2	2503	-	47174	47506	255,0,0	1	332	0
CABIJW010000019	53513	53840	s136-_TY1	2297	-	53513	53840	255,0,0	1	327	0
CABIJW010000019	54022	54362	s137-_TY3	2788	-	54022	54362	255,0,0	1	340	0
CABIJW010000019	70854	71187	s138-_TY2	2618	-	70854	71187	255,0,0	1	333	0
CABIJW010000003	1116	1355	s140-_TY5	1477	-	1116	1355	255,0,0	1	239	0
CABIJW010000003	3335	3552	s141+_TY5	1308	+	3335	3552	255,0,0	1	217	0
CABIJW010000003	4866	4906	s142+_TY5	293	+	4866	4906	255,0,0	1	40	0
CABIJW010000003	107977	108309	s143+_TY1	2658	+	107977	108309	255,0,0	1	332	0
CABIJW010000003	113328	113644	s145-_TY3	1955	-	113328	113644	255,0,0	1	316	0
CABIJW010000003	112223	112311	s146+_TY1	493	+	112223	112311	255,0,0	1	88	0
CABIJW010000003	113203	113346	s147-_TY1	562	-	113203	113346	255,0,0	1	143	0
CABIJW010000003	372150	372491	s148-_TY3	2930	-	372150	372491	255,0,0	1	341	0
CABIJW010000003	372571	372941	s149-_TY4	3105	-	372571	372941	255,0,0	1	370	0
CABIJW010000003	372960	373044	s150-_TY1	616	-	372960	373044	255,0,0	1	84	0
CABIJW010000003	373123	373284	s152+_TY1	842	+	373123	373284	255,0,0	1	161	0
CABIJW010000003	411905	412051	s157-_TY1	776	-	411905	412051	255,0,0	1	146	0
CABIJW010000003	412054	412377	s158+_TY1	1705	+	412054	412377	255,0,0	1	323	0
CABIJW010000003	475650	475950	s159-_TY1	1623	-	475650	475950	255,0,0	1	300	0
CABIJW010000003	716059	716398	s167-_TY3	1879	-	716059	716398	255,0,0	1	339	0
CABIJW010000003	842081	842166	s171-_TY2	433	-	842081	842166	255,0,0	1	85	0
CABIJW010000003	842166	842484	s172+_TY1	1419	+	842166	842484	255,0,0	1	318	0
CABIJW010000003	843292	843634	s174-_TY3	1909	-	843292	843634	255,0,0	1	342	0
CABIJW010000003	843638	849069	f175-_TY3	33193	-	843638	849069	255,0,0	3	341,4749,341	0,341,5090
CABIJW010000003	956232	956565	s177+_TY1	2326	+	956232	956565	255,0,0	1	333	0
CABIJW010000003	1059215	1059465	s182+_TY5	1756	+	1059215	1059465	255,0,0	1	250	0
CABIJW010000003	1067740	1068069	s185+_TY1	1833	+	1067740	1068069	255,0,0	1	329	0
CABIJW010000024	6035	11996	f186-_TY2	52089	-	6035	11996	255,0,0	3	333,5295,333	0,333,5628
CABIJW010000027	0	5236	t187-_TY2	45398	-	0	5236	255,0,0	2	4905,331	0,4905
CABIJW010000011	13295	13618	s190-_TY1	2537	-	13295	13618	255,0,0	1	323	0
CABIJW010000011	236122	236445	s193-_TY2	2320	-	236122	236445	255,0,0	1	323	0
CABIJW010000011	236521	236852	s194+_TY1	2403	+	236521	236852	255,0,0	1	331	0
CABIJW010000011	261053	261372	s197-_TY3	1838	-	261053	261372	255,0,0	1	319	0
CABIJW010000011	270522	270613	s198+_TY1	422	+	270522	270613	255,0,0	1	91	0
CABIJW010000011	320128	320418	s199+_TY1	1396	+	320128	320418	255,0,0	1	290	0
CABIJW010000011	365732	366028	s200-_TY2	1110	-	365732	366028	255,0,0	1	296	0
CABIJW010000011	366453	366793	s202-_TY3	2951	-	366453	366793	255,0,0	1	340	0
CABIJW010000011	397349	397697	s204-_TY3	2142	-	397349	397697	255,0,0	1	348	0
CABIJW010000011	420603	426564	f205-_TY2	50941	-	420603	426564	255,0,0	3	333,5295,333	0,333,5628
CABIJW010000011	454856	454927	s206-_TY1	265	-	454856	454927	255,0,0	1	71	0
CABIJW010000011	455539	455599	s207+_TY4	253	+	455539	455599	255,0,0	1	60	0
CABIJW010000011	455810	456140	s209+_TY1	1873	+	455810	456140	255,0,0	1	330	0
CABIJW010000013	81688	81787	s211-_TY1	280	-	81688	81787	255,0,0	1	99	0
CABIJW010000013	81356	81688	s212-_TY1	2276	-	81356	81688	255,0,0	1	332	0
CABIJW010000013	157699	158037	s213-_TY3	2254	-	157699	158037	255,0,0	1	338	0
CABIJW010000013	204612	204953	s216+_TY3	2910	+	204612	204953	255,0,0	1	341	0
CABIJW010000013	205180	205364	s218+_TY1	616	+	205180	205364	255,0,0	1	184	0
CABIJW010000013	349865	350179	s219-_TY1	1377	-	349865	350179	255,0,0	1	314	0
CABIJW010000013	358016	364370	s222+_TY3	2661	+	358016	364370	255,0,0	2	290,103	0,6251
CABIJW010000013	358306	364267	f223+_TY2	50957	+	358306	364267	255,0,0	3	333,5295,333	0,333,5628
CABIJW010000013	438905	439177	s225+_TY1	1334	+	438905	439177	255,0,0	1	272	0
CABIJW010000002	173729	174061	s227-_TY1	2712	-	173729	174061	255,0,0	1	332	0
CABIJW010000002	229057	229386	s230-_TY1	2219	-	229057	229386	255,0,0	1	329	0
CABIJW010000002	259691	260040	s232-_TY3	2152	-	259691	260040	255,0,0	1	349	0
CABIJW010000002	282252	282584	s233+_TY1	2671	+	282252	282584	255,0,0	1	332	0
CABIJW010000002	314704	314823	s236-_TY1	747	-	314704	314823	255,0,0	1	119	0
CABIJW010000002	314823	315152	s237-_TY2	2036	-	314823	315152	255,0,0	1	329	0
CABIJW010000002	319548	319675	s238-_TY1	828	-	319548	319675	255,0,0	1	127	0
CABIJW010000002	355125	355165	s240-_TY1	239	-	355125	355165	255,0,0	1	40	0
CABIJW010000002	357503	357832	s241-_TY1	2034	-	357503	357832	255,0,0	1	329	0
CABIJW010000002	357834	357889	s242+_TY1	289	+	357834	357889	255,0,0	1	55	0
CABIJW010000002	386672	386913	s246-_TY1	1206	-	386672	386913	255,0,0	1	241	0
CABIJW010000002	426418	426750	s247-_TY2	2756	-	426418	426750	255,0,0	1	332	0
CABIJW010000002	514695	515036	s250+_TY3	2802	+	514695	515036	255,0,0	1	341	0
CABIJW010000002	657592	657661	s252-_TY3_1p	288	-	657592	657661	255,0,0	1	69	0
CABIJW010000002	665019	665356	s254+_TY3	2528	+	665019	665356	255,0,0	1	337	0
CABIJW010000002	665365	670794	f255+_TY3	33221	+	665365	670794	255,0,0	3	340,4749,340	0,340,5089
CABIJW010000002	743859	743940	s256+_TY3	670	+	743859	743940	255,0,0	1	81	0
CABIJW010000002	743949	744273	s257-_TY1	1816	-	743949	744273	255,0,0	1	324	0
CABIJW010000002	751497	751850	s259+_TY4	1250	+	751497	751850	255,0,0	1	353	0
CABIJW010000002	949496	949562	s265+_TY2	272	+	949496	949562	255,0,0	1	66	0
CABIJW010000002	956375	956706	s267-_TY1	2186	-	956375	956706	255,0,0	1	331	0
CABIJW010000002	959971	960188	s268-_TY1	1517	-	959971	960188	255,0,0	1	217	0
CABIJW010000002	960188	960253	s269-_TY1	441	-	960188	960253	255,0,0	1	65	0
CABIJW010000002	960379	960719	s270-_TY3	2911	-	960379	960719	255,0,0	1	340	0
CABIJW010000002	997242	997574	s271-_TY1	2689	-	997242	997574	255,0,0	1	332	0
CABIJW010000018	0	1853	t272-_TY2	14400	-	0	1853	255,0,0	1	1853	0
CABIJW010000004	62624	62965	s279-_TY3	2692	-	62624	62965	255,0,0	1	341	0
CABIJW010000004	86462	86803	s280-_TY3	2977	-	86462	86803	255,0,0	1	341	0
CABIJW010000004	120930	121080	s282-_TY1	879	-	120930	121080	255,0,0	1	150	0
CABIJW010000004	148877	148919	s285+_TY2	260	+	148877	148919	255,0,0	1	42	0
CABIJW010000004	149330	149641	s288-_TY1	1389	-	149330	149641	255,0,0	1	311	0
CABIJW010000004	156074	156415	s290-_TY3	2904	-	156074	156415	255,0,0	1	341	0
CABIJW010000004	236177	236518	s291+_TY3	2952	+	236177	236518	255,0,0	1	341	0
CABIJW010000004	365205	365537	s297-_TY1	2741	-	365205	365537	255,0,0	1	332	0
CABIJW010000004	482605	482690	s298+_TY1	456	+	482605	482690	255,0,0	1	85	0
CABIJW010000004	855256	855344	s301+_TY1	405	+	855256	855344	255,0,0	1	88	0
CABIJW010000004	857886	858217	s303-_TY1	2429	-	857886	858217	255,0,0	1	331	0
CABIJW010000004	859271	859564	s304-_TY1	1621	-	859271	859564	255,0,0	1	293	0
CABIJW010000004	859564	859648	s305-_TY3	600	-	859564	859648	255,0,0	1	84	0
CABIJW010000004	908901	908941	s307-_TY5	307	-	908901	908941	255,0,0	1	40	0
CABIJW010000004	910256	910473	s308-_TY5	1385	-	910256	910473	255,0,0	1	217	0
CABIJW010000004	912453	912692	s309+_TY5	1554	+	912453	912692	255,0,0	1	239	0
CABIJW010000005	107837	108115	s311-_TY1	1384	-	107837	108115	255,0,0	1	278	0
CABIJW010000005	136569	136892	s313+_TY2	2630	+	136569	136892	255,0,0	1	323	0
CABIJW010000005	197091	197193	s315-_TY1	597	-	197091	197193	255,0,0	1	102	0
CABIJW010000005	372366	372593	s317+_TY1	1355	+	372366	372593	255,0,0	1	227	0
CABIJW010000005	372739	373080	s318-_TY3	2948	-	372739	373080	255,0,0	1	341	0
CABIJW010000005	441513	441845	s320-_TY1	2266	-	441513	441845	255,0,0	1	332	0
CABIJW010000005	442433	442630	s322-_TY1	849	-	442433	442630	255,0,0	1	197	0
CABIJW010000005	482350	482671	s325+_TY1	1836	+	482350	482671	255,0,0	1	321	0
CABIJW010000005	566844	566968	s329-_TY1	764	-	566844	566968	255,0,0	1	124	0
CABIJW010000005	567343	567485	s331-_TY2	585	-	567343	567485	255,0,0	1	142	0
CABIJW010000005	643514	643592	s333+_TY1	311	+	643514	643592	255,0,0	1	78	0
CABIJW010000005	731921	731970	s338-_TY1	254	-	731921	731970	255,0,0	1	49	0
CABIJW010000005	731959	732036	s339+_TY1	507	+	731959	732036	255,0,0	1	77	0
CABIJW010000005	732114	738075	f340+_TY2	50957	+	732114	738075	255,0,0	3	333,5295,333	0,333,5628
CABIJW010000005	744494	744835	s341-_TY3	2930	-	744494	744835	255,0,0	1	341	0
CABIJW010000006	88111	94072	f344+_TY2	48811	+	88111	94072	255,0,0	3	333,5295,333	0,333,5628
CABIJW010000006	408608	408949	s349-_TY3	2946	-	408608	408949	255,0,0	1	341	0
CABIJW010000006	467172	472523	f351+_TY3	47273	+	467172	472523	255,0,0	3	340,4671,340	0,340,5011
CABIJW010000006	492714	493040	s353-_TY1	1828	-	492714	493040	255,0,0	1	326	0
CABIJW010000006	553723	554064	s354+_TY3	2901	+	553723	554064	255,0,0	1	341	0
CABIJW010000006	554175	554254	s355+_TY1	566	+	554175	554254	255,0,0	1	79	0
CABIJW010000006	554224	554281	s356-_TY1	233	-	554224	554281	255,0,0	1	57	0
CABIJW010000006	587517	587646	s358-_TY1	604	-	587517	587646	255,0,0	1	129	0
CABIJW010000006	610515	610856	s360-_TY3	2737	-	610515	610856	255,0,0	1	341	0
CABIJW010000007	90012	90257	s364+_TY4	1995	+	90012	90257	255,0,0	1	245	0
CABIJW010000007	90257	90287	s365+_TY1	257	+	90257	90287	255,0,0	1	30	0
CABIJW010000007	90340	90409	s366-_TY3	450	-	90340	90409	255,0,0	1	69	0
CABIJW010000007	92332	92408	s367+_TY1	340	+	92332	92408	255,0,0	1	76	0
CABIJW010000007	506807	507148	s368+_TY3	2935	+	506807	507148	255,0,0	1	341	0
CABIJW010000007	528820	529161	s370-_TY3	2961	-	528820	529161	255,0,0	1	341	0
CABIJW010000007	607853	607959	s376-_TY1	783	-	607853	607959	255,0,0	1	106	0
CABIJW010000007	607967	608338	s377-_TY4	3078	-	607967	608338	255,0,0	1	371	0
CABIJW010000007	701977	702317	s378+_TY3	2655	+	701977	702317	255,0,0	1	340	0
CABIJW010000007	762667	762928	s381-_TY5	1606	-	762667	762928	255,0,0	1	261	0
CABIJW010000008	55149	55439	s383+_TY1	1610	+	55149	55439	255,0,0	1	290	0
CABIJW010000008	193081	193425	s384+_TY3	2615	+	193081	193425	255,0,0	1	344	0
CABIJW010000008	193451	193576	s385-_TY3	785	-	193451	193576	255,0,0	1	125	0
CABIJW010000008	193576	193901	s386+_TY1	2216	+	193576	193901	255,0,0	1	325	0
CABIJW010000008	344084	344406	s387-_TY1	2474	-	344084	344406	255,0,0	1	322	0
CABIJW010000008	363990	364044	s389-_TY1	282	-	363990	364044	255,0,0	1	54	0
CABIJW010000008	366678	366731	s390+_TY2	229	+	366678	366731	255,0,0	1	53	0
CABIJW010000008	406037	406148	s395+_TY1	625	+	406037	406148	255,0,0	1	111	0
CABIJW010000008	518026	518347	s401+_TY1	2213	+	518026	518347	255,0,0	1	321	0
CABIJW010000008	519986	520327	s402-_TY3	2825	-	519986	520327	255,0,0	1	341	0
CABIJW010000008	520872	520952	s404+_TY1	414	+	520872	520952	255,0,0	1	80	0
CABIJW010000009	934	4078	t405+_TY5	25186	+	934	4078	255,0,0	4	251,1227,1422,250	0,251,1472,2894
CABIJW010000009	155695	156005	s407+_TY1	1432	+	155695	156005	255,0,0	1	310	0
CABIJW010000009	178700	178759	s408-_TY1	322	-	178700	178759	255,0,0	1	59	0
CABIJW010000009	210997	216426	f411-_TY3	34766	-	210997	216426	255,0,0	3	340,4749,340	0,340,5089
CABIJW010000009	295117	300546	f412+_TY3	33163	+	295117	300546	255,0,0	3	340,4749,340	0,340,5089
CABIJW010000009	300551	300892	s413+_TY3	2785	+	300551	300892	255,0,0	1	341	0
CABIJW010000009	377297	377590	s416+_TY1	2089	+	377297	377590	255,0,0	1	293	0
CABIJW010000009	377584	377667	s417-_TY1	243	-	377584	377667	255,0,0	1	83	0
CABIJW010000009	516440	516779	s420-_TY1	2046	-	516440	516779	255,0,0	1	339	0
CABIJW010000009	538751	538820	s422+_TY1	335	+	538751	538820	255,0,0	1	69	0
CABIJW010000010	62472	62813	s427-_TY3	2825	-	62472	62813	255,0,0	1	341	0
CABIJW010000010	138332	138665	s433+_TY1	2400	+	138332	138665	255,0,0	1	333	0
CABIJW010000010	176773	176904	s434+_TY1	756	+	176773	176904	255,0,0	1	131	0
CABIJW010000010	207398	207690	s435+_TY3	2436	+	207398	207690	255,0,0	1	292	0
CABIJW010000010	207678	213029	f436-_TY3	32531	-	207678	213029	255,0,0	3	261,4749,341	0,261,5010
CABIJW010000010	255148	255456	s439+_TY1	1180	+	255148	255456	255,0,0	1	308	0
CABIJW010000010	317555	317611	s442+_TY3_1p	256	+	317555	317611	255,0,0	1	56	0
CABIJW010000010	317621	317787	s443+_TY1	1048	+	317621	317787	255,0,0	1	166	0
CABIJW010000010	360069	360179	s445+_TY2	604	+	360069	360179	255,0,0	1	110	0
CABIJW010000010	359698	360069	s446-_TY4	3149	-	359698	360069	255,0,0	1	371	0
CABIJW010000010	360189	360256	s447-_TY3	387	-	360189	360256	255,0,0	1	67	0
CABIJW010000010	437132	443093	f448-_TY2	50958	-	437132	443093	255,0,0	3	333,5295,333	0,333,5628
CABIJW010000010	445585	450938	f449+_TY3	47178	+	445585	450938	255,0,0	3	341,4671,341	0,341,5012
CABIJW010000010	452234	452266	s453+_TY1	240	+	452234	452266	255,0,0	1	32	0
CABIJW010000010	458920	459261	s456+_TY3	2949	+	458920	459261	255,0,0	1	341	0
CABIJW010000010	479071	479134	s458-_TY1	305	-	479071	479134	255,0,0	1	63	0
CABIJW010000010	573182	573443	s461-_TY5	1606	-	573182	573443	255,0,0	1	261	0
