# Supplementary material for: Evolution of Ty1 copy number control in yeast by horizontal transfer and recombination
Source: PLoS Genet. 2020 Feb 21;16(2):e1008632. doi: 10.1371/journal.pgen.1008632 (PMC7055915; doi:10.1371/journal.pgen.1008632)
Supplement: S7 File — Strain-specific BED12 files of Ty elements for all strains in the expanded dataset. Each Ty element in the BED12 file was categorized structurally with a prefix as full-length (f, internal region present and total length >95% of canonical length), truncated (t, internal region present and total length <95% of canonical length), or solo LTRs (s, LTR present but no match to internal region). Sequence IDs correspond to International Nucleotide Sequence Database Collaboration records except for S. jurei NCYC 3962 which uses IDs from an assembly provided by personal communication from the Daniela Delneri lab (University of Manchester). (ZIP) [file pgen.1008632.s014.zip › UWOPS83-787.3.bed]

CABIJT010000001	437006	437154	s5+_TY1	759	+	437006	437154	255,0,0	2	78,70	0,78
CABIJT010000001	439199	439391	s6-_TY1	1090	-	439199	439391	255,0,0	2	72,122	0,70
CABIJT010000001	515599	515917	s8-_TY1	2189	-	515599	515917	255,0,0	1	318	0
CABIJT010000001	649218	649375	s11+_TY1	617	+	649218	649375	255,0,0	1	157	0
CABIJT010000001	783086	783416	s12-_TY1	2350	-	783086	783416	255,0,0	1	330	0
CABIJT010000001	783860	783920	t13+_TY1	550	+	783860	783920	255,0,0	1	60	0
CABIJT010000001	849724	850052	s16-_TY1	2320	-	849724	850052	255,0,0	1	328	0
CABIJT010000001	911776	911850	s19-_TY2	316	-	911776	911850	255,0,0	1	74	0
CABIJT010000001	912030	912371	s20-_TY3	2958	-	912030	912371	255,0,0	1	341	0
CABIJT010000001	947249	947573	s21+_TY1	2365	+	947249	947573	255,0,0	1	324	0
CABIJT010000001	947586	948777	t22-_TY1	7604	-	947586	948777	255,0,0	1	1191	0
CABIJT010000001	948806	948943	s23+_TY1	1128	+	948806	948943	255,0,0	1	137	0
CABIJT010000001	948940	949016	s24-_TY3	318	-	948940	949016	255,0,0	1	76	0
CABIJT010000001	1101034	1101364	s30+_TY1	2516	+	1101034	1101364	255,0,0	1	330	0
CABIJT010000001	1124639	1124720	s31+_TY2	343	+	1124639	1124720	255,0,0	1	81	0
CABIJT010000001	1124715	1124760	s32+_TY1	255	+	1124715	1124760	255,0,0	1	45	0
CABIJT010000001	1124935	1125277	s33-_TY3	2230	-	1124935	1125277	255,0,0	1	342	0
CABIJT010000001	1404895	1404964	s38+_TY1	389	+	1404895	1404964	255,0,0	1	69	0
CABIJT010000001	1467389	1467639	s41-_TY5	1720	-	1467389	1467639	255,0,0	1	250	0
CABIJT010000010	2404	8365	f42+_TY2	50823	+	2404	8365	255,0,0	3	333,5295,333	0,333,5628
CABIJT010000010	147208	147277	s45-_TY1	339	-	147208	147277	255,0,0	1	69	0
CABIJT010000010	169082	169421	s47+_TY1	2063	+	169082	169421	255,0,0	1	339	0
CABIJT010000010	308237	308271	s50+_TY1	240	+	308237	308271	255,0,0	1	34	0
CABIJT010000010	308265	308557	s51-_TY1	2054	-	308265	308557	255,0,0	1	292	0
CABIJT010000010	384658	384725	s52-_TY3	292	-	384658	384725	255,0,0	1	67	0
CABIJT010000010	495811	495870	s57+_TY1	316	+	495811	495870	255,0,0	1	59	0
CABIJT010000010	518583	519230	s58-_TY1	1571	-	518583	519230	255,0,0	2	111,204	0,443
CABIJT010000010	518694	519026	s59+_TY1	2608	+	518694	519026	255,0,0	1	332	0
CABIJT010000010	522818	523151	s60+_TY2	2591	+	522818	523151	255,0,0	1	333	0
CABIJT010000010	523151	523519	s61+_TY4	2958	+	523151	523519	255,0,0	1	368	0
CABIJT010000010	672045	672294	s63-_TY5	1507	-	672045	672294	255,0,0	1	249	0
CABIJT010000012	58128	58462	s66+_TY2	2602	+	58128	58462	255,0,0	1	334	0
CABIJT010000012	134597	134930	s72+_TY1	2400	+	134597	134930	255,0,0	1	333	0
CABIJT010000012	173058	173189	s73+_TY1	756	+	173058	173189	255,0,0	1	131	0
CABIJT010000012	245812	246120	s76+_TY1	1189	+	245812	246120	255,0,0	1	308	0
CABIJT010000012	308221	308277	s79+_TY3_1p	256	+	308221	308277	255,0,0	1	56	0
CABIJT010000012	308287	308453	s80+_TY1	1048	+	308287	308453	255,0,0	1	166	0
CABIJT010000012	350064	356025	f82-_TY2	50832	-	350064	356025	255,0,0	3	333,5295,333	0,333,5628
CABIJT010000012	356436	356503	s84-_TY3	409	-	356436	356503	255,0,0	1	67	0
CABIJT010000012	436063	441976	f86+_TY1	48085	+	436063	441976	255,0,0	3	331,5250,332	0,331,5581
CABIJT010000012	441983	442015	s87+_TY1	240	+	441983	442015	255,0,0	1	32	0
CABIJT010000012	448823	449155	s90-_TY1	2760	-	448823	449155	255,0,0	1	332	0
CABIJT010000012	468798	468861	s92-_TY1	300	-	468798	468861	255,0,0	1	63	0
CABIJT010000012	491719	492051	s93+_TY1	2618	+	491719	492051	255,0,0	1	332	0
CABIJT010000012	560086	560337	s96-_TY5	1856	-	560086	560337	255,0,0	1	251	0
CABIJT010000012	562167	562399	s98+_TY5	1165	+	562167	562399	255,0,0	1	232	0
CABIJT010000013	113769	113823	s101-_TY1	278	-	113769	113823	255,0,0	1	54	0
CABIJT010000013	113823	114157	s102-_TY1	2347	-	113823	114157	255,0,0	1	334	0
CABIJT010000013	114253	114597	s103-_TY3	2498	-	114253	114597	255,0,0	1	344	0
CABIJT010000013	137513	137719	s105+_TY1	1616	+	137513	137719	255,0,0	1	206	0
CABIJT010000013	139024	139357	s106+_TY1	2301	+	139024	139357	255,0,0	1	333	0
CABIJT010000013	236530	242845	s107+_TY1	2322	+	236530	242845	255,0,0	2	54,300	0,6015
CABIJT010000013	236584	242545	f108-_TY2	50803	-	236584	242545	255,0,0	3	333,5295,333	0,333,5628
CABIJT010000014	1229	1478	s109+_TY5	1508	+	1229	1478	255,0,0	1	249	0
CABIJT010000014	80371	80704	s111-_TY2	2591	-	80371	80704	255,0,0	1	333	0
CABIJT010000014	80781	80922	s112-_TY1	922	-	80781	80922	255,0,0	1	141	0
CABIJT010000014	81724	82057	s113-_TY2	2621	-	81724	82057	255,0,0	1	333	0
CABIJT010000014	82131	88092	f114-_TY2	48698	-	82131	88092	255,0,0	3	333,5295,333	0,333,5628
CABIJT010000014	140272	140464	s116+_TY2	1628	+	140272	140464	255,0,0	1	192	0
CABIJT010000014	140464	140797	s117+_TY2	2724	+	140464	140797	255,0,0	1	333	0
CABIJT010000014	140797	141094	s118-_TY1	2173	-	140797	141094	255,0,0	1	297	0
CABIJT010000014	147410	153699	s119+_TY2	2683	+	147410	153699	255,0,0	2	164,164	0,6125
CABIJT010000014	147574	153535	f120-_TY2	50761	-	147574	153535	255,0,0	3	333,5295,333	0,333,5628
CABIJT010000014	155374	155427	s123-_TY1	262	-	155374	155427	255,0,0	1	53	0
CABIJT010000014	155427	156134	s124+_TY1	2576	+	155427	156134	255,0,0	2	48,288	0,419
CABIJT010000014	155475	155846	s125+_TY4	3292	+	155475	155846	255,0,0	1	371	0
CABIJT010000014	231016	231348	s127-_TY1	2792	-	231016	231348	255,0,0	1	332	0
CABIJT010000014	231397	231767	s128-_TY4	3263	-	231397	231767	255,0,0	1	370	0
CABIJT010000014	296936	297182	s130+_TY5	1334	+	296936	297182	255,0,0	1	246	0
CABIJT010000014	300013	306664	s132+_TY1	2473	+	300013	306664	255,0,0	3	225,111,94	0,6446,6557
CABIJT010000014	300238	306459	f133+_TY4	53781	+	300238	306459	255,0,0	3	369,5481,369	0,371,5852
CABIJT010000015	136786	136850	s137+_TY2	264	+	136786	136850	255,0,0	1	64	0
CABIJT010000015	155373	155689	s138+_TY1	2186	+	155373	155689	255,0,0	1	316	0
CABIJT010000015	170106	170419	s141+_TY1	1499	+	170106	170419	255,0,0	1	313	0
CABIJT010000015	173503	173555	s144-_TY1	242	-	173503	173555	255,0,0	1	52	0
CABIJT010000015	173565	174265	s145-_TY1	2496	-	173565	174265	255,0,0	2	143,186	0,514
CABIJT010000015	173708	174079	s146+_TY4	3242	+	173708	174079	255,0,0	1	371	0
CABIJT010000015	193165	198596	f147-_TY3	32771	-	193165	198596	255,0,0	3	341,4749,341	0,341,5090
CABIJT010000015	199554	199877	s150-_TY2	2603	-	199554	199877	255,0,0	1	323	0
CABIJT010000015	223059	223382	s152-_TY2	2555	-	223059	223382	255,0,0	1	323	0
CABIJT010000015	225136	225352	s155+_TY1	705	+	225136	225352	255,0,0	1	216	0
CABIJT010000015	284126	284458	s156-_TY1	2575	-	284126	284458	255,0,0	1	332	0
CABIJT010000015	292396	292648	s157+_TY5	1491	+	292396	292648	255,0,0	1	252	0
CABIJT010000016	8267	8518	s158-_TY5	1620	-	8267	8518	255,0,0	1	251	0
CABIJT010000016	8518	8724	s159+_TY1	1029	+	8518	8724	255,0,0	1	206	0
CABIJT010000016	9505	12009	t160+_TY1	15672	+	9505	12009	255,0,0	2	2354,150	0,2354
CABIJT010000016	14356	14608	s161-_TY5	1598	-	14356	14608	255,0,0	1	252	0
CABIJT010000016	138447	138504	s162-_TY1	302	-	138447	138504	255,0,0	1	57	0
CABIJT010000016	138604	138672	s163-_TY2	373	-	138604	138672	255,0,0	1	68	0
CABIJT010000016	176563	182861	s165+_TY1	2436	+	176563	182861	255,0,0	2	277,60	0,6238
CABIJT010000016	176840	182801	f166+_TY2	50802	+	176840	182801	255,0,0	3	333,5295,333	0,333,5628
CABIJT010000016	190959	191294	s167+_TY2	2410	+	190959	191294	255,0,0	1	335	0
CABIJT010000004	1156	1405	s169-_TY5	1501	-	1156	1405	255,0,0	1	249	0
CABIJT010000004	3287	3512	s170+_TY5	1477	+	3287	3512	255,0,0	1	225	0
CABIJT010000004	4822	4870	s171+_TY5	293	+	4822	4870	255,0,0	1	48	0
CABIJT010000004	112893	113205	s173-_TY3	1861	-	112893	113205	255,0,0	1	312	0
CABIJT010000004	111786	111874	s174+_TY1	500	+	111786	111874	255,0,0	1	88	0
CABIJT010000004	112763	112906	s175-_TY1	549	-	112763	112906	255,0,0	1	143	0
CABIJT010000004	372044	372128	s176-_TY1	616	-	372044	372128	255,0,0	1	84	0
CABIJT010000004	372206	372367	s178+_TY1	842	+	372206	372367	255,0,0	1	161	0
CABIJT010000004	410996	411142	s183-_TY1	731	-	410996	411142	255,0,0	1	146	0
CABIJT010000004	411145	411468	s184+_TY1	1688	+	411145	411468	255,0,0	1	323	0
CABIJT010000004	474738	475038	s185-_TY1	1635	-	474738	475038	255,0,0	1	300	0
CABIJT010000004	497617	503046	f186+_TY3	34930	+	497617	503046	255,0,0	3	340,4749,340	0,340,5089
CABIJT010000004	503185	503484	s187-_TY1	1029	-	503185	503484	255,0,0	1	299	0
CABIJT010000004	587545	587886	s189+_TY3	2812	+	587545	587886	255,0,0	1	341	0
CABIJT010000004	637049	637372	s192-_TY2	2699	-	637049	637372	255,0,0	1	323	0
CABIJT010000004	637373	637505	s193+_TY1	502	+	637373	637505	255,0,0	1	132	0
CABIJT010000004	721324	721663	s197-_TY3	1847	-	721324	721663	255,0,0	1	339	0
CABIJT010000004	774838	775170	s200+_TY2	2694	+	774838	775170	255,0,0	1	332	0
CABIJT010000004	847881	847966	s202-_TY1	411	-	847881	847966	255,0,0	1	85	0
CABIJT010000004	847966	848284	s203+_TY1	1573	+	847966	848284	255,0,0	1	318	0
CABIJT010000004	849082	849424	s206-_TY3	1771	-	849082	849424	255,0,0	1	342	0
CABIJT010000004	956620	956953	s208+_TY1	2312	+	956620	956953	255,0,0	1	333	0
CABIJT010000004	1059588	1059838	s213-_TY5	1720	-	1059588	1059838	255,0,0	1	250	0
CABIJT010000003	235805	236134	s216-_TY1	2206	-	235805	236134	255,0,0	1	329	0
CABIJT010000003	266450	266801	s218-_TY3	2050	-	266450	266801	255,0,0	1	351	0
CABIJT010000003	320970	321273	s221-_TY1	1658	-	320970	321273	255,0,0	1	303	0
CABIJT010000003	325904	326031	s222-_TY1	815	-	325904	326031	255,0,0	1	127	0
CABIJT010000003	361463	361503	s224-_TY1	256	-	361463	361503	255,0,0	1	40	0
CABIJT010000003	363846	370094	s225-_TY1	1971	-	363846	370094	255,0,0	2	238,96	0,6152
CABIJT010000003	364084	369998	f226+_TY1	48146	+	364084	369998	255,0,0	3	332,5250,332	0,332,5582
CABIJT010000003	370096	370151	s227+_TY1	308	+	370096	370151	255,0,0	1	55	0
CABIJT010000003	398927	399168	s231-_TY1	1176	-	398927	399168	255,0,0	1	241	0
CABIJT010000003	526631	526970	s234-_TY3	2815	-	526631	526970	255,0,0	1	339	0
CABIJT010000003	669396	669465	s236-_TY3_1p	326	-	669396	669465	255,0,0	1	69	0
CABIJT010000003	676824	683079	s238+_TY3	2616	+	676824	683079	255,0,0	2	103,238	0,6017
CABIJT010000003	676927	682841	f239-_TY1	45997	-	676927	682841	255,0,0	3	332,5250,332	0,332,5582
CABIJT010000003	683084	685667	s240+_TY3	1339	+	683084	685667	255,0,0	2	68,129	0,2454
CABIJT010000003	683187	683516	s241-_TY2	2409	-	683187	683516	255,0,0	1	329	0
CABIJT010000003	685153	685485	s242-_TY1	2504	-	685153	685485	255,0,0	1	332	0
CABIJT010000003	759084	759398	s244-_TY1	1407	-	759084	759398	255,0,0	1	314	0
CABIJT010000003	767541	767881	s247+_TY3	2922	+	767541	767881	255,0,0	1	340	0
CABIJT010000003	965160	965226	s253+_TY1	274	+	965160	965226	255,0,0	1	66	0
CABIJT010000003	972000	972332	s255+_TY1	2714	+	972000	972332	255,0,0	1	332	0
CABIJT010000003	972383	972714	s256-_TY1	2159	-	972383	972714	255,0,0	1	331	0
CABIJT010000003	975978	976171	s257-_TY1	1044	-	975978	976171	255,0,0	1	193	0
CABIJT010000003	976171	976495	s258+_TY2	2707	+	976171	976495	255,0,0	1	324	0
CABIJT010000002	994	1244	s259+_TY5	1787	+	994	1244	255,0,0	1	250	0
CABIJT010000002	85704	91618	f262+_TY1	46147	+	85704	91618	255,0,0	3	332,5250,332	0,332,5582
CABIJT010000002	91670	92002	s263-_TY1	2252	-	91670	92002	255,0,0	1	332	0
CABIJT010000002	92002	92102	s264-_TY1	272	-	92002	92102	255,0,0	1	100	0
CABIJT010000002	168103	168432	s265-_TY3	2175	-	168103	168432	255,0,0	1	329	0
CABIJT010000002	215160	221093	f268+_TY2	50566	+	215160	221093	255,0,0	3	293,5295,333	0,305,5600
CABIJT010000002	221093	221147	s269-_TY2	227	-	221093	221147	255,0,0	1	54	0
CABIJT010000002	365858	366172	s271-_TY1	1373	-	365858	366172	255,0,0	1	314	0
CABIJT010000002	448488	448758	s274+_TY1	1300	+	448488	448758	255,0,0	1	270	0
CABIJT010000002	626752	627085	s276+_TY2	2703	+	626752	627085	255,0,0	1	333	0
CABIJT010000002	627087	627400	s277-_TY1	1718	-	627087	627400	255,0,0	1	313	0
CABIJT010000002	627611	627671	s278-_TY4	239	-	627611	627671	255,0,0	1	60	0
CABIJT010000002	679551	679894	s280+_TY3	1991	+	679551	679894	255,0,0	1	343	0
CABIJT010000002	679978	680297	s281+_TY1	1344	+	679978	680297	255,0,0	1	319	0
CABIJT010000002	710589	710959	s282+_TY4	3164	+	710589	710959	255,0,0	1	370	0
CABIJT010000002	711214	711510	s284+_TY2	1130	+	711214	711510	255,0,0	1	296	0
CABIJT010000002	756894	757184	s285-_TY1	1384	-	756894	757184	255,0,0	1	290	0
CABIJT010000002	806721	806795	s286-_TY1	327	-	806721	806795	255,0,0	1	74	0
CABIJT010000002	816015	816334	s287+_TY3	1975	+	816015	816334	255,0,0	1	319	0
CABIJT010000002	840538	840869	s290-_TY1	2489	-	840538	840869	255,0,0	1	331	0
CABIJT010000002	840943	841275	s291+_TY2	2712	+	840943	841275	255,0,0	1	332	0
CABIJT010000002	992847	999107	s293+_TY3	2989	+	992847	999107	255,0,0	2	201,145	0,6115
CABIJT010000002	993048	998962	f294+_TY1	48187	+	993048	998962	255,0,0	3	332,5250,332	0,332,5582
CABIJT010000006	164054	170015	f298+_TY2	48642	+	164054	170015	255,0,0	3	333,5295,333	0,333,5628
CABIJT010000006	170093	170464	s299-_TY4	3147	-	170093	170464	255,0,0	1	371	0
CABIJT010000006	465872	466205	s302+_TY2	2744	+	465872	466205	255,0,0	1	333	0
CABIJT010000006	486302	486628	s304-_TY1	1943	-	486302	486628	255,0,0	1	326	0
CABIJT010000006	547322	547661	s305-_TY3	2941	-	547322	547661	255,0,0	1	339	0
CABIJT010000006	547772	547851	s306+_TY1	567	+	547772	547851	255,0,0	1	79	0
CABIJT010000006	547821	547878	s307-_TY1	233	-	547821	547878	255,0,0	1	57	0
CABIJT010000006	581127	581225	s309-_TY1	467	-	581127	581225	255,0,0	1	98	0
CABIJT010000006	581225	587139	f310+_TY1	46061	+	581225	587139	255,0,0	3	332,5250,332	0,332,5582
CABIJT010000006	610029	610368	s312-_TY3	2705	-	610029	610368	255,0,0	1	339	0
CABIJT010000007	1083	1332	s316-_TY5	1583	-	1083	1332	255,0,0	1	249	0
CABIJT010000007	3214	3431	s317+_TY5	1454	+	3214	3431	255,0,0	1	217	0
CABIJT010000007	4738	4786	s318+_TY5	324	+	4738	4786	255,0,0	1	48	0
CABIJT010000007	53633	53700	s320+_TY3	530	+	53633	53700	255,0,0	1	67	0
CABIJT010000007	53700	53752	s321+_TY1	273	+	53700	53752	255,0,0	1	52	0
CABIJT010000007	53752	54421	s322+_TY1	2476	+	53752	54421	255,0,0	2	35,301	0,368
CABIJT010000007	53787	54120	s323-_TY2	2671	-	53787	54120	255,0,0	1	333	0
CABIJT010000007	56941	57029	s325-_TY1	429	-	56941	57029	255,0,0	1	88	0
CABIJT010000007	332374	337805	f327-_TY3	34928	-	332374	337805	255,0,0	3	341,4749,341	0,341,5090
CABIJT010000007	337809	337904	s328+_TY3	503	+	337809	337904	255,0,0	1	95	0
CABIJT010000007	337921	338231	s329-_TY1	1767	-	337921	338231	255,0,0	1	310	0
CABIJT010000007	338300	338365	s330-_TY3_1p	348	-	338300	338365	255,0,0	1	65	0
CABIJT010000007	340642	340870	s331+_TY2	865	+	340642	340870	255,0,0	1	228	0
CABIJT010000007	445601	445780	s337+_TY1	688	+	445601	445780	255,0,0	1	179	0
CABIJT010000007	445868	446209	s338-_TY3	2958	-	445868	446209	255,0,0	1	341	0
CABIJT010000007	566738	566804	s341-_TY2	279	-	566738	566804	255,0,0	1	66	0
CABIJT010000007	656124	656465	s343+_TY3	2807	+	656124	656465	255,0,0	1	341	0
CABIJT010000007	669123	669235	s344+_TY1	527	+	669123	669235	255,0,0	1	112	0
CABIJT010000007	668801	669123	s345-_TY1	2331	-	668801	669123	255,0,0	1	322	0
CABIJT010000007	669430	669632	s346+_TY1	739	+	669430	669632	255,0,0	1	202	0
CABIJT010000007	669718	670401	s347-_TY3	2838	-	669718	670401	255,0,0	2	286,59	0,624
CABIJT010000007	670004	670342	s348+_TY1	2796	+	670004	670342	255,0,0	1	338	0
CABIJT010000007	686794	687126	s350+_TY1	2668	+	686794	687126	255,0,0	1	332	0
CABIJT010000007	783973	784037	s353+_TY5	269	+	783973	784037	255,0,0	1	64	0
CABIJT010000007	789076	789308	s354+_TY5	1170	+	789076	789308	255,0,0	1	232	0
CABIJT010000005	178165	178506	s357+_TY3	2932	+	178165	178506	255,0,0	1	341	0
CABIJT010000005	184999	185069	s358-_TY1	447	-	184999	185069	255,0,0	1	70	0
CABIJT010000005	185058	185114	s359+_TY1	358	+	185058	185114	255,0,0	1	56	0
CABIJT010000005	349656	349988	s366+_TY1	2751	+	349656	349988	255,0,0	1	332	0
CABIJT010000005	350382	350506	s368+_TY1	765	+	350382	350506	255,0,0	1	124	0
CABIJT010000005	434664	434981	s372-_TY1	2048	-	434664	434981	255,0,0	1	317	0
CABIJT010000005	452408	452730	s373+_TY1	2724	+	452408	452730	255,0,0	1	322	0
CABIJT010000005	453073	453405	s374-_TY1	1408	-	453073	453405	255,0,0	1	332	0
CABIJT010000005	475052	475243	s376+_TY1	881	+	475052	475243	255,0,0	1	191	0
CABIJT010000005	475830	476500	s379+_TY1	2298	+	475830	476500	255,0,0	2	60,277	0,393
CABIJT010000005	475890	476223	s380+_TY2	2733	+	475890	476223	255,0,0	1	333	0
CABIJT010000005	545023	545251	s381-_TY1	1351	-	545023	545251	255,0,0	1	228	0
CABIJT010000005	718360	718460	s383+_TY1	613	+	718360	718460	255,0,0	1	100	0
CABIJT010000005	807063	807341	s386+_TY1	1400	+	807063	807341	255,0,0	1	278	0
CABIJT010000005	807419	807790	s388-_TY4	3285	-	807419	807790	255,0,0	1	371	0
CABIJT010000009	196599	196920	s390-_TY1	2340	-	196599	196920	255,0,0	1	321	0
CABIJT010000009	199244	205205	f391+_TY2	50802	+	199244	205205	255,0,0	3	333,5295,333	0,333,5628
CABIJT010000009	314774	314885	s397-_TY1	627	-	314774	314885	255,0,0	1	111	0
CABIJT010000009	354304	354357	s402-_TY2	244	-	354304	354357	255,0,0	1	53	0
CABIJT010000009	356991	357045	s403+_TY1	297	+	356991	357045	255,0,0	1	54	0
CABIJT010000009	376679	383280	s405+_TY1	2501	+	376679	383280	255,0,0	2	158,167	0,6434
CABIJT010000009	376839	383113	f406-_TY4	53929	-	376839	383113	255,0,0	4	371,1893,3615,371	0,371,2288,5903
CABIJT010000009	533502	533835	s407-_TY2	2692	-	533502	533835	255,0,0	1	333	0
CABIJT010000009	533840	534165	s408-_TY1	2228	-	533840	534165	255,0,0	1	325	0
CABIJT010000009	534186	540459	f409+_TY4	53884	+	534186	540459	255,0,0	4	371,3615,1892,371	0,371,4010,5902
CABIJT010000009	540460	540557	s410+_TY3	628	+	540460	540557	255,0,0	1	97	0
CABIJT010000009	540547	540813	s411-_TY3	2057	-	540547	540813	255,0,0	1	266	0
CABIJT010000009	678388	678640	s412-_TY1	1406	-	678388	678640	255,0,0	1	252	0
CABIJT010000009	678643	678973	s413-_TY2	2717	-	678643	678973	255,0,0	1	330	0
CABIJT010000008	64028	64361	s416+_TY2	2609	+	64028	64361	255,0,0	1	333	0
CABIJT010000008	158447	158817	s418+_TY4	2996	+	158447	158817	255,0,0	1	370	0
CABIJT010000008	158817	158913	s419+_TY1	654	+	158817	158913	255,0,0	1	96	0
CABIJT010000008	222986	223357	s421-_TY4	3281	-	222986	223357	255,0,0	1	371	0
CABIJT010000008	223562	223894	s424+_TY1	2716	+	223562	223894	255,0,0	1	332	0
CABIJT010000008	238209	238550	s427+_TY3	2980	+	238209	238550	255,0,0	1	341	0
CABIJT010000008	674604	674679	s429-_TY1	327	-	674604	674679	255,0,0	1	75	0
CABIJT010000008	676606	682037	f430+_TY3	33394	+	676606	682037	255,0,0	3	341,4749,341	0,341,5090
CABIJT010000008	682041	682110	s431+_TY3	450	+	682041	682110	255,0,0	1	69	0
CABIJT010000008	682163	682193	s432-_TY1	257	-	682163	682193	255,0,0	1	30	0
CABIJT010000008	682195	682225	s433-_TY4	272	-	682195	682225	255,0,0	1	30	0
CABIJT010000008	682225	682577	s434-_TY4	2937	-	682225	682577	255,0,0	1	352	0
CABIJT010000008	682577	688826	s435+_TY1	2686	+	682577	688826	255,0,0	2	170,167	0,6082
CABIJT010000008	682747	688659	f436+_TY1	46056	+	682747	688659	255,0,0	3	332,5248,332	0,332,5580
CABIJT010000008	688826	688877	s437+_TY1	354	+	688826	688877	255,0,0	1	51	0
CABIJT010000011	5350	5408	s438+_TY2	267	+	5350	5408	255,0,0	1	58	0
CABIJT010000011	62315	62647	s443+_TY1	2716	+	62315	62647	255,0,0	1	332	0
CABIJT010000011	62946	63286	s445-_TY3	2708	-	62946	63286	255,0,0	1	340	0
CABIJT010000011	111919	117350	f447-_TY3	32769	-	111919	117350	255,0,0	3	341,4749,341	0,341,5090
CABIJT010000011	126308	126461	s448-_TY1	929	-	126308	126461	255,0,0	1	153	0
CABIJT010000011	126498	132459	f449-_TY2	50823	-	126498	132459	255,0,0	3	333,5295,333	0,333,5628
CABIJT010000011	160240	160282	s452+_TY2	260	+	160240	160282	255,0,0	1	42	0
CABIJT010000011	160300	160430	s453+_TY1	606	+	160300	160430	255,0,0	1	130	0
CABIJT010000011	160691	161002	s455-_TY1	1386	-	160691	161002	255,0,0	1	311	0
CABIJT010000011	161150	161483	s456+_TY2	2733	+	161150	161483	255,0,0	1	333	0
CABIJT010000011	364898	370327	f459+_TY3	34930	+	364898	370327	255,0,0	3	340,4749,340	0,340,5089
CABIJT010000011	499276	499411	s464-_TY1	629	-	499276	499411	255,0,0	1	135	0
CABIJT010000011	499420	499758	s465+_TY1	1798	+	499420	499758	255,0,0	1	338	0
CABIJT010000011	597071	602502	f467+_TY3	33410	+	597071	602502	255,0,0	3	341,4749,341	0,341,5090
