# Supplementary material for: Evolution of Ty1 copy number control in yeast by horizontal transfer and recombination
Source: PLoS Genet. 2020 Feb 21;16(2):e1008632. doi: 10.1371/journal.pgen.1008632 (PMC7055915; doi:10.1371/journal.pgen.1008632)
Supplement: S8 File — Multiple sequence alignment of full-length Ty1 elements in the expanded dataset plus the canonical Ty1-H3 element (M18706). Terminal deletions exist in some sequences since Ty1 elements are classified as being full-length on the basis of having partial or complete sequences for both LTR sequences plus an internal region sequence that is >95% the length of internal region for the query Ty1 element. (TXT) [file pgen.1008632.s015.txt]

>M18706
tgttggaatagaaatcaactatcatctactaactagtatttacattactagtatattatc
atatacggtgttagaa-gatgacgcaaatgatgagaaatagtcatctaaattagtggaag
ctgaaacgcaaggattgataatgtaataggatcaatgaatataaacatataaaatgatga
taataatatttatagaat---tgtgtagaattgcagattccattttgaggattcctatat
cctcgaggagaacttctagtatattctgtatacctaatattatagcctttatcaacaatg
gaatcccaacaattatctcaacattcacccaattctcatggtagcgcctgtgcttcggtt
acttctaaggaagtccacacaaatcaagatccgttagacgtttcagcttccaaaacagaa
gaatgtgagaaggcttccactaaggctaactctcaacagacaacaacacctgcttcatca
gctgttccagagaacccccatcatgcctctcctcaacctgcttcagtaccac---ctcca
cagaatgggccgtacccacagcagtgcatgatgac------ccaaaaccaagccaatcca
tctggttggtcattttacggacacccatctatgattccgtatacaccttatcaaatgtcg
cctatgtactttccacctgggccacaatcacagtttccgcagtatccatcatcagttgga
acgcctctgagcactccatcacctgagtcaggtaatacatttactgattcatcctcagcg
gactctgatatgacatccactaaaa--aatatgtcagacc--------------------
------------------------------------------------------------
----------------------------------accaccaatgttaacctcacctaatg
actttccaaattgggttaaaacatacatcaaa-tttttacaaaactcgaatctcggtggt
attattccgacagtaaacggaaaacccgtacgtcagatcactgatgatgaactcaccttc
ttgtataacacttttcaaatatttgctccctctcaattcctacctacctgggtcaaagac
atcctatccgttgattatacggatatcatgaaaattctttccaaaagtattgaaaaaatg
caatctgatacccaagaggcaaacgacattgtgaccctggcaaatttgcaatataatggc
agtacacctgcagatgcatttgaaacaaaagtcacaaacattatcgacagactgaacaat
aatggcattcatatcaataacaaggtcgcatgccaattaattatgagaggtctatctggc
gaatataaatttttacgctacacacgtcatcgacatctaaatatgacagtcgctgaactg
ttcttagatatccatgctatttatgaagaacaacagggatcgagaaacagtaaacctaat
tacaggagaaatccg--------------------------------------------a
gtgatgagaagaatgattctcgcagctatacgaatacaaccaaacccaaagttatagctc
ggaatcctcaaaaaacaaataattcgaaatcgaaaacagccagggctcacaatgtatcca
catctaataactctcccagcacggacaacgattccatcagtaaatcaactactgaaccga
ttcaattgaacaataagcacgaccttcatcttaggccagaaacttactgaatctacagta
aatcatactaatcattctgatgatgaactccctggacacctccttctcgattcaggagca
tcacgaacccttataagatctgctcatcacatacactcagcatcatctaatcctgacata
aacgtagttgatgctc-------aaaaaaga-aatataccaattaacgctattggtgacc
tacaatttcacttccaggacaacaccaaaacatcaataaaggtattgcacactcctaaca
tagcctatgacttactcagtttgaatgaattggctgcagtagatatcacagcatgcttta
ccaaaaacgtcttagaacggtctgacggcactgtacttgcacctatcgtaaaatatggag
acttttactgggtatctaaaaagtacttgcttccatcaaatatctccgtacccaccatca
ataatgtccatacaagtgaaagtacacgcaaatatccttatcctttcattcatcgaatgc
ttgcgcatgccaatgcacagac-aattcgatactcacttaaaaataacaccatcacgtat
tttaacgaatcagatgtcgactggtctagtgctattgactatcaatgtcctgattgttta
atcggcaaaagcaccaaacacagacatatcaaaggttcacgactaaaataccaaaattca
tacgaaccctttcaatacctacatactgacatatttggtccagttcacaacctaccaaat
agtgcaccatcctatttcatctcatttactgatg-agacaacaaaattccgttgggttta
tccattacacgaccgtcgcgaggactctatcctcgatgtttttactacgatactagcttt
tattaaaaaccagtttcaggccagtgtcttggttatacaaatggaccgtggttctgagta
tactaacagaactctccataaattccttg---aa-aaaaatggtataactccatgctata
caaccacagcggattcccgagcacatggagtcgctgaacggctaaaccgtaccttattag
atgactgccgtactcaactgcaatgtagtggtttaccgaaccatttatggttctctgcaa
tcgaattttctactattgtgagaaattcactagcttcacctaaaagcaaaaaatctgcaa
gacaacatgctggcttggcaggacttgatatcagtactttgttacctttcggtcaacctg
ttatcgtcaatgatcacaaccctaactccaaaatacatcctcgtggcatcccaggctacg
ctctacatccgtctcgaaactcttatggatatatcatctatcttccatccttaaagaaga
cagtagatacaactaactatgttattcttcagggcaaggaatccagattagatcaattca
attacgacgcactcactttcgatgaagacttaaaccgtttaactgcttcatatcattcgt
tcattgcgtcaaatgagatccaagaatccaatgatcttaacatagaatctgaccatgact
tccaatccgacattgaactacatcctgagcaaccgagaaatgtcctttcaaaagctgtga
gtccaaccgattccacacctccgtcaactcatactgaagattcgaaacgtgtttctaaaa
ccaatattcgcgcacccagagaagttgaccccaacatatctgaatctaatattcttccat
caaagaagagatctagcaccccccaaatttccaatatcgagagtaccggttcgggtggta
tgcataaattaaatgttcctttacttgctcccatgtcccaatctaacacacatgagtcgt
cgcacgccagtaaatctaaagatttcagacactcagactcgtacagtgaaaatgagacta
atcatacaaacgtaccaatatccagtacgggtggtaccaacaacaaaactgttccgcaga
taagtgaccaagagactgagaaaaggattatacaccgttcaccttcaatcgatgcttctc
caccggaaaataattcatcgcacaatattgttcctatcaaaacgccaactactgtttctg
aacagaataccgaggaatctatcatcgctgatctcccactccctgatctacctccagaat
ctcctaccgaattccctgacccatttaaagaactcccaccgataaattctcgtcaaacta
attccagtttgggtggtattggtgactctaatgcctatactactatcaacagtaagaaaa
gatcattagaagataatgaaactgaaattaaggtatcacgagacacatggaatactaaga
atatgcgtagtttagaacctccgagatcgaagaaacgaattcacctgattgcagctgtaa
aagcagtaaaatcaatcaaaccaatacggacaaccttacgatacgatgaggcaatcacct
ataataaagatattaaagaaaaagaaaaatatatcgaggcataccacaaagaagtcaatc
aactgttgaagatgaaaacttgggacactgacgaatattatgacagaaaagaaatagacc
ctaaaagagtaataaactcaatgtttatcttcaacaagaaacgtgacggtactcataaag
ctagatttgttgcaagaggtgatattcagcatcctgacacttacgactcaggcatgcaat
ccaataccgtacatcactatgcattaatgacatccctgtcacttgcattagacaataact
actatattacacaattagacatatcttcggcatatttgtatgcagacatcaaagaagaat
tatacataagacctccaccacatttaggaatgaatgataagttgatacgtttgaagaaat
cactttatggattgaaacaaagtggagcgaactggtacgaaactatcaaatcatacctga
tacaacaatgtggtatggaagaagttcgtggatggtcatgcgtatttaaaaacagtcaag
tgacaatttgtttattcgtagatgatatggtattgtttagcaaaaatctaaattcaaaca
aaagaattatagagaagcttaagatgcaatacgacaccaagattataaatctaggcgaaa
gtgatgaggaaattcaatatgacatacttggcttagaaatcaaatatcaaagaggtaaat
acatgaaattaggtatggaaaactcattaactgagaaaatacccaaattaaacgtacctt
tgaatccaaaaggaagaaaacttagcgctccaggtcaaccaggtctttatatagaccagg
atgaactagaaatagatgaagatgaatacaaagagaaggtacatgaaatgcaaaagttga
ttggtctagcttcatatgttggatataaatttagatttgacttactatactacatcaaca
cacttgctcaacatatactattcccctctaggcaagttttagacatgacatatgagttga
tacaattcatgtgggacactagagataaacaactgatatggcacaaaaacaaacctaccg
agccagataataaactagtcgcaataagtgatgcttcgtatggcaaccaaccgtattata
aatcacaaattggcaacatatatttacttaatggaaaggtaatt-ggaggaaagtccacc
aaggcttcattaacatgtacttcaactacggaagcagaaatacacgcgataagtgaatct
gtcccattattaaataatctaagttacctgatacaagaacttaacaagaaaccaattatt
aaaggcttacttactgatagtagatcaacgatcagtataattaagtctacaaatgaagag
aaatttagaaacagattttttggcacaaaggcaatgagacttagagatgaagtatcaggt
aataatttatacgtatactacatcgagaccaagaagaacattgctgatgtgatgacaaaa
cctcttccgataaaaacatttaaactattaactaacaaatggattcattagatctattac
attatgggtggtatgttggaatagaaatcaactatcatctactaactagtatttacatta
ctagtatattatcatatacggtgttagaa-gatgacgcaaatgatgagaaatagtcatct
aaattagtggaagctgaaacgcaaggattgataatgtaataggatcaatgaatataaaca
tataaaatgatgataataatatttatagaat---tgtgtagaattgcagattccctttta
tggattcctaaatccttgaggagaacttctagtatattctgtatacctaatattatagcc
tttatcaacaatggaatcccaacaattatctcaacattcacccatttctca
>DBVPG6044_f14
tgttggaataaaaatcaactatcatctactaactagtatttacgttactagtatattatc
atatacggtgttagaa-gatgacgcaaatgatgagaaatagtcatctaaattagtggaag
ctgaaacgcaaggattgataatgtaataggatcaatgaatattaacatataaaacgatga
taataatatttatagaat---tgtgtagaattacagattcccttttatggattcctaaat
cctcgaggagaacttctagtatattctgtatacctaatattatagccttaatc-acaatg
gaatcccaacaattatctaattacccacacatttctcatggtagcgcctgtgcttcggtt
acttctaaggaagtccacacaaatcaagatccgttagacgtttcagcttccaaaattcaa
gaatatgataaggcttccactaaggctaactctcaacagacaacaacacctgcttcatca
gctgttccagagaacccccatcatgcctctcctcaacctgcttcagtaccac---ctcca
cagaatgggccgtacccacagcagtgcatgatgac------ccaaaaccaagccaatcca
tctggttggtcattttacggacacccatctatgattccgtatacaccttatcaaatgtcg
cctatgtactttccacctgggccacaatcacagtttccgcagtatccatcatcagttgga
acgcctctgagcactccatcacctgagtcaggtaatacatttactgattcatcctcagcg
gactctgatatgacatccactaaaa--aatatgtcagacc--------------------
------------------------------------------------------------
----------------------------------accaccaatgttaacctcacctaatg
actttccaaattgggttaaaacatacatcaaa-tttttacaaaactcgaatctcggtggt
attattccgacagtaaacggaaaacccgtacgtcagatcactgatgatgaactcaccttc
ttgtataacacttttcaaatatttgctccctctcaattcctacctacctgggtcaaagac
atcctatccgttgattatacggatatcatgaaaattctttccaaaagtattgaaaaaatg
caatctgatacccaagaggcaaacgacattgtgaccctggcaaatttgcaatataatggc
agtacacctgcagatgcatttgaaacaaaagtcacaaacattatcgacagactgaacaat
aatggcattcatatcaataacaaggtcgcatgccaattaattatgagaggtctatctggc
gaatataaatttttacgctacacacgtcatcgacatctaaatatgacagtcgctgaactg
ttcttagatatccatgctatttatgaagaacaacagggatcgagaaacagtaaacctaat
tacaggagaaatccg--------------------------------------------a
gtgatgagaagaatgattctcgcagctatacgaatacaaccaaacccaaagttatagctc
ggaatcctcaaaaaacaaataattcgaaatcgaaaacagccagggctcacaatgtatcca
catctaataactctcccagcacggacaacgattccatcagtaaatcaactactgaaccga
ttcaattgaacaataagcacgaccttcatcttaggccagaaacttactgaatctacagta
aatcatactaatcattctgatgatgaactccctggacacctccttctcgattcaggagca
tcacgaacccttataagatctgctcatcacatacactcagcatcatctaatcctgacata
aacgtagttgatgctc-------aaaaaaga-aatataccaattaacgctattggtgacc
tacaatttcacttccaggacaacaccaaaacatcaataaaggtattgcacactcctaaca
tagcctatgacttactcagtttgaatgaattggctgcagtagatatcacagcatgcttta
ccaaaaacgtcttagaacgatctgacggcactgtacttgcacctatcgtaaaatatggag
acttttactgggtatctaaaaagtacttgcttccatcaaatatctccgtacccaccatca
ataatgtccatacaagtgaaagtacacgcaaatatccttatcctttcattcatcgaatgc
ttgcgcatgccaatgcacagac-aattcgatactcacttaaaaataacaccatcacgtat
tttaacgaatcagatgtcgactggtctagtgctattgactatcaatgtcctgattgttta
atcggcaaaagcaccaaacacagacatatcaaaggttcacgactaaaataccaaaattca
tacgaaccctttcaatacctacatactgacatatttggtccagttcacaacctaccaaaa
agtgcaccatcatatttcatctcatttactgatg-agacaacaaaattccgttgggttta
tccattacacgaccgtcgcgaggactctatcctcgatgtttttactacgatactagcttt
tattaaaaaccagtttcaggccagtgtcttggttatacaaatggaccgtggttctgagta
tactaacagaactctccataaattccttg---aa-aaaaatggtataactccatgctata
caaccacagcggattcccgagcacatggagtcgctgaacggctaaaccgtaccttattag
atgactgccgtactcaactgcaatgtagtggtttaccgaaccatttatggttctctgcaa
tcgaattttctactattgtgagaaattcactagcttcacctaaaagcaaaaaatctgcaa
gacaacatgctggcttggcaggacttgatatcagtactttgttacctttcggtcaacctg
ttatcgtcaatgatcacaaccctaactccaaaatacatcctcgtggcatcccaggctacg
ctctacatccgtctcgaaactcttatggatatatcatctatcttccatccttaaagaaga
cagtagatacaactaactatgttattcttcagggcaaggaatccagattagatcaattca
attacgacgcactcactttcgatgaagacttaaaccgtttaactgcttcatatcattcgt
tcattgcgtcaaatgagatccaagaatccaatgatcttaacatagaatctgaccatgact
tccaatctgacattgaactacatcctgagcaaccgagaaatgtcctttcaaaagctgtga
gtccaaccgattccacacctccatcaactcatactgaagattcaaaacctatttctaaaa
ccaatattcgcgcacccagagaagttgaccccaacatatctgaatctaatattcttccat
caaagaagagatctagcaccccccaaatttccaatatcgagagtaccggttcgggtggta
tgcataaattaaatgttcctttacttgctcccatgtcccaatctaacacacatgagtcgt
cgcacgccagtaaatctaaagatttcagacactcagactcgtacagtgaaaatgagacta
atcatacaaacgtaccaatatccagtacgggtggtaccaacaacaaaactgttccgcaga
taagtgaccaagagactgagaaaaggattatacaccgttcaccttcaatcgatgcttctc
caccggaaaataattcatcgcacaatattgttcctatcaaaacgccaactactgtttctg
aacagaataccgaggaatctatcatcgctgatctcccacttcccgatctgcctccagaac
ctcctaccgaattatcagactcctttaaagaacttccaccgatcaattctcgtcaaacta
attccagtttgggtggtattggtgactctaatgcctatactactatcaacagtaagaaaa
gatcattagaagataatgaaactgaaattaaggtatcacgagacacatggaatactaaga
atatgcgtagtttagaacctccgagatcgaagaaacgaattcacctgattgcagctgtaa
aagcagtaaaatcaatcaaaccaatacggacaaccttaagatacgatgaggcaatcacct
ataataaagatattaaagaaaaggaaaaatatatcgaagcataccacaaagaagtcaacc
aactattgaaaatgaatacttgggacactgacaaatattatgacagaaaagaaatagacc
ctaaaagagtaataaactcaatgtttatcttcaacaagaaacgtgacggtactcataaag
ctagatttgttgcaagaggtgatattcagcatcctgacacttacgactcaggcatgcaat
ccaataccgtacatcactatgcattgatgacatccctatcactttcattagacaataact
actatattacacaattagacatatcttcggcatatttgtatgcagacatcaaagaagaat
tatacataagacctccaccacatttaggaatgaatgataagttgatacgtttgaagaaat
cactttatggattgaaacaaagtggagcgaactggtacgaaactatcaaatcatacctga
taaaacagtgtggtatggaagaagttcgtggatggtcatgcgtatttaagaatagtcaag
taacaatatgtttatttgttgacgacatgattttatttagcaaagacttaaatgcaaata
agaaaatcataacaacactcaagaaacaatacgatacaaagataataaatctgggtgaaa
gtgataacgaaattcagtacgacatacttggcttagaaatcaaatatcaaagaggtaaat
acatgaaattaggtatggaaaactcattaactgagaaaatacccaaattaaacgtacctt
tgaatccaaaaggaagaaaacttagcgctccaggtcaaccaggtctttatatagaccagg
atgaactagaaatagatgaagatgaatacaaagagaaggtacatgaaatgcaaaagttga
ttggtctagcttcatatgttggatataaatttagatttgacttactatactacatcaaca
cacttgctcaacatatactattcccctctaggcaagttttagacatgacatatgagttaa
tacaattcatgtgggacactagagataaacaactgatatggcacaaaaacaaacctaccg
agccagataataaactagtcgcaataagtgatgcttcatatggtaaccaaccatattaca
agtcacaaattggtaacattttcctactcaacggaaaagtgatt-ggaggaaagtcgaca
aaggcttcgttaacatgcacttcaactacagaagcagaaatacacgcagtcagtgaagct
attccgctattgaataacctcagtcaccttgtgcaagaacttaacaagaaaccaattatt
aaaggcttacttactgatagtagatcaacgatcagtataattaagtctacaaatgaagag
aaatttagaaacagattttttggcacaaaggcaatgagacttagagatgaagtatcaggt
aataatttatacgtatactacatcgagaccaagaagaacattgctgatgtgatgacaaaa
cctcttccgataaaaacatttaaactattaactaacaaatggattcattagatctattac
attatgggtggtatgttggaataaaaatcaactatcatctactaactagtatttacgtta
ctagtatattatcatatacggtgttagaa-gatgacgcaaatgatgagaaatagtcatct
aaattagtggaagctgaaacgcaaggattgataatgtaataggatcaatgaatattaaca
tataaaacgatgataataatatttatagaat---tgtgtagaattacagattccctttta
tggattcctaaatcctcgaggagaacttctagtatattctgtatacctaatattatagcc
ttaatc-acaatggaatcccaacaattatctaattacccacacatttctc-
>DBVPG6044_f27
tgttggaataaaaatcaactatcatctactaactagtatttacgttactagtatattatc
atatacggtgttagaa-gatgacgcaaatgatgagaaatagtcatctaaattagtggaag
ctgaaacgcaaggattgataatgtaataggatcaatgaatattaacatataaaacgatga
taataatatttatagaat---tgtgtagaattacagattcccttttatggattcctaaat
cctcgaggagaacttctagtatattctgtatacctaatattatagcctttatcaacaatg
gaatcccaacaattatctaattacccacacatttctcatggtagcgcctgtgcttcggtt
acttctaaggaagtccacacaaatcaagatccgttagacgtttcagcttccaaaattcaa
gaatatgataaggcttccactaaggctaactctcaacagacaacaacacctgcttcatca
gctgttccagagaacccccatcatgcctctcctcaacctgcttcagtaccac---ctcca
cagaatgggccgtacccacagcagtgcatgatgac------ccaaaaccaagccaatcca
tctggttggtcattttacggacacccatctatgattccgtatacaccttatcaaatgtcg
cctatgtactttccacctgggccacaatcacagtttccgcagtatccatcatcagttgga
acgcctctgagcactccatcacctgagtcaggtaatacatttactgattcatcctcagcg
gactctgatatgacatccactaaaa--aatatgtcagacc--------------------
------------------------------------------------------------
----------------------------------accaccaatgttaacctcacctaatg
actttccaaattgggttaaaacatacatcaaa-tttttacaaaactcgaatctcggtggt
attattccgacagtaaacggaaaacccgtacgtcagatcactgatgatgaactcaccttc
ttgtataacacttttcaaatatttgctccctctcaattcctacctacctgggtcaaagac
atcctatccgttgattatacggatatcatgaaaattctttccaaaagtattgaaaaaatg
caatctgatacccaagaggcaaacgacattgtgaccctggcaaatttgcaatataatggc
agtacacctgcagatgcatttgaaacaaaagtcacaaacattatcgacagactgaacaat
aatggcattcatatcaataacaaggtcgcatgccaattaattatgagaggtctatctggc
gaatataaatttttacgctacacacgtcatcgacatctaaatatgacagtcgctgaactg
ttcttagatatccatgctatttatgaagaacaacagggatcgagaaacagcaaacctaat
tacaggagaaatccg--------------------------------------------a
gtgatgagaagaatgattctcgcagctatacgaatacaaccaaacccaaagttatagctc
ggaatcctcaaaaaacaaataattcgaaatcgaaaacagccagggctcacaatgtatcca
catctaataactctcccagcacggacaacgattccatcagtaaatcaactactgaaccga
ttcaattgaacaataagcacgaccttcatcttaggccagaaacttactgaatctacagta
aatcatactaatcattctgatgatgaactccctggacacctccttctcgattcaggagca
tcacgaacccttataagatctgctcatcacatacactcagcatcatctaatcctgacata
aacgtagttgatgctc-------aaaaaaga-aatataccaattaacgctattggtgacc
tacaatttcacttccaggacaacaccaaaacatcaataaaggtattgcacactcctaaca
tagcctatgacttactcagtttgaatgaattggctgcagtagatatcacagcatgcttta
ccaaaaacgtcttagaacgatctgacggcactgtacttgcacctatcgtacaatatggag
acttttactgggtatctaaaaagtacttgcttccatcaaatatctccgtacccaccatca
ataatgtccatacaagtgaaagtacacgcaaatatccttatcctttcattcatcgaatgc
ttgcgcatgccaatgcacagac-aattcgatactcacttaaaaataacaccatcacgtat
tttaacgaatcagatgtcgactggtctagtgctattgactatcaatgtcctgattgttta
atcggcaaaagcaccaaacacagacatatcaaaggttcacgactaaaataccaaaattca
tacgaaccctttcaatacctacatactgacatatttggtccagttcacaacctaccaaaa
agtgcaccatcatatttcatctcatttactgatg-agacaacaaaattccgttgggttta
tccattacacgaccgtcgcgaggactctatcctcgatgtttttactacgatactagcttt
tattaaaaaccagtttcaggccagtgtcttggttatacaaatggaccgtggttctgagta
tactaacagaactctccataaattccttg---aa-aaaaatggtataactccatgctata
caaccacagcggattcccgagcacatggagtcgctgaacggctgaaccgtaccttattag
atgactgccgtactcaactgcaatgtagtggtttaccgaaccatttatggttctctgcaa
tcgaattttctactattgtgagaaattcactagcttcacctaaaagcaaaaaatctgcaa
gacaacatgctggcttggcaggacttgatatcagtactttgttacctttcggtcaacctg
ttatcgtcaatgatcacaaccctaactccaaaatacatcctcgtggcatcccaggctacg
ctctacatccgtctcgaaactcttatggatatatcatctatcttccatccttaaagaaga
cagtagatacaactaactatgttattcttcagggcaaggaatccagattagatcaattca
attacgacgcactcactttcgatgaagacttaaaccgtttaactgcttcatatcaatcgt
tcattgcgtcaaatgagatccaagaatccaatgatcttaacatagaatctgaccatgact
tccaatctgacattgaactacatcctgagcaaccgagaaatgtcctttcaaaagctgtga
gtccaaccgattccacacctccatcaactcatactgaagattcaaaacctatttctaaaa
ccaatattcgcgcacccagagaagttgaccccaacatatctgaatctaatattcttccat
caaagaagagatctagcaccccccaaatttccaatatcgagagtaccggttcgggtggta
tgcataaattaaatgttcctttacttgctcccatgtcccaatctaacacacatgagtcgt
cgcacgccagtaaatctaaagatttcagacactcagactcgtacagtgaaaatgagacta
atcatacaaacgtaccaatatccagtacgggtggtaccaacaacaaaactgttccgcaga
taagtgaccaagagactgagaaaaggattatacaccgttcaccttcaatcgatgcttctc
caccggaaaataattcatcgcacaatattgttcctatcaaaacgccaactactgtttctg
aacagaataccgaggaatctatcatcgctgatctcccactccctgatctacctccagaat
ctcctaccgaattccctgacccatttaaagaactcccaccgataaattctcatcaaacta
attccagtttgggtggtattggtgactctaatgcctatactactatcaacagtaagaaaa
gatcattagaagataatgaaactgaaattaaggtatcacgagacacatggaatactaaga
atatgcgtagtttagaacctccgagatcgaagaaacgaattcacctgattgcagctgtaa
aagcagtaaaatcaatcaaaccaatacggacaactttaagatacgatgaggcaatcacct
ataataaagatattaaagaaaaggaaaaatatatcgaagcataccacaaagaagtcaacc
aactattgaaaatgaatacttgggacactgacaaatattatgacagaaaagaaatagacc
ctaaaagagtaataaactcaatgtttatcttcaacaagaaacgtgacggaactcataaag
ctagatttgttgcaagaggtgatattcagcatcctgacacttacgactcaggcatgcaat
ccaataccgtacatcactatgcattaatgacatccttgtcacttgcattagacaataact
actatattacacaattagacatatcttcggcatatttgtatgcagacatcaaagaagaat
tatacataagacctccaccacatttaggaatgaatgataagttgatacgtttgaagaaat
cactttatggattgaaacaaagtggagcgaactggtacgaaactatcaaatcatacctga
taaaacagtgtggtatggaagaagttcgtggatggtcatgcgtatttaagaatagtcaag
taacaatttgcttattcgttgatgatatgatattgttcagcaaagacttaaatgcaaata
agaaaatcataacaacactcaagaaacaatacgatacaaagataataaatctgggtgaaa
gtgataacgaaattcagtacgacatacttggcttagaaatcaaatatcaaagaggtaaat
acatgaaattaggtatggaaaactcattaactgagaaaatacccaaattaaacgtacctt
tgaatccaaaaggaagaaaacttagcgctccaggtcaaccaggtctttatatagaccagg
atgaactagaaatagatgaagatgaatacaaagagaaggtacatgaaatgcaaaagttga
ttggtctagcttcatatgttggatataaatttagatttgacttactatactacatcaaca
cacttgctcaacatatactattcccctctaggcaagttttagacatgacatatgagttaa
tacaattcatgtgggacactagagataaacaactgatatggcacaaaaacaaacctaccg
agccagataataaactagtcgcaataagtgatgcttcatatggtaaccaaccatattaca
agtcacaaattggtaacattttcctactcaacggaaaagtgatt-ggaggaaagtcgaca
aaggcttcgttaacatgcacttcaactacagaagcagaaatacacgcagtcagtgaagct
attccgctattgaataacctcagtcaccttgtgcaagaacttaacaagaaaccaattatt
aaaggcttacttactgatagtagatcaacgatcagtataattaagtctacaaatgaagag
aaatttagaaacagattttttggcacaaaggcaatgagacttagagatgaagtatcaggt
aataatttatacgtatactacatcgagaccaagaagaacattgctgatgtgatgacaaaa
cctcttccgataaaaacatttaaactattaactaacaaatggattcattagatctattac
attatgggtggtatgttggaataaaaatcaactatcatctactaactagtatttacgtta
ctagtatattatcatatacggtgttagaa-gatgacgcaaatgatgagaaatagtcatct
aaattagtggaagctgaaacgcaaggattgataatgtaataggatcaatgaatattaaca
tataaaacgatgataataatatttatagaat---tgtgtagaattacagattccctttta
tggattcctaaatcctcgaggagaacttctagtatattctgtatacctaatattatagcc
tttatcaacaatggaatcccaacaattatctaattacccacacatttctc-
>DBVPG6044_f92
tgttggaatagaaatcaactatcatctactaactagtatttacattactagtatattatc
atatacggtgttagaa-gatgacgcaaatgatgagaaatagtcatctaaattagtggaag
ctgaaacgcaaggattgataatgtaataggatcaatgaatattaacatataaaacgatga
taataatatttatagaat---tgtatagaaatatagattccattttgaggattcctatat
cctcgaggagaacttctagtatattctgtatacctaatattatagcctttatcaacaatg
gaatcccaacaattatctaattacccacatatttctcatggtagcgcctgtgcttcggtt
acttctaaggaagtccacacaaatcaagatccgttagacgtttcagcttccaaaattcaa
gaatatgataaggcttccactaaggctaactctcaacagacaacaacacctgcttcatca
gctgttccagagaacccccatcatgcctctcctcaaactgctcagtcacatt---cacca
cagaatgggccgtacccacagcagtgcatgatgacccaaaaccaaaaccaagccaatcca
tctggttggtcattttacggacacccatctatgattccgtatacaccttatcaaatgtcg
cctatgtactttccacctgggccacaatcacagtttccgcagtatccatcatcagttgga
acgcctctgagcactccatcacctgagtcaggtaatacatttactgattcatcctcagcg
gactctgatatgacatccactaaaa--aatatgtcagacc--------------------
------------------------------------------------------------
----------------------------------accaccaatgttaacctcacctaatg
actttccaaattgggttaaaacatacatcaaa-tttttacaaaactcgaatctcggtggt
attattccgacagtaaacggaaaacccgtacgtcagatcactgatgatgaactcaccttc
ttgtataacacttttcaaatatttgctccctctcaattcctacctacctgggtcaaagac
atcctatccgttgattatacggatatcatgaaaattctttccaaaagtattgaaaaaatg
caatctgatacccaagaggcaaacgacattgtgaccctggcaaatttgcaatataatggc
agtacacctgcagatgcatttgaaacaaaagtcacaaacattatcgacagactgaacaat
aatggcattcatatcaataacaaggtcgcatgccaattaattatgagaggtctatctggc
gaatataaatttttacgctacacacgtcatcgacatctaaatatgacagtcgctgaactg
ttcttagatatccatgctatttatgaagaacaacagggatcgagaaacagcaaacctaat
tacaggagaaatccg--------------------------------------------a
gtgatgagaagaatgattctcgcagctatacgaatacaaccaaacccaaagttatagctc
ggaatcctcaaaaaacaaataattcgaaatcgaaaacagccagggctcacaatgtatcca
catctaataactctcccagcacggacaacgattccatcagtaaatcaactactgaaccga
ttcaattgaacaataagcacgaccttcatcttaggccagaaacttactgaatctacagta
aatcatactaatcattctgatgatgaactccctggacacctccttctcgattcaggagca
tcacgaacccttataagatctgctcatcacatacactcagcatcatctaatcctgacata
aacgtagttgatgctc-------aaaaaaga-aatataccaattaacgctattggtgacc
tacaatttcacttccaggacaacaccaaaacatcaataaaggtattgcacactcctaaca
tagcctatgacttactcagtttgaatgaattggctgcagtagatatcacagcatgcttta
ccaaaaacgtcttagaacgatctgacggcactgtacttgcacctatcgtaaaatatggag
acttttactgggtatctaaaaagtacttgcttccatcaaatatctccgtacccaccatca
ataatgtccatacaagtgaaagtacacgcaaatatccttatcctttcattcatcgaatgc
ttgcgcatgccaatgcacagac-aattcgatactcacttaaaaataacaccatcacgtat
tttaacgaatcagatgtcgactggtctagtgctattgactatcaatgtcctgattgttta
atcggcaaaagcaccaaacacagacatatcaaaggttcacgactaaaataccaaaattca
tacgaaccctttcaatacctacatactgacatatttggtccagttcacaacctaccaaaa
agtgcaccatcctatttcatctcatttactgatg-agacaacaaaattccgttgggttta
tccattacacgaccgtcgcgaggactctatcctcgatgtttttactacgatactagcttt
tattaaaaaccagtttcaggccagtgtcttggttatacaaatggaccgtggttctgagta
tactaacagaactctccataaattccttg---aa-aaaaatggtataactccatgctata
caaccacagcggattcccgagcacatggagtcgctgaacggctgaaccgtaccttattag
atgactgccgtactcaactgcaatgtagtggtttaccgaaccatttatggttctctgcaa
tcgaattttctactattgtgagaaattcactagcttcacctaaaagcaaaaaatctgcaa
gacaacatgctggcttggcaggacttgatatcagtactttgttacctttcggtcaacctg
ttatcgtcaatgatcacaaccctaactccaaaatacatcctcgtggcatcccaggctacg
ctctacatccgtctcgaaactcttatggatatatcatctatcttccatccttaaagaaga
cagtagatacaactaactatgttattcttcagggcaaggaatccagattagatcaattca
attacgacgcactcactttcgatgaagacttaaaccgtttaactgcttcatatcattcgt
tcattgcgtcaaatgagatccaagaatccaatgttcttaacatagaatctgaccatgact
tccaatctgacattgaactacatcctgagcaaccgagaaatgtcctttcaaaagctgtga
gtccaaccgattccacacctccgtcaactcatactgaagattcgaaacgtgtttctaaaa
ccaatattcgcgcacccagagaagttgaccccaacatatctgaatctaatattcttccat
caaagaagagatctagcaccccccaaatttccaatatcgagagtaccggttcgggtggta
tgcataaattaaatgttcctttacttgctcccatgtcccaatctaacacacatgagtcgt
cgcacgccagtaaatctaaagatttcagacactcagactcgtacagtgaaaatgagacta
atcatacaaacgtaccaatatccagtacgggtggtaccaataacaagactgttccgcaga
caagcgaacaggagactgagaaaaggattatacaccgttcaccttcaatcgatgcttctc
caccggaaaataattcatcgcacaatattgttcctatcaaaacgccaactactgtttctg
aacagaataccgaggaatctattatcgctgatctcccacttcccgatctgcctccagaac
ctcctaccgaattatcagactcctttaaagaacttccaccgatcaattctcgtcaaacta
attccagtttgggtggtattggtgactctaatgcctatactactatcaacagtaagaaaa
gatcattagaagataatgaaactgaaattaaggtatcacgagacacatggaatactaaga
atatgcgtagtttagaacctccgagatcgaagaaacgaattcacctgattgcagctgtaa
aagcagtaaaatcaatcaaaccaatacggacaaccttaagatacgatgaggcaatcacct
ataataaagatattaaagaaaaagaaaaatatatcgaggcataccacaaagaagtcaatc
aactgttgaagatgaatacttgggacactgacaaatattatgacagaaaagaaatagacc
ctaaaagagtaataaattcaatgtttatcttcaacaggaaacgtgacggtactcataaag
ctagatttgttgcaagaggtgatattcagcatcctgacacttacgactcaggcatgcaat
ccaataccgtacatcactatgcattaatgacatccttgtcacttgcattagacaataact
actatattacacaattagacatatcttcggcatatttgtatgcagacatcaaagaagaat
tatacataagacctccaccacatttaggaatgaatgataagttgatacgtttgaagaaat
cactttatggattgaaacaaagtggagcgaactggtacgaaactatcaaatcatacctga
taaaacagtgtggtatggaagaagttcgtggatggtcatgcgtatttaagaatagtcaag
taacaatttgcttattcgttgatgatatgatattgttcagcaaagacttaaatgcaaata
agaaaatcataacaacactcaagaaacaatacgatacaaagataataaatctgggtgaaa
gtgataacgaaattcagtacgacatacttggcttagaaatcaaatatcaaagaggtaaat
acatgaaattaggtatggaaaactcattaactgagaaaatacccaaattaaacgtacctt
tgaatccaaaaggaagaaaacttagcgctccaggtcaaccaggtctttatatagaccagg
atgaactagaaatagatgaagatgaatacaaaaagaaggtacatgaaatgcaaaagttga
ttggtctagcttcatatgttggatataaatttagatttgacttactatactacatcaaca
cacttgctcaacatatactattcccctctaggcaagttttagacatgacatatgagttaa
tacaattcatgtgggacactagagataaacaactgatatggcacaaaaacaaacctaccg
agccagataataaactagtcgcaataagtgatgcttcatatggtaaccaaccatattaca
agtcacaaattggtaacattttcctactcaacggaaaagtgatt-ggaggaaagtcgaca
aaggcttcgttaacatgcacttcaactacagaagcagaaatacacgcagtcagtgaagct
attccgctattgaataacctcagtcaccttgtgcaagaacttaacaagaaaccaattatt
aaaggcttacttactgatagtagatcaacgatcagtataattaagtctacaaatgaagag
aaatttagaaacagattttttggcacaaaggcaatgagacttagagatgaagtatcaggt
aataatttatacgtatactatatcgagaccaagaagaacattgctgatgtgatgacaaaa
cctcttccgataaaaacatttaaactattaactaacaaatggattcattagatctattac
attatgggtggtatgttggaatagaaatcaactatcatctactaactagtatttacatta
ctagtatattatcatatacggtgttagaa-gatgacgcaaatgatgagaaatagtcatct
aaattagtggaagctgaaacgcaaggattgataatgtaataggatcaatgaatattaaca
tataaaacgatgataataatatttatagaat---tgtatagaattacagattccctttta
tggattcctaaatcctcgaggagaacttctagtatattctgtatacctaatattatagcc
tttatcaataatggaatcccaacaatta-----------------------
>DBVPG6044_f199
tgttggaatagaaatcaactatcatctactaactagtatttacattactagtatattatc
atatacggtgttagaa-gatgacgcaaatgatgagaaatagtcatctaaattagtggaag
ctgaaacgcaaggattgataatgtaataggatcaatgaatataaacatataaaacggaat
gaggaataatcgtaatattagtatgtagaaatatagattccattttgaggattcctatat
cctcgaggagaacttctagtatattctgtatacctaatattatagcctttatcaacaatg
gaatcccaacaattatctaattacccacacatttctcatggtagcgcctgtgcttcggtt
acttctaaggaagtccacacaaatcaagatccgttagacgtttcagcttccaaaattcaa
gaatatgataaggcttccactaaggctaactctcaacagacaacaacacctgcttcatca
gctgttccagagaacccccatcatgcctctcctcaacctgcttcagtaccac---ctcca
cagaatgggccgtacccacagcagtgcatgatgac------ccaaaaccaagccaatcca
tctggttggtcattttacggacacctatctatgattccgtatacaccttatcaaatgtcg
cctatgtactttccacctgggccacaatcacagtttccgcagtatccatcatcagttgga
acgcctctgagcactccatcacctgagtcaggtaatacatttactgattcatcctcagcg
gactctgatatgacatccactaaaa--aatatgtcagacc--------------------
------------------------------------------------------------
----------------------------------accaccaatgttaacctcacctaatg
actttccaaattgggttaaaacatacatcaaa-tttttacaaaactcgaatctcggtggt
attattccgacagtaaacggaaaacccgtacgtcagatcactgatgatgaactcaccttc
ttgtataacacttttcaaatatttgctccctctcaattcctacctacctgggtcaaagac
atcctatccgttgattatacggatatcatgaaaattctttccaaaagtattgaaaaaatg
caatctgatacccaagaggcaaacgacattgtgaccctggcaaatttgcaatataatggc
agtacacctgcagatgcatttgaaacaaaagtcacaaacattatcgacagactgaacaat
aatggcattcatatcaataacaaggtcgcatgccaattaattatgagaggtctatctggc
gaatataaatttttacgctacacacgtcatcgacatctaaatatgacagtcgctgaactg
ttcttagatatccatgctatttatgaagaacaacagggatcgagaaacagcaaacctaat
tacaggagaaatcgg--------------------------------------------a
gtgatgagaagaatgattctcgcagctatacgaatacaaccaaacccaaagttatagctc
ggaatcctcaaaaaacaaataattcgaaatcgaaaacagccagggctcacaatgtatcca
catctattaactctcccagcacggacaacgattccatcagtaaatcaactactgaaccga
ttcaattgaacaataagcacgaccttcatcttaggccagaaacttactgaatctacagta
aatcatactaatcattctgatgatgaactccctggacacctccttctcgattcaggagca
tcacgaacccttataagatctgctcatcacatacactcagcatcatctaatcctgacata
aacgtagttgatgctc-------aaaaaaga-aatataccaattaacgctattggtgacc
tacaatttcacttccaggacaacaccaaaacatcaataaaggtattgcacactcctaaca
tagcctatgacttactcagtttgaatgaattggctgcagtagatatcacagcatgcttta
ccaaaaacgtcttagaacgatctgacggcactgtacttgcacctatcgtacaatatggag
acttttactgggtatctaaaaagtacttgcttccatcaaatatctccgtacccaccatca
ataatgtccatacaagtgaaagtacacgcaaatatccttatcctttcattcatcgaatgc
ttgcgcatgccaatgcacagac-aattcgatactcacttaaaaataacaccatcacgtat
tttaacgaatcagatgtcgactggtctagtgctattgactatcaatgtcctgattgttta
atcggcaaaagcaccaaacacagacatatcaaaggttcacgactaaaataccaaaattca
tacgaaccctttcaatacctacatactgacatatttggtccagttcacaacctaccaaaa
agtgcaccatcatatttcatctcatttactgatg-agacaacaaaattccgttgggttta
tccattacacgaccgtcgcgaggactctatcctcgatgtttttactacgatactagcttt
tattaaaaaccagtttcaggccagtgtcttggttatacaaatggaccgtggttctgagta
tactaacagaactctccataaattccttg---aa-aaaaatggtataactccatgctata
caaccacagcggattcccgagcacatggagtcgctgaacggctaaaccgtaccttattag
atgactgccgtactcaactgcaatgtagtggtttaccgaaccatttatggttctctgcaa
tcgaattttctactattgtgagaaattcactagcttcacctaaaagcaaaaaatctgcaa
gacaacatgctggcttggcaggacttgatatcagtactttgttacctttcggtcaacctg
ttatcgtcaatgatcacaaccctaactccaaaatacatcctcgtggcatcccaggctacg
ctctacatccgtctcgaaactcttatggatatatcatctatcttccatccttaaagaaga
cagtagatacaactaactatgttattcttcagggcaaggaatccagattagatcaattca
attacgacgcactcactttcgatgaagacttaaaccgtttaactgcttcatatcaatcgt
tcattgcgtcaaatgagatccaagaatccaatgatcttaacatagaatctgaccatgact
tccaatctgacattgaactacatcctgagcaaccgagaaatgtcctttcaaaagctgtga
gtccaaccgattccacacctccatcaactcatactgaagattcaaaacctatttctaaaa
ccaatattcgcgcacccagagaagttgaccccaacatatctgaatctaatattcttccat
caaagaagagatctagcaccccccaaatttccaatatcgagagtaccggttcgggtggta
tgcataaattaaatgttcctttacttgctcccatgtcccaatctaacacacatgagtcgt
cgcacgccagtaaatctaaagatttcagacactcagactcgtacagtgaaaatgagacta
atcatacaaacgtaccaatatccagtacgggtggtaccaataacaagactgttccgcaga
taagcgaccaggagactgagaaaaggattatacaccgttcaccttcaatcgatgcttctc
caccggaaaataattcatcgcacaatattgttcctatcaaaacgccaactactgtttctg
aacagaataccgaggaatctatcatcgctgatctcccacttcccgatctgcctccagaac
ctcctaccgaattatcagactcctttaaagaacttccaccgatcaattctcgtcaaacta
attccagtttgggtggtattggtgactctaatgcctatactactatcaacagtaagaaaa
gatcattagaagataatgaaactgaaattaaggtatcacgagacacatggaatactaaga
atatgcgtagtttagaacctccgagatcgaagaaacgaattcacctgattgcagctgtaa
aagcagtaaaatcaatcaaaccaatacgaacaaccttacgatacgatgaggcaatcacct
ataataaagatattaaagaaaaagaaaaatatatcaaggcataccacaaagaagtcaacc
aactattgaaaatgaatacttgggacactgacaaatattatgacagaaaagaaatagacc
ctaaaagagtaataaactcaatgtttatcttcaacaagaaacgtgacggtactcataaag
ctagatttgttgcaagaggtgatattcagcatcctgacacttacgactcaggcatgcaat
ccaataccgtacatcactatgcattaatgacatccttgtcacttgcattagacaataact
actatattacacaattagacatatcttcggcatatttgtatgcagacatcaaagaagaat
tatacataagacctccaccacatttaggaatgaatgataagttgatacgtttgaagaaat
cactttatggattgaaacaaagtggagcgaactggtacgaaactatcaaatcatacctga
taaaacagtgtggtatggaagaagttcgtggatggtcatgcgtatttaagaatagtcaag
taacaatttgcttattcgttgatgatatgatattgttcagcaaagacttaaatgcaaata
agaaaatcataacaacactcaagaaacaatacgatacaaagataataaatctgggtgaaa
gtgataacgaaattcagtacgacatacttggattagagatcaaatatcaaagaagcaagt
acatgaaattaggtatggaaaaatctttgacagaaaaattacccaaattaaacgtacctt
tgaatccaaaaggaagaaaacttagcgctccaggtcaaccaggtctttatatagaccagg
atgaactagaaatagatgaagatgaatacaaagagaaggtacatgaaatgcaaaagttga
ttggtctagcttcatatgttggatataaatttagatttgacttactatactacatcaaca
cacttgctcaacatatactattcccctctaggcaagttttagacatgacatatgagttaa
tacaattcatgtgggacactagagataaacaactgatatggcacaaaaacaaacctaccg
agccaaataataaactagtcgcaataagtgatgcttcatatggtaaccaaccatattaca
agtcacaaattggtaacattttcctactcaacggaaaagtgatt-ggaggaaagtcgaca
aaggcttcgttaacatgcacttcaactacagaagcagaaatacacgcagtcagtgaagct
attccgctattgaataacctcagtcaccttgtgcaagaacttaacaagaaaccaattatt
aaaggcttacttactgatagtagatcaacgatcagtataattaagtctacaaatgaagag
aaatttagaaacagattttttggcacaaaggcaatgagacttagagatgaagtatcaggt
aataatttatacgtatactacatcgagaccaagaagaacattgctgatgtgatgacaaaa
cctcttccgataaaaacatttaaactattaactaacaaatggattcattagatctattac
attatgggtggtatgttggaatagaaatcaactatcatctactaactagtatttacatta
ctagtatattatcatatacggtgttagaa-gatgacgcaaatgatgagaaatagtcatct
aaattagtggaagctgaaacgcaaggattgataatgtaataggatcaatgaatataaaca
tataaaacggaatgaggaataatcgtaatattagtatgtagaaatatagattccattttg
aggattcctatatcctcgaggagaacttctagtatattctgtatacctaatattatagcc
tttatcaacaatggaatcccaacaattatctaattacccacacatttctca
>DBVPG6044_f220
tgttggaatagaaatcaactatcatctactaactagtatttacattactagtatattatc
atatacggtgttagaa-gatgacgcaaatgatgagaaatagtcatctaaattagtggaag
ctgaaacgcaaggattgataatgtaataggatcaatgaatataaacatataaaacggaat
gaggaataatcgtaatattagtatgtagaaatatagattccattttgaggattcctatat
cctcgaggagaacttctagtatattctgtatacctaatattatagcctttatcaacaatg
gaatcccaacaattatctaattacccacccatatctcatggtagcgcctgtgcttcggtt
acttctaaggaagtccacacaaatcaagatccgttagacgtttcagcttccaaaattcaa
gaatatgataaggcttccactaaggctagctctcaacagacaacaacacctgggacatca
gctgttccagagaacccccatcatgcctctcctcaacctgcttcagtaccac---ctcca
cagaatgggccgtacccacagcagtgcatgatgac------ccaaaaccaagccaatcca
tctggttggtcattttacggacacccatctatgattccgtatacaccttatcaaatgtcg
cctatgtactttccacctgggccacaatcacagtttccgcagtatccatcatcagttgga
acgcctctgagcactccatcacctgagtcaggtaatacatttactgattcatcctcagcg
gactctgatatgacatccactaaaa--aatatgtcagacc--------------------
------------------------------------------------------------
----------------------------------accaccaatgttaacctcacctaatg
actttccaaattgggttaaaacatacatcaaa-tttttacaaaactcgaatctcggtggt
attattccgacagtaaacggaaaacccgtacgtcagatcactgatgatgaactcaccttc
ttgtgtaacacttttcaaatatttgctccctctcaattcctacctacctgggtcaaagac
atcctatccgttgattatacggatatcatgaaaattctttccaaaagtattgaaaaaatg
caatctgatacccaagaggcaaacgacattgtgaccctggcaaatttgcaatataatggc
agtacacctgcagatgcatttgaaacaaaagtcacaaacattatcgacagactgaacaat
aatggcattcatatcaataacaaggtcgcatgccaattaattatgagaggtctatctggc
gaatataaatttttacgctacacacgtcatcgacatctaaatatgacagtcgctgaactg
ttcttagatatccatgctatttatgaagaacaacagggatcgagaaacagcaaacctaat
tacaggagaaatcgg--------------------------------------------a
gtgatgagaagaatgattctcgcagctatacgaatacaaccaaacccaaagttatagctc
ggaatcctcaaaaaacaaataattcgaaatcgaaaacagccagggctcacaatgtatcca
catctattaactctcccagcacggacaacgattccatcagtaaatcaactactgaaccga
ttcaattgaacaataagcacgaccttcatcttaggccagaaacttactgaatctacagta
aatcatactaatcattctgatgatgaactccctggacacctccttctcgattcaggagca
tcacgaacccttataagatctgctcatcacatacactcagcatcatctaatcctgacata
aacgtagttgatgctc-------aaaaaaga-aatataccaattaacgctattggtgacc
tacaatttcacttccaggacaacaccaaaacatcaataaaggtattgcacactcctaaca
tagcctatgacttactcagtttgaatgaattggctgcagtagatatcacagcatgcttta
ccaaaaacgtcttagaacgatctgacggcactgtacttgcacctatcgtacaatatggag
acttttactgggtatctaaaaagtacttgcttccatcaaatatctccgtacccaccatca
ataatgtccatacaagtgaaagtacacgcaaatatccttatcctttcattcatcgaatgc
ttgcgcatgccaatgcacagac-aattcgatactcacttaaaaataacaccatcacgtat
tttaacgaatcagatgtcgactggtctagtgctattgactatcaatgtcctgattgttta
atcggcaaaagcaccaaacacagacatatcaaaggttcacgactaaaataccaaaattca
tacgaaccctttcaatacctacatactgacatatttggtccagttcacaacctaccaaaa
agtgcaccatcatatttcatctcatttactgatg-agacaacaaaattccgttgggttta
tccattacacgaccgtcgcgaggactctatcctcgatgtttttactacgatactagcttt
tattaaaaaccagtttcaggccagtgtcttggttatacaaatggaccgtggttctgagta
tactaacagaactctccataaattccttg---aa-aaaaatggtataactccatgctata
caaccacagcggattcccgagcacatggagtcgctgaacggctaaaccgtaccttattag
atgactgccgtactcaactgcaatgtagtggtttaccgaaccatttatggttctctgcaa
tcgaattttctactattgtgagaaattcactagcttcacctaaaagcaaaaaatctgcaa
gacaacatgctggcttggcaggacttgatatcagtactttgttacctttcggtcaacctg
ttatcgtcaatgatcacaaccctaactccaaaatacatcctcgtggcatcccaggctacg
ctctacatccgtctcgaaactcttatggatatatcatctatcttccatccttaaagaaga
cagtagatacaactaactatgttattcttcagggcaaggaatccagattagatcaattca
attacgacgcactcactttcgatgaagacttaaaccgtttaactgcttcatatcaatcgt
tcattgcgtcaaatgagatccaagaatccaatgatcttaacatagaatctgaccatgact
tccaatctgacattgaactacatcctgagcaaccgagaaatgtcctttcaaaagctgtga
gtccaaccgattccacacctccatcaactcatactgaagattcgaaacgtgtttctaaaa
ccaatattcgcgcacccagagaagttgaccccaacatatctgaatctaatattcttccat
caaagaagagatctagcaccccccaaatttccaatatcgagagtaccggttcgggtggta
tgcataaattaaatgttcctttacttgctcccatgtcccaatctaacacacatgagtcgt
cgcacgccagtaaatctaaagatttcagacactcagactcgtacagtgaaaatgagacta
atcatacaaacgtaccaatatccagtacgggtggtaccaataacaagactgttccgcaga
taagcgaccaggagactgagaaaaggattatacaccgttcaccttcaatcgatgcttctc
caccggaaaataattcatcgcacaatattgttcctatcaaaacgccaactactgtttctg
aacagaataccgaggaatctatcatcgctgatctcccacttcccgatctgcctccagaac
ctcctaccgaattatcagactcctttaaagaacttccaccgatcaattctcgtcaaacta
attccagtttgggtggtattggtgactctaatgcctatactactatcaacagtaagaaaa
gatcattagaagataatgaaactgaaattaaggtatcacgagacacatggaatactaaga
acatgcgtagtttagaacctccgagatcgaagaaacgaattcacctgattgcagctgtaa
aagcagtaaaatcaatcaaaccaatacggacaaccttacgatacgatgaggcaatcacct
ataataaagatattaaagaaaaagaaaaatatatcgaggcataccacaaagaagtcaatc
aactgttgaagatgaaaacttgggacactgacaaatattatgacagaaaagaaatagacc
ctaaaagagtaataaattcaatgtttatcttcaacaggaaacgtgacggtactcataaag
ctagatttgttgcaagaggtgatattcagcatcctgacacttacgactcaggcatgcaat
ccaataccgtacatcactatgcattgatgacatccctatcactttcattagacaataact
actatattacacaattagacatatcttcggcatatttgtatgcagacatcaaagaagaat
tatacataagacctccaccacatttaggaatgaatgataagttgatacgtttgaagaaat
cactttatggattgaaacaaagtggagcgaactggtacgaaactatcaaatcatacctga
taaaacagtgtggtatggaagaagttcgtggatggtcatgcgtatttaagaatagtcaag
taacaatatgtttatttgttgacgacatgattttatttagcaaagacttaaatgcaaata
agaaaatcataacaacactcaagaaacaatacgatacaaagataataaatctgggtgaaa
gtgataacgaaattcagtacgacatacttggcttagaaatcaaatatcaaagaggtaaat
acatgaaattaggtatggaaaaatctttgacagaaaaattacccaaattaaacgtacctt
tgaatccaaaaggaagaaaacttagcgctccaggtcaaccaggtctttatatagaccagg
atgaactagaaatagatgaagatgaatacaaagagaaggtacatgaaatgcaaaagttga
ttggtctagcttcatatgttggatataaatttagatttgacttactatactacatcaaca
cacttgctcaacatatactattcccctctaggcaagttttagacatgacatatgagttaa
tacaattcatgtgggacactagagataaacaactgatatggcacaaaaacaaacctaccg
agccaaataataaactagtcgcaataagtgatgcttcatatggtaaccaaccatattaca
agtcacaaattggtaacattttcctactcaacggaaaagtgatt-ggaggaaagtcgaca
aaggcttcgttaacatgcacttcaactacagaagcagaaatacacgcagtcagtgaagct
attccgctattgaataacctcagtcaccttgtgcaagaacttaacaagaaaccaattatt
aaaggcttacttactgatagtagatcaacgatcagtataattaagtctacaaatgaagag
aaatttagaaacagattttttggcacaaaggcaatgagacttagagatgaagtatcaggt
aataatttatacgtatactacatcgagaccaagaagaacattgctgatgtgatgacaaaa
cctcttccgataaaaacatttaaactattaactaacaaatggattcattagatctattac
attatgggtggtatgttggaatagaaatcaactatcatctactaactagtatttacatta
ctagtatattatcatatacggtgttagaa-gatgacgcaaatgatgagaaatagtcatct
aaattagtggaagctgaaacgcaaggattgataatgtaataggatcaatgaatataaaca
tataaaacggaatgaggaataatcgtaatattagtatgtagaaatatagattccattttg
aggattcctatatcctcgaggagaacttctagtatattctgtatacctaatattatagcc
tttatcaacaatggaatcccaacaattatctaattacccacacatttctca
>DBVPG6044_f223
tgttggaatagaaatcaactatcatctactaactagtatttacattactagtatattatc
atatacggtgttagaa-gatgacgcaaatgatgagaaatagtcatctaaattagtggaag
ctgaaacgcaaggattgataatgtaataggatcaatgaatataaacatataaaacggaat
gaggaataatcgtaatattagtatgtagaaatatagattccattttgaggattcctatat
cctcgaggagaacttctagtatattctgtatacctaatattatagcctttatcaacaatg
gaatcccaacaattatctaattacccacccatatctcatggtagcgcctgtgcttcggtt
acttctaaggaagtccacacaaatcaagatccgttagacgtttcagcttccaaaattcaa
gaatatgataaggcttccactaaggctagctctcaacagacaacaacacctgggacatca
gctgttccagagaacccccatcatgcctctcctcaacctgcttcagtaccac---ctcca
cagaatgggccgtacccacagcagtgcatgatgac------ccaaaaccaagccaatcca
tctggttggtcattttacggacacccatctatgattccgtatacaccttatcaaatgtcg
cctatgtactttccacctgggccacaatcacagtttccgcagtatccatcatcagttgga
acgcctctgagcactccatcacctgagtcaggtaatacatttactgattcatcctcagcg
gactctgatatgacatccactaaaa--aatatgtcagacc--------------------
------------------------------------------------------------
----------------------------------accaccaatgttaacctcacctaatg
actttccaaattgggttaaaacatacatcaaa-tttttacaaaactcgaatctcggtggt
attattccgacagtaaacggaaaacccgtacgtcagatcactgatgatgaactcaccttc
ttgtgtaacacttttcaaatatttgctccctctcaattcctacctacctgggtcaaagac
atcctatccgttgattatacggatatcatgaaaattctttccaaaagtattgaaaaaatg
caatctgatacccaagaggcaaacgacattgtgaccctggcaaatttgcaatataatggc
agtacacctgcagatgcatttgaaacaaaagtcacaaacattatcgacagactgaacaat
aatggcattcatatcaataacaaggtcgcatgccaattaattatgagaggtctatctggc
gaatataaatttttacgctacacacgtcatcgacatctaaatatgacagtcgctgaactg
ttcttagatatccatgctatttatgaagaacaacagggatcgagaaacagcaaacctaat
tacaggagaaatcgg--------------------------------------------a
gtgatgagaagaatgattctcgcagctatacgaatacaaccaaacccaaagttatagctc
ggaatcctcaaaaaacaaataattcgaaatcgaaaacagccagggctcacaatgtatcca
catctattaactctcccagcacggacaacgattccatcagtaaatcaactactgaaccga
ttcaattgaacaataagcacgaccttcatcttaggccagaaacttactgaatctacagta
aatcatactaatcattctgatgatgaactccctggacacctccttctcgattcaggagca
tcacgaacccttataagatctgctcatcacatacactcagcatcatctaatcctgacata
aacgtagttgatgctc-------aaaaaaga-aatataccaattaacgctattggtgacc
tacaatttcacttccaggacaacaccaaaacatcaataaaggtattgcacactcctaaca
tagcctatgacttactcagtttgaatgaattggctgcagtagatatcacagcatgcttta
ccaaaaacgtcttagaacgatctgacggcactgtacttgcacctatcgtacaatatggag
acttttactgggtatctaaaaagtacttgcttccatcaaatatctccgtacccaccatca
ataatgtccatacaagtgaaagtacacgcaaatatccttatcctttcattcatcgaatgc
ttgcgcatgccaatgcacagac-aattcgatactcacttaaaaataacaccatcacgtat
tttaacgaatcagatgtcgactggtctagtgctattgactatcaatgtcctgattgttta
atcggcaaaagcaccaaacacagacatatcaaaggttcacgactaaaataccaaaattca
tacgaaccctttcaatacctacatactgacatatttggtccagttcacaacctaccaaaa
agtgcaccatcatatttcatctcatttactgatg-agacaacaaaattccgttgggttta
tccattacacgaccgtcgcgaggactctatcctcgatgtttttactacgatactagcttt
tattaaaaaccagtttcaggccagtgtcttggttatacaaatggaccgtggttctgagta
tactaacagaactctccataaattccttg---aa-aaaaatggtataactccatgctata
caaccacagcggattcccgagcacatggagtcgctgaacggctaaaccgtaccttattag
atgactgccgtactcaactgcaatgtagtggtttaccgaaccatttatggttctctgcaa
tcgaattttctactattgtgagaaattcactagcttcacctaaaagcaaaaaatctgcaa
gacaacatgctggcttggcaggacttgatatcagtactttgttacctttcggtcaacctg
ttatcgtcaatgatcacaaccctaactccaaaatacatcctcgtggcatcccaggctacg
ctctacatccgtctcgaaactcttatggatatatcatctatcttccatccttaaagaaga
cagtagatacaactaactatgttattcttcagggcaaggaatccagattagatcaattca
attacgacgcactcactttcgatgaagacttaaaccgtttaactgcttcatatcaatcgt
tcattgcgtcaaatgagatccaagaatccaatgatcttaacatagaatctgaccatgact
tccaatctgacattgaactacatcctgagcaaccgagaaatgtcctttcaaaagctgtga
gtccaaccgattccacacctccatcaactcatactgaagattcaaaacctatttctaaaa
ccaatattcgcgcacccagagaagttgaccccaacatatctgaatctaatattcttccat
caaagaagagatctagcaccccccaaatttccaatatcgagagtaccggttcgggtggta
tgcataaattaaatgttcctttacttgctcccatgtcccaatctaacacacatgagtcgt
cgcacgccagtaaatctaaagatttcagacactcagactcgtacagtgaaaatgagacta
atcatacaaacgtaccaatatccagtacgggtggtaccaataacaagactgttccgcaga
caagcgaacaggagactgagaaaaggattatacaccgttcaccttcaatcgatgcttctc
caccggaaaataattcatcgcacaatattgttcctatcaaaacgccaactactgtttctg
aacagaataccgaggaatctattatcgctgatctcccacttcccgatctgcctccagaac
ctcctaccgaattatcagactcctttaaagaacttccaccgatcaattctcgtcaaacta
attccagtttgggtggtattggtgactctaatgcctatactactatcaacagtaagaaaa
gatcattagaagataatgaaactgaaattaaggtatcacgagacacatggaatactaaga
atatgcgtagtttagaacctccgagatcgaagaaacgaattcacctgattgcagctgtaa
aagcagtaaaatcaatcaaaccaatacggacaactttaagatacgatgaggcaatcacct
ataataaagatattaaagaaaaggaaaaatatatcgaagcataccacaaagaagtcaacc
aactattgaaaatgaatacttgggacactgacaaatattatgacagaaaagaaatagacc
ctaaaagagtaataaactcaatgtttatcttcaacaagaaacgtgacggaactcataaag
ctagatttgttgcaagaggtgacattcagcatcctgatacgtacgatacaggtatgcaat
ccaacactgtacatcattatgcgttgatgacatccctgtcacttgcattagacaataact
actatattacacaattagacatatcttcggcatatttgtatgcagacatcaaagaagaat
tatacataagacctccaccacatttaggaatgaatgataagttgatacgtttgaagaaat
cactttatggattgaaacaaagtggagcgaactggtacgaaactatcaaatcatacctga
taaaacagtgtggtatggaagaagttcgtggatggtcatgcgtatttaagaatagtcaag
taacaatttgcttattcgttgatgatatgatattgttcagcaaagacttaaatgcaaata
agaaaatcataacaacactcaagaaacaatacgatacaaagataataaatctgggtgaaa
gtgataacgaaattcagtacgacatacttggcttagaaatcaaatatcaaagaggtaaat
acatgaaattaggtatggaaaactcattaactgagaaaatacccaaattaaacgtacctt
tgaatccaaaaggaagaaaacttagcgctccaggtcaaccaggtctttatatagaccagg
atgaactagaaatagatgaagatgaatacaaagagaaggtacatgaaatgcaaaagttga
ttggtctagcttcatatgttggatataaatttagatttgacttactatactacatcaaca
cacttgctcaacatatactattcccctctaggcaagttttagacatgacatatgagttaa
tacaattcatgtgggacactagagataaacaactgatatggcacaaaaacaaacctaccg
agccagataataaactagtcgcaataagtgatgcttcatatggtaaccaaccatattaca
agtcacaaattggtaacattttcctactcaacggaaaagtgattgggaggaaagtcgaca
aaggcttcgttaacatgcacttcaactacagaagcagaaatacacgcagtcagtgaagct
attccgctattgaataacctcagtcaccttgtgcaagaacttaacaagaaaccaattatt
aaaggcttacttactgatagtagatcaacgatcagtataattaagtctacaaatgaagag
aaatttagaaacagattttttggcacaaaggcaatgagacttagagatgaagtatcaggt
aataatttatacgtatactacatcgagaccaagaagaacattgctgatgtgatgacaaaa
cctcttccgataaaaacatttaaactattaactaacaaatggattcattagatctattac
attatgggtggtatgttggaatagaaatcaactatcatctactaactagtatttacatta
ctagtatattatcatatacggtgttagaa-gatgacgcaaatgatgagaaatagtcatct
aaattagtggaagctgaaacgcaaggattgataatgtaataggatcaatgaatattaaca
tataaaacgatgataataatatttatagaat---tgtatagaattacagattccctttta
tggattcctaaatcctcgaggagaacttctagtatattctgtatacctaatattatagcc
tttatcaacaatggaatcccaacaatta-----------------------
>DBVPG6044_f357
------------------------------------------------------------
------------------------------------------------------------
------------------------------------------------------------
------------------------------------------------------------
------------------------------------atattatagcctttatcaacaatg
gaatcccaacaattatctaattacccacacatttctcatggtagcgcctgtgcttcggtt
acttctaaggaagtccacacaaatcaagatccgttagacgtttcagcttccaaaattcaa
gaatatgataaggcttccactaaggctagctctcaacagacaacaacacctgcttcatca
gctgttccagagaacccccatcatgcctctcctcaacctgcttcagtaccac---ctcca
cagaatgggccgtacccacagcagtgcatgatgacccaaaaccaaaaccaagccaatcca
tctggttggtcattttacggacacccatctatgattccgtatacaccttatcaaatgtcg
cctatgtactttccacctgggccacaatcacagtttccgcagtatccatcatcagttgga
acgcctctgagcactccatcacctgagtcaggtaatacatttactgattcatcctcagcg
gactctgatatgacatccactaaaa--aatatgtcagacc--------------------
------------------------------------------------------------
----------------------------------accaccaatgttaacctcacctaatg
actttccaaattgggttaaaacatacatcaaa-tttttacaaaactcgaatctcggtggt
attattccgacagtaaacggaaaacccgtacgtcagatcactgatgatgaactcaccttc
ttgtataacacttttcaaatatttgctccctctcaattcctacctacctgggtcaaagac
atcctatccgttgattatacggatatcatgaaaattctttccaaaagtattgaaaaaatg
caatctgatacccaagaggcaaacgacattgtgaccctggcaaatttgcaatataatggc
agtacacctgcagatgcatttgaaacaaaagtcacaaacattatcgacagactgaacaat
aatggcattcatatcaataacaaggtcgcatgccaattaattatgagaggtctatctggc
gaatataaatttttacgctacacacgtcatcgacatctaaatatgacagtcgctgaactg
ttcttagatatccatgctatttatgaagaacaacagggatcgagaaacagcaaacctaat
tacaggagaaatccg--------------------------------------------a
gtgatgagaagaatgattctcgcagctatacgaatacaaccaaacccaaagttatagctc
ggaatcctcaaaaaacaaataattcgaaatcgaaaacagccagggctcacaatgtatcca
catctaataactctcccagcacggacaacgattccatcagtaaatcaactactgaaccga
ttcaattgaacaataagcacgaccttcatcttaggccagaaacttactgaatctacagta
aatcatactaatcattctgatgatgaactccctggacacctccttctcgattcaggagca
tcacgaacccttataagatctgctcatcacatacactcagcatcatctaatcctgacata
aacgtagttgatgctc-------aaaaaaga-aatataccaattaacgctattggtgacc
tacaatttcacttccaggacaacaccaaaacatcaataaaggtattgcacactcctaaca
tagcctatgacttactcagtttgaatgaattggctgcagtagatatcacagcatgcttta
ccaaaaacgtcttagaacgatctgacggcactgtacttgcacctatcgtacaatatggag
acttttactgggtatctaaaaagtacttgcttccatcaaatatctccgtacccaccatca
ataatgtccatacaagtgaaagtacacgcaaatatccttatcctttcattcatcgaatgc
ttgcgcatgccaatgcacagac-aattcgatactcacttaaaaataacaccatcacgtat
tttaacgaatcagatgtcgactggtctagtgctattgactatcaatgtcctgattgttta
atcggcaaaagcaccaaacacagacatatcaaaggttcacgactaaaataccaaaattca
tacgaaccctttcaatacctacatactgacatatttggtccagttcacaacctaccaaaa
agtgcaccatcatatttcatctcatttactgatg-agacaacaaaattccgttgggttta
tccattacacgaccgtcgcgaggactctatcctcgatgtttttactacgatactagcttt
tattaaaaaccagtttcaggccagtgtcttggttatacaaatggaccgtggttctgagta
tactaacagaactctccataaattccttg---aa-aaaaatggtataactccatgctata
caaccacagcggattcccgagcacatggagtcgctgaacggctaaaccgtaccttattag
atgactgccgtactcaactgcaatgtagtggtttaccgaaccatttatggttctctgcaa
tcgaattttctactattgtgagaaattcactagcttcacctaaaagcaaaaaatctgcaa
gacaacatgctggcttggcaggacttgatatcagtactttgttacctttcggtcaacctg
ttatcgtcaatgatcacaaccctaactccaaaatacatcctcgtggcatcccaggctacg
ctctacatccgtctcgaaactcttatggatatatcatctatcttccatccttaaagaaga
cagtagatacaactaactatgttattcttcagggcaaggaatccagattagatcaattca
attacgacgcactcactttcgatgaagacttaaaccgtttaactgcttcatatcaatcgt
tcattgcgtcaaatgagatccaagaatccaatgatcttaacatagaatctgaccatgact
tccaatctgacattgaactacatcctgagcaaccgagaaatgtcctttcaaaagctgtga
gtccaaccgattccacacctccatcaactcatactgaagattcaaaacctatatctgaaa
tcaatcttcgtgcacccagagaagttgaccccaacatatctgaatctaatattcttccat
caaagaagagatctagcaccccccaaatttccaatatcgagagtaccggttcgggtggta
tgcataaattaaatgttcctttacttgctcccatgtcccaatctaacacacatgagtcgt
cgcacgccagtaaatctaaagatttcagacactcagactcgtacagtgaaaatgagacta
atcatacaaacgtaccaatatccagtacgggtggtaccaataacaagactgttccgcaga
taagcgaccaggagactgagaaaaggattatacaccgttcaccttcaatcgatgcttctc
caccggaaaataattcatcgcacaatattgttcctatcaaaacgccaactactgtttctg
aacagaataccgaggaatctatcatcgctgatctcccacttcccgatctgcctccagaac
ctcctaccgaattatcagacccatttaaagaactcccaccgataaattctcatcaaacta
attccagtttgggtggtattggtgactctaatgcctatactactatcaacagtaagaaaa
gatcattagaagataatgaaactgaaattaaggtatcacgagacacatggaatactaaga
atatgcgtagtttagaacctccgagatcgaagaaacgaattcacctgattgcagctgtaa
aagcagtaaaatcaatcaaaccaatacggacaaccttaagatacgatgaggcaatcacct
ataataaagatattaaagaaaaggaaaaatatatcgaagcataccacaaagaagtcaacc
aactattgaaaatgaatacttgggacactgacaaatattatgacagaaaagaaatagacc
ctaaaagagtaataaactcaatgtttatcttcaacaagaaacgtgacggtactcataaag
ctagatttgttgcaagaggtgatattcagcatcctgacacttacgactcaggcatgcaat
ccaataccgtacatcactatgcattaatgacatccttgtcacttgcattagacaataact
actatattacacaattagacatatcttcggcatatttgtatgcagacatcaaagaagaat
tatacataagacctccaccacatttaggaatgaatgataagttgatacgtttgaagaaat
cactttatggattgaaacaaagtggagcgaactggtacgaaactatcaaatcatacctga
taaaacagtgtggtatggaagaagttcgtggatggtcatgcgtatttaagaatagtcaag
taacaatttgcttattcgttgatgatatgatattgttcagcaaagacttaaatgcaaata
agaaaatcataacaacactcaagaaacaatacgatacaaagataataaatctgggtgaaa
gtgataacgaaattcagtacgacatacttggcttagaaatcaaatatcaaagaggtaaat
acatgaaattaggtatggaaaactcattaactgagaaaatacccaaattaaacgtacctt
tgaatccaaaaggaaagaaacttagcgctccaggtcaaccaggtctttatatagaccagg
atgaactagaaatagatgaagatgaatacaaagagaaggtacatgaaatgcaaaagttga
ttggtctagcttcatatgttggatataaatttagatttgacttactatactacatcaaca
cacttgctcaacatatactattcccctctaggcaagttttagacatgacatatgagttaa
tacaattcatgtgggacactagagataaacaactgatatggcacaaaaacaaacctaccg
agccagataataaactagtcgcaataagcgatgcttcatatggtaaccaaccatattaca
agtcacaaattggtaacattttcctactcaacggaaaagtgatt-ggaggaaagtcgaca
aaggcttcgttaacatgcacttcaactacagaagcagaaatacacgcagtcagtgaagct
attccgctattgaataacctcagtcaccttgtgcaagaacttaacaagaaaccaattatt
aaaggcttacttactgatagtagatcaacgatcagtataattaagtctacaaatgaagag
aaatttagaaacagattttttggcacaaaggcaatgagacttagagatgaagtatcaggt
aataatttatacgtatactacatcgagaccaagaagaacattgctgatgtgatgacaaaa
cctcttccgataaaaacatttaaactattaactaacaaatggattcattagatctattac
attatgggtggtatgttggaatagaaatcaactatcatctactaactagtatttacatta
ctagtatattatcatatacggtgttagaa-gatgacgcaaatgatgagaaatagtcatct
aaattagtggaagctgaaacgcaaggattgataatgtaataggatcaatgaatattaaca
tataaaacggaatgaggaataatcgtaatattagtatgtagaaatatagattccattttg
aggattcctatatcctcgaggagaacttctagtatattctgtatacctaatattatagcc
tttatcaacaatggaatcccaacaattatctaattacccacacatttctca
>DBVPG6044_f361
tgttggaataaaaatcaactatcatctactaactagtatttacgttactagtatattatc
atatacggtgttagaa-gatgacgcaaatgatgagaaatagtcatctaaattagtggaag
ctgaaacgcaaggattgataatgtaataggatcaatgaatattaacatataaaacgatga
taataatatttatagaat---tgtatagaattacagattcccttttatggattcctaaat
cctcgaggagaacttctagtatattctgtatacctaatattatagcctttatcaataatg
gaatcccaacaattatctaattacccacacatttctcatggtagcgcctgtgcttcggtt
acttctaaggaagtccacacaaatcaagatccgttagacgtttcagcttccaaaattcaa
gaatatgataaggcttccactaaggctaactctcaacagacaacaacacctgcttcatca
gctgttccagagaacccccatcatgcctctcctcaacctgcttcagtaccac---ctcca
cagaatgggccgtacccacagcagtgcatgatgac------ccaaaaccaagccaatcca
tctggttggtcattttacggacacccatctatgattccgtatacaccttatcaaatgtcg
cctatgtactttccacctgggccacaatcacagtttccgcagtatccatcatcagttgga
acgcctctgagcactccatcacctgagtcaggtaatacatttactgattcatcctcagcg
gactctgatatgacatccactaaaa--aatatgtcagacc--------------------
------------------------------------------------------------
----------------------------------accaccaatgttaacctcacctaatg
actttccaaattgggttaaaacatacatcaaa-tttttacaaaactcgaatctcggtggt
attattccgacagtaaacggaaaacccgtacgtcagatcactgatgatgaactcaccttc
ttgtataacacttttcaaatatttgctccctctcaattcctacctacctgggtcaaagac
atcctatccgttgattatacggatatcatgaaaattctttccaaaagtattgaaaaaatg
caatctgatacccaagaggcaaacgacattgtgaccctggcaaatttgcaatataatggc
agtacacctgcagatgcatttgaaacaaaagtcacaaacattatcgacagactgaacaat
aatggcattcatatcaataacaaggtcgcatgccaattaattatgagaggtctatctggc
gaatataaatttttacgctacacacgtcatcgacatctaaatatgacagtcgctgaactg
ttcttagatatccatgctatttatgaagaacaacagggatcgagaaacagcaaacctaat
tacaggagaaatccg--------------------------------------------a
gtgatgagaagaatgattctcgcagctatacgaatacaaccaaacccaaagttatagctc
ggaatcctcaaaaaacaaataattcgaaatcgaaaacagccagggctcacaatgtatcca
catctaataactctcccagcacggacaacgattccatcagtaaatcaactactgaaccga
ttcaattgaacaataagcacgaccttcatcttaggccagaaacttactgaatctacagta
aatcatactaatcattctgatgatgaactccctggacacctccttctcgattcaggagca
tcacgaacccttataagatctgctcatcacatacactcagcatcatctaatcctgacata
aacgtagttgatgctc-------aaaaaaga-aatataccaattaacgctattggtgacc
tacagtttcacttccaggacaacaccaaaacatcaataaaggtattgcacactcctaaca
tagcctatgacttactcagtttgaatgaattggctgcagtagatatcacagcatgcttta
ccaaaaacgtcttagaacgatctgacggcactgtacttgcacctatcgtaaaatatggag
acttttactgggtatctaaaaagtacttgcttccatcaaatatctccgtacccaccatca
ataatgtccatacaagtgaaagtacacgcaaatatccttatcctttcattcatcgaatgc
ttgcgcatgccaatgcacagac-aattcgatactcacttaaaaataacaccatcacgtat
tttaacgaatcagatgtcgactggtctagtgctattgactatcaatgtcctgattgttta
atcggcaaaagcaccaaacacagacatatcaaaggttcacgactaaaataccaaaattca
tacgaaccctttcaatacctacatactgacatatttggtccagttcacaacctaccaaaa
agtgcaccatcctatttcatctcatttactgatg-agacaacaaaattccgttgggttta
tccattacacgaccgtcgcgaggactctatcctcgatgtttttactacgatactagcttt
tattaaaaaccagtttcaggccagtgtcttggttatacaaatggaccgtggttctgagta
tactaacagaactctccataaattccttg---aa-aaaaatggtataactccatgctata
caaccacagcggattcccgagcacatggagtcgctgaacggctaaaccgtaccttattag
atgactgccgtactcaactgcaatgtagtggtttaccgaaccatttatggttctctgcaa
tcgaattttctactattgtgagaaattcactagcttcacctaaaagcaaaaaatctgcaa
gacaacatgctggcttggcaggacttgatatcagtactttgttacctttcggtcaacctg
ttatcgtcaatgatcacaaccctaactccaaaatacatcctcgtggcatcccaggctacg
ctctacatccgtctcgaaactcttatggatatatcatctatcttccatccttaaagaaga
cagtagatacaactaactatgttattcttcagggcaaggaatccagattagatcaattca
attacgacgcactcactttcgatgaagacttaaaccgtttaactgcttcatatcattcgt
tcattgcgtcaaatgagatccaagaatccaatgatcttaacatagaatctgaccatggct
tccaatctgacattgaactacatcctgagcaaccgagaaatgtcctttcaaaagctgtga
gtccaaccgattccacacctccgtcaactcatactgaagattcgaaacgtgtttctaaaa
ccaatattcgcgcacccagagaagttgaccccaacatatctgaatctaatattcttccat
caaagaagagatctagcaccccccaaatttccaatatcgagagtaccggttcgggtggta
tgcataaattaaatgttcctttacttgctcccatgtcccaatctagcacacatgagtcgt
cgcacgccagtaaatctaaagatttcagacactcagactcgtacagtgaaaatgagacta
atcatacaaacgtaccaatatccagtacgggtggtaccaacaacaaaactgttccgcaga
taagtgaccaagagactgagaaaaggattatacaccgttcaccttcaatcgatgcttctc
caccggaaaataattcatcgcacaatattgttcctatcaaaacgccaactactgtttctg
aacagaataccgaggaatctatcatcgctgatctcccacttcccgatctgcctccagaac
ctcctaccgaattatcagactcctttaaagaacttccaccgatcaattctcgtcaaacta
attccagtttgggtggtattggtgactctaatgcctatactactatcaacagtaagaaaa
gatcattagaagataatgaaactgaaattaaggtatcacgagacacatggaatactaaga
atatgcgtagtttagaacctccgagatcgaagaaacgaattcacctgattgcagctgtaa
aagcagtaaaatcaatcaaaccaatacggacaactttaagatacgatgaggcaatcacct
ataataaagatattaaagaaaaggaaaaatatatcgaagcataccacaaagaagtcaacc
aactattgaaaatgaatacttgggacactgacaaatattatgacagaaaagaaatagacc
ctaaaagagtaataaactcaatgtttatcttcaacaggaaacgtgacggtactcataaag
ctagatttgttgcaagaggtgatattcagcatcctgacacttacgactcaggcatgcaat
ccaataccgtacatcactatgcattgatgacatccctatcactttcattagacaataact
actatattacacaattagacatatcttcggcatatttgtatgcagacatcaaagaagaat
tatacataagacctccaccacatttaggaatgaatgataagttgatacgtttgaagaaat
cactttatggattgaaacaaagtggagcgaactggtacgaaactatcaaatcatacctga
taaaacagtgtggtatggaagaagttcgtggatggtcatgcgtatttaagaatagtcaag
taacaatttgcttattcgttgatgatatgatattgttcagcaaagacttaaatgcaaata
agaaaatcataacaacactcaagaaacaatacgatacaaagataataaatctgggtgaaa
gtgataacgaaattcagtacgacatacttggcttagaaatcaaatatcaaagaggtaaat
acatgaaattaggtatggaaaactcattaactgagaaaatacccaaattaaacgtacctt
tgaatccaaaaggaagaaaacttagcgctccaggtcaaccaggtctttatatagaccagg
atgaactagaaatagatgaagatgaatacaaagagaaggtacatgaaatgcaaaagttga
ttggtctagcttcatatgttggatataaatttagatttgacttactatactacatcaaca
cacttgctcaacatatactattcccctctaggcaagttttaaacatgacatatgagttaa
tacaattcatgtgggacactagagataaacaactgatatggcacaaaaacaaacctacca
agccagataataaactagtcgcaataagcgatgcttcatatggtaaccaaccatattaca
agtcacaaattggtaacattttcctactcaacggaaaagtgatt-ggaggaaagtcgaca
aaggcttcgttaacatgcacttcaactacagaagcagaaatacacgcagtcagtgaagct
attccgctattgaataacctcagtcaccttgtgcaagaacttaacaagaaaccaattatt
aaaggcttacttactgatagtagatcaacgatcagtataattaagtctacaaatgaagag
aaatttagaaacagattttttggcacaaaggcaatgagacttagagatgaagtatcaggt
aataatttatacgtatactacatcgagaccaagaagaacattgctgatgtgatgacaaaa
cctcttccgataaaaacatttaaactattaactaacaaatggattcattagatctattac
attatgggtggtatgttggaataaaaatcaactatcatctactaactagtatttacgtta
ctagtatattatcatatacggtgttagaa-gatgacgcaaatgatgagaaatagtcatct
aaattagtggaagctgaaacgcaaggattgataatgtaataggatcaatgaatattaaca
tataaaacgatgataataatatttatagaat---tgtatagaattacagattccctttta
tggattcctaaatcctcgaggagaacttctagtatattctgtatacctaatattatagcc
tttatcaataatggaatcccaacaattatctaattacccacacatttctc-
>DBVPG6044_f366
tgttggaatagaaatcaactatcatctactaactagtatttacattactagtatattatc
atatacggtgttagaa-gatgacgcaaatgatgagaaatagtcatctaaattagtggaag
ctgaaacgcaaggattgataatgtaataggatcaatgaatataaacatataaaacggaat
gaggaataatcgtaatattagtatgtagaaatatagattccattttgaggattcctatat
cctcgaggagaacttctagtatattctgtatacctaatattatagcctttatcaataatg
gaatcccaacaattatctaattacccatacatttctcatggtagcgcctgtgcttcggtt
acttctaaggaagtccacacaaatcaagatccgttagacgtttcagcttccaaaattcaa
gaatatgataaggcttccactaaggctaactctcaacagacaacaacacctgcttcatca
gctgttccagagaacccccatcatgcctctcctcaacctgcttcagtaccac---ctcca
cagaatgggccgtacccacagcagtgcatgatgacccaaaaccaaaaccaagccaatcca
tctggttggtcattttacggacacccatctatgattccgtatacaccttatcaaatgtcg
cctatgtactttccacctgggccacaatcacagtttccgcagtatccatcatcagttgga
acgcctctgagcactccatcacctgagtcaggtaatacatttactgattcatcctcagcg
gactctgatatgacatccactaaaa--aatatgtcagacc--------------------
------------------------------------------------------------
----------------------------------accaccaatgttaacctcacctaatg
actttccaaattgggttaaaacatacatcaaa-tttttacaaaactcgaatctcggtggt
attattccgacagtaaacggaaaacccgtacgtcagatcactgatgatgaactcaccttc
ttgtataacacttttcaaatatttgctccctctcaattcctacctacctgggtcaaagac
atcctatccgttgattatacggatatcatgaaaattctttccaaaagtattgaaaaaatg
caatctgatacccaagaggcaaacgacattgtgaccctggcaaatttgcaatataatggc
agtacacctgcagatgcatttgaaacaaaagtcacaaacattatcgacagactgaacaat
aatggcattcatatcaataacaaggtcgcatgccaattaattatgagaggtctatctggc
gaatataaatttttacgctacacacgtcatcgacatctaaatatgacagtcgctgaactg
ttcttagatatccatgctatttatgaagaacaacagggatcgagaaacagcaaacctaat
tacaggagaaatccg--------------------------------------------a
gtgatgagaagaatgattctcgcagctatacgaatacaaccaaacccaaagttatagctc
ggaatcctcaaaaaacaaataattcgaaatcgaaaacagccagggctcacaatgtatcca
catctaataactctcccagcacggacaacgattccatcagtaaatcaactactgaaccga
ttcaattgaacaataagcacgaccttcatcttaggccagaaacttactgaatctacagta
aatcatactaatcattctgatgatgaactccctggacacctccttctcgattcaggagca
tcacgaacccttataagatctgctcatcacatacactcagcatcatctaatcctgacata
aacgtagttgatgctc-------aaaaaaga-aatataccaattaacgctattggtgacc
tacaatttcacttccaggacaacaccaaaacatcaataaaggtattgcacactcctaaca
tagcctatgacttactcagtttgaatgaattggctgcagtagatatcacagcatgcttta
ccaaaaacgtcttagaacgatctgacggcactgtacttgcacctatcgtaaaatatggag
acttttactgggtatctaaaaagtacttgcttccatcaaatatctccgtacccaccatca
ataatgtccatacaagtgaaagtacacgcaaatatccttatcctttcattcatcgaatgc
ttgcgcatgccaatgcacagac-aattcgatactcacttaaaaataacaccatcacgtat
tttaacgaatcagatgtcgactggtctagtgctattgactatcaatgtcctgattgttta
atcggcaaaagcaccaaacacagacatatcaaaggttcacgactaaaataccaaaattca
tacgaaccctttcaatacctacatactgacatatttggtccagttcacaacctaccaaaa
agtgcaccatcctatttcatctcatttactgatg-agacaacaaaattccgttgggttta
tccattacacgaccgtcgcgaggactctatcctcgatgtttttactacgatactagcttt
tattaaaaaccagtttcaggccagtgtcttggttatacaaatggaccgtggttctgagta
tactaacagaactctccataaattccttg---aa-aaaaatggtataactccatgctata
caaccacagcggattcccgagcacatggagtcgctgaacggctgaaccgtaccttattag
atgactgccgtactcaactgcaatgtagtggtttaccgaaccatttatggttctctgcaa
tcgaattttctactattgtgagaaattcactagcttcacctaaaagcaaaaaatctgcaa
gacaacatgctggcttggcaggacttgatatcagtactttgttacctttcggtcaacctg
ttatcgtcaatgatcacaaccctaactccaaaatacatcctcgtggcatcccaggttacg
ctctacatccgtctcgaaactcttatggatatatcatctatcttccatccttaaagaaga
cagtagatacaactaactatgttattcttcagggcaaggaatccagattagatcaattca
attacgacgcactcactttcgatgaagacttaaaccgtttaactgcttcatatcattcgt
tcattgcgtcaaatgagatccaacaatccaatgatcttaacatagaatctgaccatgact
ttcaatctgatattgaactatatcctgagcaaccgagaaatgtcctttcaaaagctgtga
gtccaaccgattccacacctccgtcaactcatactgaagattcgaaacgtgtttctaaaa
ccaatattcgcgaacccagagaagttgaccccaacatatctgaatctaatattcttccat
caaagaagagatctagcaccccccaaatttccaatatcgagagtaccggttcgggtggta
tgcataaattaaatgttcctttacttgctcccatgtcccaatctaacacacatgagtcgt
cgcacgccagtaaacctaaagatttcagacactcagactcgtacagtgaaaatgagacta
atcatacaaacgtaccaatatccagtacgggtggtaccaacaacaaaactgttccgcaga
taagtgaccaagagactgagaaaaggattatacaccgttcaccttcaatcgatgcttctc
caccggaaaataattcatcgcacaatattgttcctatcaaaacgccaactactgtttctg
aacagaataccgaggaatctatcatcgctgatctcccactccctgatctacctccagaat
ctcctaccgaattccctgacccatttaaagaactcccaccgataaattctcatcaaacta
attccagtttgggtggtattggtgactctaatgcctatactactatcaacagtaagaaaa
gatcattagaagataatgaaactgaaattaaggtatcacgagacacatggaatactaaga
atatgcgtagtttagaacctccgagatcgaagaaacgaattcacctgattgcagctgtaa
aagcagtaaaatcaatcaaaccaatacggacaactttaagatacgatgaggcaatcacct
ataataaagatattaaagaaaaggaaaaatatatcgaagcataccacaaagaagtcaacc
aactattgaaaatgaatacttgggacactgacaaatattatgacagaaaagaaatagacc
ctaaaagagtaataaactcaatgtttatcttcaacaagaaacgtgacggaactcataaag
ctagatttgttgcaagaggtgacattcagcatcctgatacgtacgatacaggtatgcaat
ccaacactgtacatcattatgcgttgatgacatccctgtcacttgcattagacaataact
actatattacacaattagacatatcttcggcatatttgtatgcagacatcaaagaagaat
tatacataagacctccaccacatttaggaatgaatgataagttgatacgtttgaagaaat
cactttatggattgaaacaaagtggagcgaactggtacgaaactatcaaatcatacctga
taaaacagtgtggtatggaagaagttcgtggatggtcatgcgtatttaagaatagtcaag
taacaatttgcttattcgttgatgatatgatattgttcagcaaagacttaaatgcaaata
agaaaatcataacaacactcaagaaacaatacgatacaaagataataaatctgggtgaaa
gtgataacgaaattcagtacgacatacttggcttagaaatcaaatatcaaagaggtaaat
acatgaaattaggtatggaaaactcattaactgagaaaatacccaaattaaacgttcatt
taaatccaaaaggaaagaaacttagcgctccaggtcaaccaggtctttatatagaccagg
atgaactagaaatagatgaagatgaatacaaaaagaaggtacatgaaatgcaaaagttga
ttggtctagcttcatatgttggatataaatttagatttgacttactatactacatcaaca
cacttgctcaacatatactattcccctctaggcaagttttagacatgacatatgagttaa
tacaattcatgtgggacactagagataaacaactgatatggcacaaaaacaaacctaccg
agccagataataaactagtcgcaataagcgatgcttcatatggtaaccaaccatattaca
agtcacaaattggtaacattttcctactcaacggaaaagtgatt-ggaggaaagtcgaca
aaggcttcgttaacatgcacttcaactacagaagcagaaatacacgcagtcagtgaagct
attccgctattgaataacctcagtcaccttgtgcaagaacttaacaagaaaccaattatt
aaaggcttacttactgatagtagatcaacgatcagtataattaagtctacaaatgaagag
aaatttagaaacagattttttggcacaaaggcaatgagacttagagatgaagtatcaggt
aataatttatacgtatactacatcgagaccaagaagaacattgctgatgtgatgacaaaa
cctcttccgataaaaacatttaaactattaactaacaaatggattcattagatctattac
attatgggtggtatgttggaataaaaatcaactatcatctactaactagtatttacgtta
ctagtatattatcatatacggtgttagaa-gatgacgcaaatgatgagaaatagtcatct
aaattagtggaagctgaaacgcaaggattgataatgtaataggatcaatgaatattaaca
tataaaacgatgataataatatttatagaat---tgtgtagaattacagattccctttta
tggattcctaaatcctcgaggagaacttctagtatattctgtatacctaatattatagcc
tttatcaacaatggaatcccaacaatta-----------------------
>DBVPG6044_f389
tgttggaatagaaatcaactatcatctactaactagtatttacattactagtatattatc
atatacggtgttagaa-gatgacgcaaatgatgagaaatagtcatctaaattagtggaag
ctgaaacgcaaggattgataatgtaataggatcaatgaatattaacatataaaacgatga
taataatatttatagaat---tgtgtagaattacagattcccttttatggattcctaaat
cctcgaggagaacttctagtatattctgtatacctaatattatagcctttatcaacaatg
gaatcccaacaattatctaattacccacacatttctcatggtagcgcctgtgcttcggtt
acttctaaggaagtccacacaaatcaagatccgttagacgtttcagcttccaaaattcaa
gaatatgataaggcttccactaaggctaactctcaacagacaacaacacctgcttcatca
gctgttccagagaacccccatcatgcctctcctcaaactgctcagtcacatt---cacca
cagaatgggccgtacccacagcagtgcatgatgacccaaaaccaaaaccaagccaatcca
tctggttggtcattttacggacacccatctatgattccgtatacaccttatcaaatgtcg
cctatgtactttccacctgggccacaatcacagtttccgcagtatccatcatcagttgga
acgcctctgagcactccatcacctgagtcaggtaatacatttactgattcatcctcagcg
gactctgatatgacatccactaaaa--aatatgtcagacc--------------------
------------------------------------------------------------
----------------------------------accaccaatgttaacctcacctaatg
actttccaaattgggttaaaacatacatcaaa-tttttacaaaactcgaatctcggtggt
attattccgacagtaaacggaaaacccgtacgtcagatcactgatgatgaactcaccttc
ttgtataacacttttcaaatatttgctccctctcaattcctacctacctgggtcaaagac
atcctatccgttgattatacggatatcatgaaaattctttccaaaagtattgaaaaaatg
caatctgatacccaagaggcaaacgacattgtgaccctggcaaatttgcaatataatggc
agtacacctgcagatgcatttgaaacaaaagtcacaaacattatcgacagactgaacaat
aatggcattcatatcaataacaaggtcgcatgccaattaattatgagaggtctatctggc
gaatataaatttttacgctacacacgtcatcgacatctaaatatgacagtcgctgaactg
ttcttagatatccatgctatttatgaagaacaacagggatcgagaaacagcaaacctaat
tacaggagaaatcgg--------------------------------------------a
gtgatgagaagaatgattctcgcagctatacgaatacaaccaaacccaaagttatagctc
ggaatcctcaaaaaacaaataattcgaaatcgaaaacagccagggctcacaatgtatcca
catctaataactctcccagcacggacaacgattccatcagtaaatcaactactgaaccga
ttcaattgaacaataagcacgaccttcatcttaggccagaaacttactgaatctacagta
aatcatactaatcattctgatgatgaactccctggacacctccttctcgattcaggagca
tcacgaacccttataagatctgctcatcacatacactcagcatcatctaatcctgacata
aacgtagttgatgctc-------aaaaaaga-aatataccaattaacgctattggtgacc
tacaatttcacttccaggacaacaccaaaacatcaataaaggtattgcacactcctaaca
tagcctatgacttactcagtttgaatgaattggctgcagtagatatcacagcatgcttta
ccaaaaacgtcttagaacgatctgacggcactgtacttgcacctatcgtacaatatggag
acttttactgggtatctaaaaagtacttgcttccatcaaatatctccgtacccaccatca
ataatgtccatacaagtgaaagtacacgcaaatatccttatcctttcattcatcgaatgc
ttgcgcatgccaatgcacagac-aattcgatactcacttaaaaataacaccatcacgtat
tttaacgaatcagatgtcgactggtctagtgctattgactatcaatgtcctgattgttta
atcggcaaaagcaccaaacacagacatatcaaaggttcacgactaaaataccaaaattca
tacgaaccctttcaatacctacatactgacatatttggtccagttcacaacctaccaaaa
agtgcaccatcatatttcatctcatttactgatg-agacaacaaaattccgttgggttta
tccattacacgaccgtcgcgaggactctatcctcgatgtttttactacgatactagcttt
tattaaaaaccagtttcaggccagtgtcttggttatacaaatggaccgtggttctgagta
tactaacagaactctccataaattccttg---aa-aaaaatggtataactccatgctata
caaccacagcggattcccgagcacatggagtcgctgaacggctgaaccgtaccttattag
atgactgccgtactcaactgcaatgtagtggtttaccgaaccatttatggttctctgcaa
tcgaattttctactattgtgagaaattcactagcttcacctaaaagcaaaaaatctgcaa
gacaacatgctggcttggcaggacttgatatcagtactttgttacctttcggtcaacctg
ttatcgtcaatgatcacaaccctaactccaaaatacatcctcgtggcatcccaggctacg
ctctacatccgtctcgaaactcttatggatatatcatctatcttccatccttaaagaaga
cagtagatacaactaactatgttattcttcagggcaaggaatccagattagatcaattca
attacgacgcactcactttcgatgaagacttaaaccgtttaactgcttcatatcattcgt
tcattgcgtcaaatgagatccaagaatccaatgatcttaacatagaatctgaccatgact
tccaatctgacattgaactacatcctgagcaaccgagaaatgtcctttcaaaagctgtga
gtccaaccgattccacacctccgtcaactcatactgaagattcgaaacgtgtttctaaaa
ccaatattcgcgcacccagagaagttgaccccaacatatctgaatctaatattcttccat
caaagaagagatctagcaccccccaaatttccaatatcgagagtaccggttcgggtggta
tgcataaattaaatgttcctttacttgctcccatgtcccaatctaacacacatgagtcgt
cgcacgccagtaaatctaaagatttcagacactcagactcgtacagtgaaaatgagacta
atcatacaaacgtaccaatatccagtacgggtggtaccaataacaagactgttccgcaga
taagcgaccaggagactgagaaaaggattatacaccgttcaccttcaatcgatgcttctc
caccggaaaataattcatcgcacaatattgttcctatcaaaacgccaactactgtttctg
aacagaataccgaggaatctatcatcgctgatctcccacttcccgatctgcctccagaac
ctcctaccgaattatcagactcctttaaagaacttccaccgatcaattctcgtcaaacta
attccagtttgggtggtattggtgactctaatgcctatactactatcaacagtaagaaaa
gatcattagaagataatgaaactgaaattaaggtatcacgagacacatggaatactaaga
atatgcgtagtttagaacctccgagatcgaagaaacgaattcacctgattgcagctgtaa
aagcagtaaaatcaatcaaaccaatacggacaaatttaagatacgatgaggcaatcacct
ataataaagatattaaagaaaaggaaaaatatatcgaagcataccacaaagaagtcaacc
aactattgaaaatgaatacttgggacactgacaaatattatgacagaaaagaaatagacc
ctaaaagagtaataaactcaatgtttatcttcaacaagaaacgtgacggaactcataaag
ctagatttgttgcaagaggtgacattcagcatcctgatacgtacgatacaggtatgcaat
ccaacactgtacatcattatgcgttgatgacatccctgtcacttgcattagacaataact
actatattacacaattagacatatcttcggcatatttgtatgcagacatcaaagaagaat
tatacataagacctccaccacatttaggaatgaatgataagttgatacgtttgaagaaat
cactttatggattgaaacaaagtggagcgaactggtacgaaactatcaaatcatacctga
taaaacagtgtggtatggaagaagttcgtggatggtcatgcgtatttaagaatagtcaag
taacaatttgcttattcgttgatgatatgatattgttcagcaaagacttaaatgcaaata
agaaaatcataacaacactcaagaaacaatacgatacaaagataataaatctgggtgaaa
gtgataacgaaattcagtacgacatacttggcttagaaatcaaatatcaaagaggtaaat
acatgaaattaggtatggaaaactcattaactgagaaaatacccaaattaaacgtacctt
tgaatccaaaaggaagaaaacttagcgctccaggtcaaccaggtctttatatagaccagg
atgaactagaaatagatgaagatgaatacaaaaagaaggtacatgaaatgcaaaagttga
ttggtctagcttcatatgttggatataaatttagatttgacttactatactacatcaaca
cacttgctcaacatatactattcccctctaggcaagttttagacatgacatatgagttaa
tacaattcatgtgggacactagagataaacaactgatatggcacaaaaacaaacctaccg
agccagataataaactagtcgcaataagtgatgcttcatatggtaaccaaccatattaca
agtcacaaattggtaacattttcctactcaacggaaaagtgatt-ggaggaaagtcgaca
aaggcttcgttaacatgcacttcaactacagaagcagaaatacacgcagtcagtgaagct
attccgctattgaataacctcagtcaccttgtgcaagaacttaacaagaaaccaattatt
aaaggcttacttactgatagtagatcaacgatcagtataattaagtctacaaatgaagag
aaatttagaaacagattttttggcacaaaggcaatgagacttagagatgaagtatcaggt
aataatttatacgtatactacatcgagaccaagaagaacattgctgatgtgatgacaaaa
cctcttccgataaaaacatttaaactattaactaacaaatggattcattagatctattac
attatgggtggtatgttggaatagaaatcaactatcatctactaactagtatttacatta
ctagtatattatcatatacggtgttagaa-gatgacgcaaatgatgagaaatagtcatct
aaattagtggaagctgaaacgcaaggattgataatgtaataggatcaatgaatattaaca
tataaaacgatgataataatatttatagaat---tgtgtagaattacagattccctttta
tggattcctaaatcctcgaggagaacttctagtatattctgtatacctaatattatagcc
tttatcaacaatggaatcccaacaattatctaattatccacacatttctc-
>DBVPG6044_f407
tgttggaatagaaatcaactatcatctactaactagtatttacattactagtatattatc
atatacggtgttagaa-gatgacgcaaatgatgagaaatagtcatctaaattagtggaag
ctgaaacgcaaggattgataatgtaataggatcaatgaatataaacatataaaacggaat
gaggaataatcgtaatattagtatgtagaaatatagattccattttgaggattcctatat
cctcgaggagaacttctagtatattctgtatacctaatattatagcctttatcaacaatg
gaatcccaacaattatctaattacccacacatttctcatggtagcgcctgtgcttcggtt
acttctaaggaagtccacacaaatcaagatccgttagacgtttcagcttccaaaacagaa
gaatgtgagaaggtttccactaaggctaactctcaacagacaacaacacctgcttcatca
gctgttccagagaacccccatcatgcctctcctcaaactgctcagtcacatt---cacca
cagaatgggccgtacccacagcagtgcatgatgac------ccaaaaccaagccaatcca
tctggttggtcattttacggacacccatctatgattccgtatacaccttatcaaatgtcg
cctatgtactttccacctgggccacaatcacagtttccgcagtatccatcatcagttgga
acgcctctgagcactccatcacctgagtcaggtaatacatttactgattcatcctcagcg
gactctgatatgacatccactaaaa--aatatgtcagacc--------------------
------------------------------------------------------------
----------------------------------accaccaatgttaacctcacctaatg
actttccaaattgggttaaaacatacatcaaa-tttttacaaaactcgaatctcggtggt
attattccgacagtaaacggaaaacccgtacgtcagatcactgatgatgaactcaccttc
ttgtataacacttttcaaatatttgctccctctcaattcctacctacctgggtcaaagac
atcctatccgttgattatacggatatcatgaaaattctttccaaaagtattgaaaaaatg
caatctgatacccaagaagcaaacgacattgtgaccctggcaaatttgcaatataatggc
agtacacctgcagatgcatttgaaacaaaagtcacaaacattatcgacagactgaacaat
aatggcattcatatcaataacaaggtcgcatgccaattaattatgagaggtctatctggc
gaatataaatttttacgctacacacgtcatcgacatctaaatatgacagtcgctgaactg
ttcttagatatccatgctatttatgaagaacaacagggatcgagaaacagtaaacctaat
tacaggagaaatccg--------------------------------------------a
gtgatgagaagaatgattctcgcagctatacgaatacaaccaaacccaaagttatagctc
ggaatcctcaaaaaacaaataattcgaaatcgaaaacagccagggctcacaatgtatcca
catctaataactctcccagcacggacaacgattccatcagtaaatcaactactgaaccga
ttcaattgaacaataagcacgaccttcatcttaggccagaaacttactgaatctacagta
aatcatactaatcattctgatgatgaactccctggacacctccttctcgattcaggagca
tcacgaacccttataagatctgctcatcacatacactcagcatcatctaatcctgacata
aacgtagttgatgctc-------aaaaaaga-aatataccaattaacgctattggtgacc
tacaatttcacttccaggacaacaccaaaacatcaataaaggtattgcacactcctaaca
tagcctatgacttactcagtttgaatgaattggctgcagtagatatcacagcatgcttta
ccaaaaacgtcttagaacgatctgacggcactgtacttgcacctatcgtaaaatatggag
acttttactgggtatctaaaaagtacttgcttccatcaaatatctccgtacccaccatca
ataatgtccatacaagtgaaagtacacgcaaatatccttatcctttcattcatcgaatgc
ttgcgcatgccaatgcacagac-aattcgatactcacttaaaaataacaccatcacgtat
tttaacgaatcagatgtcgactggtctagtgctattgactatcaatgtcctgattgttta
atcggcaaaagcaccaaacacagacatatcaaaggttcacgactaaaataccaaaattca
tacgaaccctttcaatacctacatactgacatatttggtccagttcacaacctaccaaaa
agtgcaccatcctatttcatctcatttactgatg-agacaacaaaattccgttgggttta
tccattacacgaccgtcgcgaggactctatcctcgatgtttttactacgatactagcttt
tattaaaaaccagtttcaggccagtgtcttggttatacaaatggaccgtggttctgagta
tactaacagaactctccataaattccttg---aa-aaaaatggtataactccatgctata
caaccacagcggattcccgagcacatggagtcgctgaacggctgaaccgtaccttattag
atgactgccgtactcaactgcaatgtagtggtttaccgaaccatttatggttctctgcaa
tcgaattttctactattgtgagaaattcactagcttcacctaaaagcaaaaaatctgcaa
gacaacatgctggcttggcaggacttgatatcagtactttgttacctttcggtcaacctg
ttatcgtcaatgatcacaaccctaactccaaaatccatcctcgtggcatcccaggttacg
ctctacatccgtctcgaaactcttatggatatatcatctatcttccatccttaaagaaga
cagtagatacaactaactatgttattcttcagggcaaggaatccagattagatcaattca
attacgacgcactcactttcgatgaagacttaaaccgtttaactgcttcatatcaatcgt
tcattgcgtcaaatgagatccaagaatccaatgatcttaacatagaatctgaccatgact
tccaatctgacattgaactacatcctgagcaaccgagaaatgtcctttcaaaagctgtga
gtccaaccgattccacacctccatcaactcatactgaagattcaaaacctatttctaaaa
ccaatattcgcgcacccagagaagttgaccccaacatatctgaatctaatattcttccat
caaagaagagatctagcaccccccaaatttccaatatcgagagtaccggttcgggtggta
tgcataaattaaatgttcctttacttgctcccatgtcccaatctaacacacatgagtcgt
cgcacgccagtaaatctaaagatttcagacactcagactcgtacagtgaaaatgagacta
atcatacaaacgtaccaatatccagtacgggtggtaccaataacaagactgttccgcaga
taagcgaccaggagactgagaaaaggattatacaccgttcaccttcaatcgatgcttctc
caccggaaaataattcatcgcacaatattgttcctatcaaaacgccaactactgtttctg
aacagaataccgaggaatctatcatcgctgatctcccacttcccgatctgcctccagaac
ctcctaccgaattatcagactcctttaaagaacttccaccgatcaattctcgtcaaacta
attccagtttgggtggtattggtgactctaatgcctatactactatcaacagtaagaaaa
gatcattagaagataatgaaactgaaattaaggtatcacgagacacatggaatactaaga
atatgcgtagtttagaacctccgagatcgaagaaacgaattcacctgattgcagctgtaa
aagcagtaaaatcaatcaaaccaatacgaacaaccttaagatacgatgaggcaatcacct
ataataaagatattaaagaaaaggaaaaatatatcgaagcataccacaaagaagtcaacc
aactattgaaaatgaatacttgggacactgacaaatattatgacagaaaagaaatagacc
ctaaaagagtaataaactcaatgtttatcttcaacaagaaacgtgacggaactcataaag
ctagatttgttgcaagaggtgatattcagcatcctgacacttacgactcaggcatgcaat
ccaataccgtacatcactatgcattgatgacatccctatcactttcattagacaataact
actatattacacaattagacatatcttcggcatatttgtatgcagacatcaaagaagaat
tatacataagacctccaccacatttaggaatgaatgataagttgatacgtttgaagaaat
cactttatggattgaaacaaagtggtgcgaactggtacgaaactatcaaatcatacctga
taaaacagtgtggtatggaagaagttcgtggatggtcatgcgtatttaagaatagtcaag
taacaatttgcttattcgttgatgatatgatattgttcagcaaagacttaaatgcaaata
agaaaatcataacaacactcaagaaacaatacgatacaaagataataaatctgggtaaaa
gtgataacgaaattcagtacgacatacttggcttagaaatcaaatatcaaagaggtaaat
acatgaaattaggtatggaaaactcattaactgagaaaatacccaaattaaacgtacctt
tgaatccaaaaggaagaaaacttagcgctccaggtcaaccaggtctttatatagaccagg
atgaactagaaatagatgaagatgaatacaaaaagaaggtacatgaaatgcaaaagttga
ttggtctagcttcatatgttggatataaatttagatttgacttactatactacatcaaca
cacttgctcaacatatactattcccctctaggcaagttttagacatgacatatgagttaa
tacaattcatgtgggacactagagataaacaactgatatggcacaaaaacaaacctaccg
agccagataataaactagtcgcaataagcgatgcttcatatggtaaccaaccatattaca
agtcacaaattggtaacattttcctactcaacggaaaagtgatt-ggaggaaagtcgaca
aaggcttcgttaacatgcacttcaactacagaagcagaaatacacgcagtcagtgaagct
attccgctattgaataacctcagtcaccttgtgcaagaacttaacaagaaaccaattatt
aaaggcttacttactgatagtagatcaacgatcagtataattaagtctacaaatgaagag
aaatttagaaacagattttttggcacaaaggcaatgagacttagagatgaagtatcaggt
aataatttatacgtatactatatcgagaccaagaagaacattgctgatgtgatgacaaaa
cctcttccgataaaaacatttaaactattaactaacgaatggattcattagatctattac
attatgggtggtatgttggaatagaaatcaactatcatctactaactagtatttacatta
ctagtatattatcatatacggtgttagaa-gatgacgcaaatgatgagaaatagtcatct
aaattagtggaagctgaaacgcaaggattgataatgtaataggatcaatgaatataaaca
tataaaacggaatgaggaataatcgtaatattagtatgtagaaatatagattccattttg
aggattcctatatcctcgaggagaacttctagtatattctgtatacctaatattatagcc
tttatcaacaatggaatcccaacaattatctaattacccacacatttctca
>DBVPG6044_f417
tgttggaatagaaatcaactatcatctactaactagtatttacattactagtatattatc
atatacggtgttagaa-gatgacgcaaatgatgagaaatagtcatctaaattagtggaag
ctgaaacgcaaggattgataatgtaataggatcaatgaatataaacatataaaacggaat
gaggaataatcgtaatattagtatgtagaaatatagattccattttgaggattcctatat
ccttgaggagaacttctagtatattctgtatacctaatattatagcctttatcaataatg
gaatcccaacaattatctaattacccatacatttctcatggtagcgcctgtgcttcggtt
acttctaaggaagtccacacaaatcaagatccgttagacgtttcagcttccaaaattcaa
gaatatgataaggcttccactaaggctaactctcaacagacaacaacacctgcttcatca
gctgttccagagaacccccatcatgcctctcctcaacctgcttcagtaccac---ctcca
cagaatgggccgtacccacagcagtgcatgatgac------ccaaaaccaagccaatcca
tctggttggtcattttacggacacccatctatgattccgtatacaccttatcaaatgtcg
cctatgtactttccacctgggccacaatcacagtttccgcagtatccatcatcagttgga
acgcctctgagcactccatcacctgagtcaggtaatacatttactgattcatcctcagcg
aactctgatatgacatccactaaaa--aatatgtcagacc--------------------
------------------------------------------------------------
----------------------------------accaccaatgttaacctcacctaatg
actttccaaattgggttaaaacatacatcaaa-tttttacaaaactcgaatctcggtggt
attattccgacagtaaacggaaaacccgtacgtcagatcactgatgatgaactcaccttc
ttgtataacacttttcaaatatttgctccctctcaattcctacctacctgggtcaaagac
atcctatccgttgattatacggatatcatgaaaattctttccagaagtattgaaaaaatg
caatctgatacccaagaggcaaacgacattgtgaccctggcaaatttgcaatataatggc
agtacacctgcagatgcatttgaaacaaaagtcacaaacattatcgacagactgaacaat
aatggcattcatatcaataacaaggtcgcatgccaattaattatgagaggtctatctggc
gaatataaatttttacgctacacacgtcatcgacatctaaatatgacagtcgctgaactg
ttcttagatatccatgctatttatgaagaacaacagggatcgagaaacagcaaacctaat
tacaggagaaatcgg--------------------------------------------a
gtgatgagaagaatgattctcgcagctatacgaatacaaccaaacccaaagttatagctc
ggaatcctcaaaaaacaaataattcgaaatcgaaaacagccagggctcacaatgtatcca
catctaataactctcccagcacggacaacgattccatcagtaaatcaactactgaaccga
ttcaattgaacaataagcacgaccttcatcttaggccagaaacttactgaatctacagta
aatcatactaatcattctgatgatgaactccctggacacctccttctcgattcaggagca
tcacgaacccttataagatctgctcatcacatacactcagcatcatctaatcctgacata
aacgtagttgatgctc-------aaaaaaga-aatataccaattaacgctattggtgacc
tacaatttcacttccaggacaacaccaaaacatcaataaaggtattgcacactcctaaca
tagcctatgacttactcagtttgaatgaattggctgcagtagatatcacagcatgcttta
ccaaaaacgtcttagaacgatctgacggcactgtacttgcacctatcgtacaatatggag
acttttactgggtatctaaaaagtacttgcttccatcaaatatctccgtacccaccatca
ataatgtccatacaagtgaaagtacacgcaaatatccttatcctttcattcatcgaatgc
ttgcgcatgccaatgcacagac-aattcgatactcacttaaaaataacaccatcacgtat
tttaacgaatcagatgtcgactggtctagtgctattgactatcaatgtcctgattgttta
atcggcaaaagcaccaaacacagacatatcaaaggttcacgactaaaataccaaaattca
tacgaaccctttcaatacctacatactgacatatttggtccagttcacaacctaccaaaa
agtgcaccatcatatttcatctcatttactgatg-agacaacaaaattccgttgggttta
tccattacacgaccgtcgcgaggactctatcctcgatgtttttactacgatactagcttt
tattaaaaaccagtttcaggccagtgtcttggttatacaaatggaccgtggttctgagta
tactaacagaactctccataaattccttg---aa-aaaaatggtataactccatgctata
caaccacagcggattcccgagcacatggagtcgctgaacggctaaaccgtaccttattag
atgactgccgtactcaactgcaatgtagtggtttaccgaaccatttatggttctctgcaa
tcgaattttctactattgtgagaaattcactagcttcacctaaaagcaaaaaatctgcaa
gacaacatgctggcttggcaggacttgatatcagtactttgttacctttcggtcaacctg
ttatcgtcaatgatcacaaccctaactccaaaatacatcctcgtggcatcccaggctacg
ctctacatccgtctcgaaactcttatggatatatcatctatcttccatccttaaagaaga
cagtagatacaactaactatgttattcttcagggcaaggaatccagattagatcaattca
attacgacgcactcactttcgatgaagacttaaaccgtttaactgcttcatatcattcgt
tcattgcgtcaaatgagatccaagaatccattgatcttaacatagaatctgaccatgact
tccaatctgacattgaactacatcctgagcaaccgagaaatgtcctttcaaaagctgtga
gtccaaccgattccacacctccatcaactcatactgaagattcgaaacgtgtttctaaaa
ccaatattcgcgcacccagagaagttgaccccaacatatctgaatctaatattcttccat
caaagaagagatctagcaccccccaaatttccaatatcgagagtaccggttcgggtggta
tgcataaattaaatgttcctttacttgctcccatgtcccaatctaacacacatgagtcgt
cgcacgccagtaaatctaaagatttcagacactcagactcgtacagtgaaaatgagacta
atcatacaaacgtaccaatatccagtacgggtggtaccaataacaagactgttccgcaga
taagcgaccaggagactgagaaaaggattatacaccgttcaccttcaatcgatgcttctc
caccggaaaataattcatcgcacaatattgttcctatcaaaacgccaactactgtttctg
aacagaataccgaggaatctatcatcgctgatctcccacttcccgatctgcctccagaac
ctcctaccgaattatcagactcctttaaagaacttccaccgatcaattctcgtcaaacta
attccagtttgggtggtattggtgactctaatgcctatactactatcaacagtaagaaaa
gatcattagaagataatgaaactgaaattaaggtatcacgagacacatggaatactaaga
atatgcgtagtttagaacctccgagatcgaagaaacgaattcacctgattgcagctgtaa
aagcagtaaaatcaatcaaaccaatacggacaactttaagatacgatgaggcaatcacct
ataataaagatattaaagaaaaggaaaaatatatcgaagcataccacaaagaagtcaacc
aactattgaaaatgaatacttgggacactgacaaatattatgacagaaaagaaatagacc
ctaaaagagtaataaactcaatgtttatcttcaacaagaaacgtgacggtactcataaag
ctagatttgttgcaagaggtgatattcagcatcctgacacttacgactcaggcatgcaat
ccaataccgtacatcactatgcattaatgacatccctgtcacttgcattagacaataact
actatattacacaattagacatatcttcggcatatttgtatgcagacatcaaagaagaat
tatacataagacctccaccacatttaggaatgaatgataagttgatacgtttgaagaaat
cactttatggattgaaacaaagtggagcgaactggtacgaaactatcaaatcatacctga
taaaacagtgtggtatggaagaagttcgtggatggtcatgcgtatttaagaatagtcaag
taacaatttgcttattcgttgatgatatgatattgttcagcaaagacttaaatgcaaata
agaaaatcataacaacactcaagaaacaatacgatacaaagataataaatctgggtgaaa
gtgataacgaaattcagtacgacatacttggcttagaaatcaaatatcaaagaggtaaat
acatgaaattaggtatggaaaactcattaactgagaaaatacccaaattaaacgtacctt
tgaatccaaaaggaagaaaacttagcgctccaggtcaaccaggtctttatatagaccagg
atgaactagaaatagatgaagatgaatacaaaaagaaggtacatgaaatgcaaaagttga
ttggtctagcttcatatgttggatataaatttagatttgacttactatactacatcaaca
cacttgctcaacatatactattcccctctaggcaagttttagacatgacatatgagttaa
tacaattcatgtgggacactagagataaacaactgatatggcacaaaaacaaacctaccg
agccagataataaactagtcgcaataagtgatgcttcatatggtaaccaaccatattaca
agtcacaaattggtaacattttcctactcaacggaaaagtgatt-ggaggaaagtcgaca
aaggcttcgttaacatgcacttcaactacagaagcagaaatacacgcagtcagtgaagct
attccgctattgaataacctcagtcaccttgtgcaagaacttaacaagaaaccaattatt
aaaggcttacttactgatagtagatcaacgatcagtataattaagtctacaaatgaagag
aaatttagaaacagattttttggcacaaaggcaatgagacttagagatgaagtatcaggt
aataatttatacgtatactacatcgagaccaagaagaacattgctgatgtgatgacaaaa
cctcttccgataaaaacatttaaactattaactaacaaatggattcattagatctattac
attatgggtggtatgttggaatagaaatcaactatcatctactaactagtatttacatta
ctagtatattatcatatacggtgttagaa-gatgacgcaaatgatgagaaatagtcatct
aaattagtggaagctgaaacgcaaggattgataatgtaataggatcaatgaatataaaca
tataaaacggaatgaggaataatcgtaatattagtatgtagaaatatagattccattttg
aggattcctatatccttgaggagaacttctagtatattctgtatacctaatattatagcc
tttatcaacaatggaatcccaacaattatctaattacccacacatttctca
>DBVPG6044_f432
tgttggaatagaaatcaactatcatctactaactagtatttacattactagtatattatc
atatacggtgttagaa-gatgacgcaaatgatgagaaatagtcatctaaattagtggaag
ctgaaacgcaaggattgataatgtaataggatcaatgaatattaacatataaaacggaat
gaggaataatcgtaatattagtatttagaaatatagattccattttgaggattcctatat
cctcgaggagaacttctagtatattctgtatacctaatattatagcctttatcaacaatg
gaatcccaacaattatctaattacccacacatttctcatggtagcgcctgtgcttcggtt
acttctaaggaagtccacacaaatcaagatccgttagacgtttcagcttccaaaattcaa
gaatatgataaggcttccactaaggctaactctcaacagacaacaacacctgcttcatca
gctgttccagagaacccccatcatgcctctcctcaaactgctcagtcacatt---cacca
cagaatgggccgtacccacagcagtgcatgatgacccaaaaccaaaaccaagccaatcca
tctggttggtcattttacggacacccatctatgattccgtatacaccttatcaaatgtcg
cctatgtactttccacctgggccacaatcacagtttccgcagtatccatcatcagttgga
acgtctctgagcattccatcacctgagtcaggtaatacatttactgattcatcctcagcg
gactctgatatgacatccactaaaa--aatatgtcagacc--------------------
------------------------------------------------------------
----------------------------------accaccaatgttaacctcacctaatg
actttccaaattgggttaaaacatacatcaaa-tttttacaaaactcgaatctcggtggt
attattccgacagtaaacggaaaacccgtacgtcagatcactgatgatgaactcaccttc
ttgtataacacttttcaaatatttgctccctctcaattcctacctacctgggtcaaagac
atcctatccgttgattatacggatatcatgaaaattctttccaaaagtattgaaaaaatg
caatctgatacccaagaggcaaacgacattgtgaccctggcaaatttgcaatataatggc
agtacacctgcagatgcatttgaaacaaaagtcacaaacattatcgacagactgaacaat
aatggcattcatatcaataacaaggtcgcatgccaattaattatgagaggtctatctggc
gaatataaatttttacgctacacacgtcatcgacatctaaatatgacagtcgctgaactg
ttcttagatatccatgctatttatgaagaacaacagggatcgagaaacagtaaacctaat
tacaggagaaatccg--------------------------------------------a
gtgatgagaagaatgattctcgcagctatacgaatacaaccaaacccaaagttatagctc
ggaatcctcaaaaaacaaataattcgaaatcgaaaacagccagggctcacaatgtatcca
catctaataactctcccagcacggacaacgattccatcagtaaatcaactactgaaccga
ttcaattgaacaataagcacgaccttcatcttaggccagaaacttactgaatctacagta
aatcatactaatcattctgatgatgaactccctggacacctccttctcgattcaggagca
tcacgaacccttataagatctgctcatcacatacactcagcatcatctaatcctgacata
aacgtagttgatgctc-------aaaaaaga-aatataccaattaacgctattggtgacc
tacagtttcacttccaggacaacaccaaaacatcaataaaggtattgcacactcctaaca
tagcctatgacttactcagtttgaatgaattggctgcagtagatatcacagcatgcttta
ccaaaaacgtcttagaacgatctgacggcactgtacttgcacctatcgtacaatatggag
acttttactgggtatctaaaaagtacttgcttccatcaaatatctccgtacccaccatca
ataatgtccatacaagtgaaagtacacgcaaatatccttatcctttcattcatcgaatgc
ttgcgcatgccaatgcacagac-aattcgatactcacttaaaaataacaccatcacgtat
tttaacgaatcagatgtcgactggtctagtgctattgactatcaatgtcctgattgttta
atcggcaaaagcaccaaacacagacatatcaaaggttcacgactaaaataccaaaattca
tacgaaccctttcaatacctacatactgacatatttggtccagttcacaacctaccaaaa
agtgcaccatcctatttcatctcatttactgatg-agacaacaaaattccgttgggttta
tccattacacgaccgtcgcgaggactctatcctcgatgtttttactacgatactagcttt
tattaaaaaccagtttcaggccagtgtcttggttatacaaatggaccgtggttctgagta
tactaacagaactctccataaattccttg---aa-aaaaatggtataactccatgctata
caaccacagcggattcccgagcacatggagtcgctgaacggctaaaccgtaccttattag
atgactgccgtactcaactgcaatgtagtggtttaccgaaccatttatggttctctgcaa
tcgaattttctactattgtgagaaattcactagcttcacctaaaagcaaaaaatctgcaa
gacaacatgctggcttggcaggacttgatatcagtactttgttacctttcggtcaacctg
ttatcgtcaatgatcacaaccctaactccaaaatacatcctcgtggcatcccaggctacg
ctctacatccgtctcgaaactcttatggatatatcatctatcttccgtccttaatgaaga
cagtagatacaactaactatgttattcttcagggcaaggaatccagattagatcaattca
attacgacgcactcactttcgatgaagacttaaaccgtttaactgcttcatatcattcgt
tcattgcgtcaaatgagatccaacaatccaatgatcttaacatagaatcagaccatgact
ttcaatctgatattgaactatatcctgagcaaccgagaaatgtcctttcaaaagctgtga
gtccaaccgattccacacctccgtcaactcatactgaagattcgaaacgtgtttctaaaa
ccaatattcgcgcacccagagaagttgaccccaacatatctgaatctaatattcttccat
caaagaagagatctagcaccccccaaatttccaatatcgagagtaccggttcgggtggta
tgcataaattaaatgttcctttacttgctcccatgtcccaatctaacacacatgagtcgt
cgcacgccagtaaacctaaagatttcagacactcagactcgtacagtgaaaatgagacta
atcatacaaacgtaccaatatccagtacgggtggtaccaataacaagactgttccgcaga
taagcgaccaggagactgagaaaaggattatacaccgttcaccttcaatcgatgcttctc
caccggaaaataattcatcgcacaatattgttcctatcaaaacgccaactactgtttctg
aacagaataccgaggaatctatcatcgctgatctcccacttcccgatctgcctccagaac
ctcctaccgaattatcagactcctttaaagaacttccaccgatcaattctcgtcaaacta
attccagtttgggtggtattggtgactctaatgcctatactactatcaacagtaagaaaa
gatcattagaagataatgaaactgaaattaaggtatcacgagacacatggaatactaaga
atatgcgtagtttagaacctccgagatcgaagaaacgaattcacctgattgcagctgtaa
aagcagtaaaatcaatcaaaccaatacggacaaccttacgatacgatgaggcaatcacct
ataataaagatattaaagaaaaagaaaaatatatcgaggcataccacaaagaagtcaatc
aactgttgaagatgaaaacttgggacactgacaaatattatgacagaaaagaaatagacc
ctaaaagagtaataaattcaatgtttatcttcaacaggaaacgtgacggtactcataaag
ctagatttgttgcaagaggtgatattcagcatcctgacacttacgactcaggcatgcaat
ccaataccgtacatcactatgcattgatgacatccctatcactttcattagacaataact
actatattacacaattagacatatcttcggcatatttgtatgcagacatcaaagaagaat
tatacataagacctccaccacatttaggaatgaatgataagttgatacgtttgaagaaat
cactttatggattgaaacaaagtggagcgaactggtacgaaactatcaaatcatacctga
taaaacagtgtggtatggaagaagttcgtggatggtcatgcgtatttaagaatagtcaag
taacaatttgcttattcgttgatgatatgatattgttcagcaaagacttaaatgcaaata
agaaaatcataacaacactcaagaaacaatacgatacaaagataataaatctgggtgaaa
gtgataacgaaattcagtacgacatacttggcttagaaatcaaatatcaaagaggtaaat
acatgaaattaggtatggaaaactcattaactgagaaaatacccaaattaaacgtacctt
tgaatccaaaaggaagaaaacttagcgctccaggtcaaccaggtctttatatagaccagg
atgaactagaaatagatgaagatgaatacaaaaagaaggtacatgaaatgcaaaagttga
ttggtctagcttcatatgatggatataaatttagatttgacttactatactacatcaaca
cacttgctcaacatatactattcccctctaggcaagttttagacatgacatatgagttaa
tacaattcatgtgggacactagagataaacaactgatatgacacaaaaacaaacctaccg
agccagataataaactagtcgcaataagcgatgcttcatatggtaaccaaccatattaca
agtcacaaattggtaacattttcctactcaacggaaaagtgatt-ggaggaaagtcgaca
aaggcttcgttaacatgcacttcaactacagaagcagaaatacacgcagtcagtgaagct
attccgctattgaataacctcagtcaccttgttcaagaacttaacaagaaaccaattatt
aaaggcttacttactgatagtagatcaacgatcagtataattaagtctacaaatgaagag
aaatttagaaacagattttttggcacaaaggcaatgagacttagagatgaagtatcaggt
aataatttatacgtatactacatcgagaccaagaagaacattgctgatgtgatgacaaaa
cctcttccgataaaaacatttaaactattaactaacaaatggattcattagatctattac
attatgggtggtatgttggaatagaaatcaactatcatctactaactagtatttacatta
ctagtatattatcatatacggtgttagaa-gatgacgcaaatgatgagaaatagtcatct
aaattagtggaagctgaaacgcaaggattgataatgtaataggatcaatgaatataaaca
tataaaacggaatgaggaataatcgtaatattagtatgtagaaatatagattccattttg
aggattcctatatcctcgaggagaacttctagtatattctgtatacctaatattatagcc
tttatcaacaatggaatcccaacaattatctaattacccacacatttctca
>DBVPG6044_f450
tgttggaatagaaatcaactatcatctactaactagtatttacattactagtatattatc
atatacggtgttagaa-gatgacgcaaatgatgagaaatagtcatctaaattagtggaag
ctgaaacgcaaggattgataatgtaataggatcaatgaatataaacatataaaacggaat
gaggaataatcgtaatattagtatgtagaaatatagattccattttgaggattcctatat
cctcgaggagaacttctagtatattctgtatacctaatattatagcctttatcaacaatg
gaatcccaacaattatctaattacccatacatttctcatggtagcgcctgtgcttcggtt
acttctaaggaagtccacacaaatcaagatccgttagacgtttcagcttccaaaacagaa
gaatgtgagaaggtttccactaaggctaactctcaacagacaacaacacctgcttcatca
gctgttccagagaacccccatcatgcctctcctcaacctgcttcagtaccac---ctcca
cagaatgggccgtacccacagcagtgcatgatgac------ccaaaaccaagccaatcca
tctggttggtcattttacggacacccatctatgattccgtatacaccttatcaaatgtcg
cctatgtactttccacctgggccacaatcacagtttccgcagtatccatcatcagttgga
acgcctctgagcactccatcacctgagtcaggtaatacatttactgattcatcctcagcg
gactctgatatgacatccactaaaa--aatatgtcagacc--------------------
------------------------------------------------------------
----------------------------------accaccaatgttaacctcacctaatg
actttccaaattgggttaaaacatacatcaaa-tttttacaaaactcgaatctcggtggt
attattccgacagtaaacggaaaacccgtacgtcagatcactgatgatgaactcaccttc
ttgtataacacttttcaaatatttgctccctttcaattcctacctacctgggtcaaagac
atcctatccgttgattatacggatatcatgaaaattctttccaaaagtattgaaaaaatg
caatctgatacccaagaggcaaacgacattgtgaccctggcaaatttgcaatataatggc
agtacacctgcagatgcatttgaaacaaaagtcacaaacattatcgacagactgaacaat
aatggcattcatatcaataacaaggtcgcatgccaattaattatgagaggtctatctggc
gaatataaatttttacgctacacacgtcatcgacatctaaatatgacagtcgctgaactg
ttcttagatatccatgctatttatgaagaacaacagggatcgagaaacagtaaacctaat
tacaggagaaatccg--------------------------------------------a
gtgatgagaagaatgattctcgcagctatacgaatacaaccaaacccaaagttatagctc
ggaatcctcaaaaaacaaataattcgaaatcgaaaacagccagggctcacaatgtatcca
catctaataactctcccagcacggacaacgattccatcagtaaatcaactactgaaccga
ttcaattgaacaataagcacgaccttcatcttaggccagaaacttactgaatctacagta
aatcatactaatcattctgatgatgaactccctggacacctccttctcgattcaggagca
tcacgaacccttataagatctgctcatcacatacactcagcatcatctaatcctgacata
aacgtagttgatgctc-------aaaaaaga-aatataccaattaacgctattggtgacc
tacaatttcacttccaggacaacaccaaaacatcaataaaggtattgcacactcctaaca
tagcctatgacttactcagtttgaatgaattggctgcagtagatatcacagcatgcttta
ccaaaaacgtcttagaacgatctgacggcactgtacttgcacctatcgtaaaatatggag
acttttactgggtatctaaaaagtacttgcttccatcaaatatctccgtacccaccatca
ataatgtccatacaagtgaaagtacacgcaaatatccttatcctttcattcatcgaatgc
ttgcgcatgccaatgcacagac-aattcgatactcacttaaaaataacaccatcacgtat
tttaacgaatcagatgtcgactggtctagtgctattgactatcaatgtcctgattgttta
atcggcaaaagcaccaaacacagacatatcaaaggttcacgactaaaataccaaaattca
tacgaaccctttcaatacctacatactgacatatttggtccagttcacaacctaccaaaa
agtgcaccatcatatttcatctcatttactgatg-agacaacaaaattccgttgggttta
tccattacacgaccgtcgcgaggactctatcctcgatgtttttactacgatactagcttt
tattaaaaaccagtttcaggccagtgtcttggttatacaaatggaccgtggttctgagta
tactaacagaactctccataaattccttg---aa-aaaaatggtataactccatgctata
caaccacagcggattcccgagcacatggagtcgctgaacggctaaaccgtaccttattag
atgactgccgtactcaactgcaatgtagtggtttaccgaaccatttatggttctctgcaa
tcgaattttctactattgtgagaaattcactagcttcacctaaaagcaaaaaatctgcaa
gacaacatgctggcttggcaggacttgatatcagtactttgttacctttcggtcaacctg
ttatcgtcaatgatcacaaccctaactccaaaatacatcctcgtggcatcccaggctacg
ctctacatccgtctcgaaactcttatggatatatcatctatcttccatccttaaagaaga
cagtagatacaactaactatgttattcttcagggcaaggaatccagattagatcaattca
attacgacgcactcactttcgatgaagacttaaaccgtttaactgcttcatatcaatcgt
tcattgcgtcaaatgagatccaagattccaatgatcttaacatagaatctgaccatgact
tccaatctgacattgaactacatcctgagcaaccgagaaatgtcctttcaaaagctgtga
gtccaaccgattccacacctccgtcaactcatactgaagattcgaaacgtgtttctaaaa
ccaatattcgcgcacccagagaagttgaccccaacatatctaaatctaatattcttccat
caaagaagagatctagcaccccccaaatttccaatattgagagtaccggttcgggtggta
tgcataaattaaatgttcctttacttgctcccatgtcccaatctaacacacatgagtcgt
cgcacgccagtaaatctaaagatttcagacactcagactcgtacagtgaaaatgagacta
atcatacaaacgtaccaatatccagtacgggtggtaccaacaacaaaactgttccgcaga
taagtgaccaagagactgagaaaaggattatacaccgttcaccttcaatcgatgcttctc
caccggaaaataattcatcgcacaatattgttcctatcaaaacgccaactactgtttctg
aacagaataccgaggaatctatcatcgctgatctcccacttcccgatctgcctccagaac
ctcctaccgaattatcagactcctttaaagaacttccaccgatcaattctcgtcaaacta
attccagtttgggtggtattggtgactctaatgcctatactactatcaacagtaagaaaa
gatcattagaagataatgaaactgaaattaaggtatcacgagacacatggaatactaaga
atatgcgtagtttagaacctccgagatcgaagaaacgaattcacctgattgcagctgtaa
aagcagtaaaatcaatcaaaccaatacgaacaaccttacgatacgatgaggcaatcacct
ataataaagatattaaagaaaaagaaaaatatatcaaggcataccacaaagaagtcaatc
aactgttgaaaatgaatacttgggacactgacaaatattatgacagaaaagaaatagacc
ctaaaagagtaataaactcaatgtttatcttcaacaagaaacgtgacggtactcataaag
ctagatttgttgcaagaggtgatattcagcatcctgacacttacgactcaggcatgcaat
ccaataccgtacatcactatgcattaatgacatccctgtcacttgcattagacaataact
actatattacacaattagacatatcttcggcatatttgtatgcagacatcaaagaagaat
tatacataagacctccaccacatttaggaatgaatgataagttgatacgtttgaagaaat
cactttatggattgaaacaaagtggagcgaactggtacgaaactatcaaatcatacctga
taaaacagtgtggtatggaagaagttcgtggatggtcatgcgtatttaagaatagtcaag
taacaatatgtttatttgttgacgacatgattttatttagcaaagacttaaatgcaaata
agaaaatcataacaacactcaagaaacaatacgatacaaagataataaatctgggtgaaa
gtgataacgaaattcagtacgacatacttggcttagaaatcaaatatcaaagaggtaaat
acatgaaattaggtatggaaaaatctttgacagaaaaattacccaaattaaacgtacctt
tgaatccaaaaggaagaaaacttagcgctccaggtcaaccaggtctttatatagaccagg
atgaactagaaatagatgaagatgaatacaaaaagaaggtacatgaaatgcaaaagttga
ttggtctagcttcatatgttggatataaatttagatttgacttactatactacatcaaca
cacttgctcaacatatactattcccctctaggcaagttttagacatgacatatgagttaa
tacaattcatgtgggacactagagataaacaactgatatggcacaaaaacaaacctacca
agccagataataaactagttgcaataagcgatgcttcatatggtaaccaaccatattaca
agtcacaaattggtaacattttcctactcaacggaaaagtgatt-ggaggaaagtcgaca
aaggcttcgttaacatgcacttcaactacagaagcagaaatacacgcagtcagtgaagct
attccgctattgaataacctcagtcaccttgtgcaagaacttaacaagaaaccaattatt
aaaggcttacttactgatagtagatcaacgatcagtataattaagtctacaaatgaagag
aaatttagaaacagattttttggcacaaaggcaatgagacttagggatgaagtatcaggt
aataatttatacgtatactacatcgagaccaagaagaacattgctgatgtgatgacaaaa
cctcttccgataaaaacatttaaactattaactaacaaatggattcattagatctattac
attatgggtggtatgttggaatagaaatcaactatcatctactaactagtatttacatta
ctagtatattatcatatacggtgttagaa-gatgacgcaaatgatgagaaatagtcatct
aaattagtggaagctgaaacgcaaggattgataatgtaataggatcaatgaatataaaca
tataaaacggaatgaggaataatcgtaatattagtatgtagaaatatagattccattttg
aggattcctatatcctcgaggagaacttctagtatattctgtatacctaatattatagcc
tttatcaacaatggaatcccaacaattatctaattacccatacatttctca
>DBVPG6044_f486
tgttggaataaaaatcaactatcatctactaactagtatttacattactagtatattatc
atatacggtgttagaa-gatgacgcaaatgatgagaaatagtcatctaaattagtggaag
ctgaaacgcaaggattgataatgtaataggatcaatgaatataaacatataaaacggaat
gaggaataatcgtaatattagtatgtagaaatatagattccattttgaggattcctatat
cctcgaggagaacttctagtatattctgtatacctaatattatagcctttatcaacaatg
gaatcccaacaattatctaattacccacacatttctcatggtagcgcctgtgcttcggtt
acttctaaggaagtccacacaaatcaagatccgttagacgtttcagcttccaaaattcaa
gaatatgataaggcttccactaaggctaactctcaacagacaacaacacctgcttcatca
gctgttccagagaacccccatcatgcctctcctcaacctgcttcagtatcacattcacca
cagaatgggccgtacccacagcagtgcatgatgacccaaaaccaaaaccaagccaatcca
tctggttggtcattttacggacacccatctatgattccgtatacaccttatcaaatgtcg
cctatgtactttccacctgggccacaatcacagtttccgcagtatccatcatcagttgga
acgcctctgagcactccatcacctgagtcaggtaatacatttactgattcatcctcagcg
gactctgatatgacatccactaaaa--aatatgtcagacc--------------------
------------------------------------------------------------
----------------------------------accaccaatgttaacctcacctaatg
actttccaaattgggttaaaacatacatcaaa-tttttacaaaactcgaatctcggtggt
attattccgacagtaaacggaaaacccgtacgtcagatcactgatgatgaactcaccttc
ttgtataacacttttcaaatatttgctccctctcaattcctacctacctgggtcaaagac
atcctatccgttgattatacggatatcatgaaaattctttccaaaagtattgaaaaaatg
caatctgatacccaagaggcaaacgacattgtgaccctggcaaatttgcaatataatggc
agtacacctgcagatgcatttgaaacaaaagtcacaaacattatcgacagactgaacaat
aatggcattcatatcaataacaaggtcgcatgccaattaattatgagaggtctatctggc
gaatataaatttttacgctacacacgtcatcgacatctaaatatgacagtcgctgaactg
ttcttagatatccatgctatttatgaagaacaacagggatcgagaaacagtaaacctaat
tacaggagaaatccg--------------------------------------------a
gtgatgagaagaatgattctcgcagctatacgaatacaaccaaacccaaagttatagctc
ggaatcctcaaaaaacaaataattcgaaatcgaaaacagccagggctcacaatgtatcca
catctaataactctcccagcacggacaacgattccatcagtaaatcaactactgaaccga
ttcaattgaacaataagcacgaccttcatcttaggccagaaacttactgaatctacagta
aatcatactaatcattctgatgatgaactccctggacacctccttctcgattcaggagca
tcacgaacccttataagatctgctcatcacatacactcagcatcatctaatcctgacata
aacgtagttgatgctc-------aaaaaaga-aatataccaattaacgctattggtgacc
tacaatttcacttccaggacaacaccaaaacatcaataaaggtattgcacactcctaaca
tagcctatgacttactcagtttgaatgaattggctgcagtagatatcacagcatgcttta
ccaaaaacgtcttagaacgatctgacggcactgtacttgcacctatcgtaaaatatggag
acttttactgggtatctaaaaagtacttgcttccatcaaatatctccgtacccaccatca
ataatgtccatacaagtgaaagtacacgcaaatatccttatcctttcattcatcgaatgc
ttgcgcatgccaatgcacagac-aattcgatactcacttaaaaataacaccatcacgtat
tttaacgaatcagatgtcgactggtctagtgctattgactatcaatgtcctgattgttta
atcggcaaaagcaccaaacacagacatatcaaaggttcacgactaaaataccaaaattca
tacgaaccctttcaatacctacatactgacatatttggtccagttcacaacctaccaaaa
agtgcaccatcatatttcatctcatttactgatg-agacaacaaaattccgttgggttta
tccattacacgaccgtcgcgaggactctatcctcgatgtttttactacgatactagcttt
tattaaaaaccagtttcaggccagtgtcttggttatacaaatggaccgtggttctgagta
tactaacagaactctccataaattccttg---aa-aaaaatggtataactccatgctata
caaccacagcggattcccgagcacatggagtcgctgaacggctaaaccgtaccttattag
atgactgccgtactcaactacaatgtagtggtttaccgaaccatttatggttctctgcaa
tcgaattttctactattgtgagaaattcactagcttcacctaaaagcaaaaaatctgcaa
gacaacatgctggcttggcaggacttgatatcagtactttgttacctttcggtcaacctg
ttatcgtcaatgatcacaaccctaactccaaaatacatcctcgtggcatcccaggctacg
ctctacatccgtctcgaaactcttatggatatatcatctatcttccatccttaaagaaga
cagtagatacaactaactatgttattcttcagggcaaggaatccagattagatcaattca
attacgacgcactcactttcgatgaagacttaaaccgtttaactgcttcatatcaatcgt
tcattgcgtcaaatgagatccaagaatccaatgatcttaacatagaatctgaccatgact
tccaatctgacattgaactacatcctgagcaaccgagaaatgtcctttcaaaagctgtga
gtccaaccgattccacacctccatcaactcatactgaagattcaaaacctatatctgaaa
tcaatcttcgtgcacccagagaagttgaccccaacatatctgaatctaatattcttccat
caaagaagagatctagcaccccccaaatttccaatatcgagagtaccggttcgggtggta
tgcataaattaaatgttcctttacttgctcccatgtcccaatctaacacacatgagtcgt
cgcacgccagtaaatctaaagatttcagacactcagactcgtacagtgaaaatgagacta
atcatacaaacgtaccaatatccagtacgggtggtaccaataacaagactgttccgcaga
taagcgaccaggagactgagaaaaggattatacaccgttcaccttcaatcgatgcttctc
caccggaaaataattcatcgcacaatattgttcctatcaaaacgccaactactgtttctg
aacagaataccgaggaatctatcatcgctgatctcccacttcccgatctgcctccagaac
ctcctaccgaattatcagactcctttaaagaacttccaccgatcaattctcgtcaaacta
attccagtttgggtggtattggtgactctaatgcctatactactatcaacagtaagaaaa
gatcattagaagataatgaaactgaaattaaggtatcacgagacacatggaatactaaga
atatgcgtagtttagaacctccgagatcgaagaaacgaattcacctgattgcagctgtaa
aagcagtaaaatcaatcaaaccaatacggacaactttaagatacgatgaggcaatcacct
ataataaagatattaaagaaaaggaaaaatatatcgaagcataccacaaagaagtcaacc
aactattgaaaatgaatacttgggacactgacaaatattatgacagaaaagaaatagacc
ctaaaagagtaataaactcaatgtttatcttcaacaagaaacgtgacggaactcataaag
ctagatttgttgcaagaggtgatattcagcatcctgacacttacgactcaggcatgcaat
ccaataccgtacatcactatgcattgatgacatccctatcactttcattagacaataact
actatattacacaattagacatatcttcggcatatttgtatgcagacatcaaagaagaat
tatacataagacctccaccacatttaggaatgaatgataagttgatacgtttgaagaaat
cactttatggattgaaacaaagtggagcgaactggtacgaaactatcaaatcatacctga
taaaacagtgtggtatggaagaagttcgtggatggtcatgcgtatttaagaatagtcaag
taacaatttgcttattcgttgatgatatgatattgttcagcaaagacttaaatgcaaata
agaaaatcataacaacactcaagaaacaatacgatacaaagataataaatctgggtgaaa
gtgataacgaaattcagtacgacatacttggcttagaaatcaaatatcaaagaggtaaat
acatgaaattaggtatggaaaaatctttgacagaaaaattacccaaactaaacgttcatt
taaatccaaaaggaaagaaacttagcgctccaggtcaaccaggtctttatatagaccagg
atgaactagaaatagatgaagatgaatacaaagagaaggtacatgaaatgcaaaagttga
ttggtctagcttcatatgttggatataaatttagatttgacttactatactacatcaaca
cacttgctcaacatatactattcccctctaggcaagttttagacatgacatatgagttaa
tacaattcatgtgggacactagagataaacaactgatatggcacaaaaacaaacctaccg
agccagataataaactagtcgcaataagcgatgcttcatatggtaaccaaccatattaca
agtcacaaattggtaacattttcctactcaacggaaaagtgatt-ggaggaaagtcgaca
aaggcttcgttaacatgcacttcaactacagaagcagaaatacacgcagtcagtgaagct
attccgctattgaataacctcagtcaccttgtgcaagaacttaacaagaaaccaattatt
aaaggcttacttactgatagtagatcaacgatcagtataattaagtctacaaatgaagag
aaatttagaaacagattttttggcacaaaggcaatgagacttagggatgaagtatcaggt
aataatttatacgtatactacatcgagaccaagaagaacattgctgatgtgatgacaaaa
cctcttccgataaaaacatttaaactattaactaacaaatggattcattagatctattac
attatgggtggtatgttggaataaaaatcaactatcatctactaactagtatttacatta
ctagtatattatcatatacggtgttagaa-gatgacgcaaatgatgagaaatagtcatct
aaattagtggaagctgaaacgcaaggattgataatgtaataggatcaatgaatattaaca
tataaaatgatgataataatatttatagaat---tgtgtagaattgcagattccctttta
tggattcctaaatcctcgaggagaacttctagtatattctgtatacctaatattatagcc
tttatcaacaatggaatcccaacaatta-----------------------
>DBVPG6044_f524
tgttggaatagaaatcaactatcatctactaactagtatttacattactagtatattatc
atatacggtgttagaa-gatgacgcaaatgatgagaaatagtcatctaaattagtggaag
ctgaaacgcaaggattgataatgtaataggatcaatgaatataaacatataaaacggaat
gaggaataatcgtaatattagtatgtagaaatatagattccattttgaggattcctatat
cctcgaggagaacttctagtatattctgtatacctaatattatagcctttatcaataatg
gaatcccaacaattatctaattacccatacatttctcatggtagcgcctgtgcttcggtt
acttctaaggaagtccacacaaatcaagatccgttagacgtttcagcttccaaaattcaa
gaatatgataaggcttccactaaggctaactctcaacagacaacaacacctgcttcatca
gctgttccagagaacccccatcatgcctctcctcaacctgcttcagtaccac---ctcca
cagaatgggccgtacccacagcagtgcatgatgac------ccaaaaccaagccaatcca
tctggttggtcattttacggacacccatctatgattccgtatacaccttatcaaatgtcg
cctatgtactttccacctgggccacaatcacagtttccgcagtatccatcatcagttgga
acgcctctgagcactccatcacctgagtcaggtaatacatttactgattcatcctcagcg
gactctgatatgacatccactaaaa--aatatgtcagacc--------------------
------------------------------------------------------------
----------------------------------accaccaatgttaacctcacctaatg
actttccaaattgggttaaaacatacatcaaa-tttttacaaaactcgaatctcggtggt
attattccgacagtaaacggaaaacccgtacgtcagatcactgatgatgaactcaccttc
ttgtataacacttttcaaatatttgctccctctcaattcctacctacctgggtcaaagac
atcctatccgttgattatacggatatcatgaaaattctttccaaaagtattgaaaaaatg
caatctgatacccaagaagcaaacgacattgtgaccctggcaaatttgcaatataatggc
agtacacctgcagatgcatttgaaacaaaagtcacaaacattatcgacagactgaacaat
aatggcattcatatcaataacaaggtcgcatgccaattaattatgagaggtctatctggc
gaatataaatttttacgctacacacgtcatcgacatctaaatatgacagtcgctgaactg
ttcttagatatccatgctatttatgaagaacaacagggatcgagaaacagtaaacctaat
tacaggagaaatccg--------------------------------------------a
gtgatgagaagaatgattctcgcagctatacgaatacaaccaaacccaaagttatagctc
ggaatcctcaaaaaacaaataattcgaaatcgaaaacagccagggctcacaatgtatcca
catctaataactctcccagcacggacaacgattccatcagtaaatcaactactgaaccga
ttcaattgaacaataagcacgaccttcatcttaggccagaaacttactgaatctacagta
aatcatactaatcattctgatgatgaactccctggacacctccttctcgattcaggagca
tcacgaacccttataagatctgctcatcacatacactcagcatcatctaatcctgacata
aacgtagttgatgctc-------aaaaaaga-aatataccaattaacgctattggtgacc
tacaatttcacttccaggacaacaccaaaacatcaataaaggtattgcacactcctaaca
tagcctatgacttactcagtttgaatgaattggctgcagtagatatcacagcatgcttta
ccaaaaacgtcttagaacgatctgacggcactgtacttgcacctatcgtaaaatatggag
acttttactgggtatctaaaaagtacttgcttccatcaaatatctccgtacccaccatca
ataatgtccatacaagtgaaagtacacgcaaatatccttatcctttcattcatcgaatgc
ttgcgcatgccaatgcacagac-aattcgatactcacttaaaaataacaccatcacgtat
tttaacgaatcagatgtcgactggtctagtgctattgactatcaatgtcctgattgttta
atcggcaaaagcaccaaacacagacatatcaaaggttcacgactaaaataccaaaattca
tacgaaccctttcaatacctacatactgacatatttggtccagttcacaacctaccaaaa
agtgcaccatcctatttcatctcatttactgatg-agacaacaaaattccgttgggttta
tccattacacgaccgtcgcgaggactctatcctcgatgtttttactacgatactagcttt
tattaaaaaccagtttcaggccagtgtcttggttatacaaatggaccgtggttctgagta
tactaacagaactctccataaattccttg---aa-aaaaatggtataactccatgctata
caaccacagcggattcccgagcacatggagtcgctgaacggctgaaccgtaccttattag
atgactgccgtactcaactgcaatgtagtggtttaccgaaccatttatggttctctgcaa
tcgaattttctactattgtgagaaattcactagcttcacctaaaagcaaaaaatctgcaa
gacaacatgctggcttggcaggacttgatatcagtactttgttacctttcggtcaacctg
ttatcgtcaatgatcacaaccctaactccaaaatacatcctcgtggcatcccaggctacg
ctctacatccgtctcgaaactcttatggatatatcatctatcttccatccttaaagaaga
cagtagatacaactaactatgttattcttcagggcaaggaatccagattagatcaattca
attacgacgcactcactttcgatgaagacttaaaccgtttaactgcttcatatcaatcgt
tcattgcgtcaaatgagatccaagaatccaatgatcttaacatagaatctgaccatgact
tccaatctgacattgaactacatcctgagcaaccgagaaatgtcctttcaaaagctgtga
gtccaaccgattccacacctccgtcaactcatactgaagattcgaaacgtgtttctaaaa
ccaatattcgcgcacccagagaagttgaccccaacatatctgaatctaatattcttccat
caaagaagagatctagcaccccccaaatttccaatatcgagagtaccggttcgggtggta
tgcataaattaaatgttcctttacttgctcccatgtcccaatctaacacacatgagtcgt
cgcacgccagtaaatctaaagatttcagacactcagactcgtacagtgaaaatgagacta
atcatacaaacgtaccaatatccagtacgggtggtaccaataacaagactgttccgcaga
taagcgaccaggagactgagaaaaggattatacaccgttcaccttcaatcgatgcttctc
caccggaaaataattcatcgcacaatattgttcctatcaaaacgccaactactgtttctg
aacagaataccgaggaatctatcatcgctgatctcccacttcccgatctgcctccagaac
ctcctaccgaattatcagacccatttaaagaactcccaccgataaattctcatcaaacta
attccagtttgggtggtattggtgactctaatgcctatactactatcaacagtaagaaaa
gatcattagaagataatgaaactgaaattaaggtatcacgagacacatggaatactaaga
atatgcgtagtttagaacctccgagatcgaagaaacgaattcacctgattgcagctgtaa
aagcagtaaaatcaatcaaaccaatacggacaaccttaagatacgatgaggcaatcacct
ataataaagatattaaagaaaaggaaaaatatatcgaagcataccacaaagaagtcaacc
aactattgaaaatgaatacttgggacactgacaaatattatgacagaaaagaaatagacc
ctaaaagagtaataaactcaatgtttatcttcaacaagaaacgtgacggaactcataaag
ctagatttgttgcaagaggtgacattcagcatcctgatacgtacgatacaggtatgcaat
ccaacactgtacatcattatgcgttgatgacatccctgtcacttgcattagacaataact
actatattacacaattagacatatcttcggcatatttgtatgcagacatcaaagaagaat
tatacataagacctccaccacatttaggaatgaatgataagttgatacgtttgaagaaat
cactttatggattgaaacaaagtggagcgaactggtacgaaactatcaaatcatacctga
taaaacagtgtggtatggaagaagttcgtggatggtcatgcgtatttaagaatagtcaag
taacaatttgcttattcgttgatgatatgatattgttcagcaaagacttaaatgcaaata
agaaaatcataacaacactcaagaaacaatacgatacaaagataataaatctgggtgaaa
gtgataacgaaattcagtacgacatacttggcttagaaatcaaatatcaaagaggtaaat
acatgaaattaggtatggaaaaatctttgacagaaaaattacccaaactaaacgttcatt
taaatccaaaaggaaagaaacttagcgctccaggtcaaccaggtctttatatagaccagg
atgaactagaaatagatgaagatgaatacaaaaagaaggtacatgaaatgcaaaagttga
ttggtctagcttcatatgttggatataaatttagatttgacttactatactacatcaaca
cacttgctcaacatatactattcccctctaggcaagttttagacatgacatatgagttaa
tacaattcatgtgggacactagagataaaaaactgatatggcacaaaaacaaacctaccg
agccagataataaactagtcgcaataagtgatgcttcatatggtaaccaaccatattaca
agtcacaaattggtaacattttcctactcaacggaaaagtgatt-ggaggaaagtcgaca
aaggcttcgttaacatgcacttcaactacagaagcagaaatacacgcagtcagtgaagct
attccgctattgaataacctcagtcaccttgtgcaagaacttaacaagaaaccaattatt
aaaggcttacttactgatagtagatcaacgatcagtataattaagtctacaaatgaagag
aaatttagaaacagattttttggcacaaaggcaatgagacttagagatgaagtatcaggt
aataatttatacgtatactacatcgagaccaagaagaacattgctgatgtgatgacaaaa
cctcttccgataaaaacatttaaactattaactaacaaatggattcattagatctattac
attatgggtggtatgttggaatagaaatcaactatcatctactaactagtatttacatta
ctagtatattatcatatacggtgttagaa-gatgacgcaaatgatgagaaatagtcatct
aaattagtggaagctgaaacgcaaggattgataatgtaataggatcaatgaatataaaca
tataaaacggaatgaggaataatcgtaatattagtatgtagaaatatagattccattttg
aggattcctatatcctcgaggagaacttctagtatattctgtatacctaatattatagcc
tttatcaataatggaatcccaacaattatctaattacccatacatttctca
>DBVPG6044_f552
tgttggaatagaaatcaactatcatctactaactagtatttacattactagtatattatc
atatacggtgttagaa-gatgacgcaaatgatgagaaatagtcatctaaattagtggaag
ctgaaacgcaaggattgataatgtaataggatcaatgaatataaacatataaaacggaat
gaggaataatcgtaatattagtatgtagaaatatagattccattttgaggattcctatat
cctcgaggagaacttctagtatattctgtatacctaatattatagcctttatcaacaatg
gaatcccaacaattatctaattacccacacatttctcatggtagcgcctgtgcttcggtt
acttctaaggaagtccacacaaatcaagatccgttagacgtttcagcttccaaaattcaa
gaatatgataaggcttccactaaggctagctctcaacagacaacaacacctgcttcatca
gctgttccagagaacccccatcatgcctctcctcaacctgcttcagtaccac---ctcca
cagaatgggccgtacccacagcagtgcatgatgac------ccaaaaccaagccaatcca
tctggttggtcattttacggacacccatctatgattccgtatacaccttatcaaatgtcg
cctatgtactttccacctgggccacaatcacagtttccgcagtatccatcatcagttgga
acgcctctgagcactccatcacctgagtcaggtaatacatttactgattcatcctcagcg
gactctgatatgacatccactaaaa--aatatgtcagacc--------------------
------------------------------------------------------------
----------------------------------accaccaatgttaacctcacctaatg
actttccaaattgggttaaaacatacatcaaa-tttttacaaaactcgaatctcggtggt
attattccgacagtaaacggaaaacccgtacgtcagatcactgatgatgaactcaccttc
ttgtataacacttttcaaatatttgctccctctcaattcctacctacctgggtcaaagac
atcctatccgttgattatacggatatcatgaaaattctttccaaaagtattgaaaaaatg
caatctgatacccaagaggcaaacgacattgtgaccctggcaaatttgcaatataatggc
agtacacctgcagatgcatttgaaacaaaagtcacaaacattatcgacagactgaacaat
aatggcattcatatcaataacaaggtcgcatgccaattaattatgagaggtctatctggc
gaatataaatttttacgctacacacgtcatcgacatctaaatatgacagtcgctgaactg
ttcttagatatccatgctatttatgaagaacaacagggatcgagaaacagtaaacctaat
tacaggagaaatccg--------------------------------------------a
gtgatgagaagaatgattctcgcagctatacgaatacaaccaaacccaaagttatagctc
ggaatcctcaaaaaacaaataattcgaaatcgaaaacagccagggctcacaatgtatcca
catctaataactctcccagcacggacaacgattccatcagtaaatcaactactgaaccga
ttcaattgaacaataagcacgaccttcatcttaggccagaaacttactgaatctacagta
aatcatactaatcattctgatgatgaactccctggacacctccttctcgattcaggagca
tcacgaacccttataagatctgctcatcacatacactcagcatcatctaatcctgacata
aacgtagttgatgctc-------aaaaaaga-aatataccaattaacgctattggtgacc
tacaatttcacttccaggacaacaccaaaacatcaataaaggtattgcacactcctaaca
tagcctatgacttactcagtttgaatgaattggctgcagtagatatcacagcatgcttta
ccaaaaacgtcttagaacgatctgacggcactgtacttgcacctatcgtaaaatatggag
acttttactgggtatctaaaaagtacttgcttccatcaaatatctccgtacccaccatca
ataatgtccatacaagtgaaagtacacgcaaatatccttatcctttcattcatcgaatgc
ttgcgcatgccaatgcacagac-aattcgatactcacttaaaaataacaccatcacgtat
tttaacgaatcagatgtcgactggtctagtgctattgactatcaatgtcctgattgttta
atcggcaaaagcaccaaacacagacatatcaaaggttcacgactaaaataccaaaattca
tacgaaccctttcaatacctacatactgacatatttggtccagttcacaacctaccaaaa
agtgcaccatcatatttcatctcatttactgatg-agacaacaaaattccgttgggttta
tccattacacgaccgtcgcgaggactctatcctcgatgtttttactacgatactagcttt
tattaaaaaccagtttcaggccagtgtcttggttatacaaatggaccgtggttctgagta
tactaacagaactctccataaattccttg---aa-aaaaatggtataactccatgctata
caaccacagcggattcccgagcacatggagtcgctgaacggctaaaccgtaccttattag
atgactgccgtactcaactgcaatgtagtggtttaccgaaccatttatggttctctgcaa
tcgaattttctactattgtgagaaattcactagcttcacctaaaagcaaaaaatctgcaa
gacaacatgctggcttggcaggacttgatatcagtactttgttacctttcggtcaacctg
ttatcgtcaatgatcacaaccctaactccaaaatacatcctcgtggcatcccaggctacg
ctctacatccgtctcgaaactcttatggatatatcatctatcttccatccttaaagaaga
cagtagatacaactaactatgttattcttcagggcaaggaatccagattagatcaattca
attacgacgcactcactttcgatgaagacttaaaccgtttaactgcttcatatcaatcgt
tcattgcgtcaaatgagatccaagaatccaatgatcttaacatagaatctgaccatgact
tccaatctgacattgaactacatcctgagcaaccgagaaatgtcctttcaaaagctgtga
gtccaaccgattccacacctccatcaactcatactgaagattcaaaacctatttctaaaa
ccaatattcgcgcacccagagaagttgaccccaacatatctgaatctaatattcttccat
caaagaagagatctagcaccccccaaatttccaatatcgagagtaccggttcgggtggta
tgcataaattaaatgttcctttacttgctcccatgtcccaatctaacacacatgagtcgt
cgcacgccagtaaatctaaagatttcagacactcagactcgtacagtgaaaatgagacta
atcatacaaacgtaccaatatccagtacgggtggtaccaataacaagactgttccgcaga
taagtgaccaagagactgagaaaaggattatacaccgttcaccttcaatcgatgctactc
caccggaaaataattcatcgcacaatattgttcctatcaaaacgccaactactgtttctg
aacagaataccgaggaatctatcatcgctgatctcccactccctgatctacctccagaat
ctcctaccgaattccctgacccatttaaagaactcccaccgataaattctcatcaaacta
attccagtttgggtggtattggtgactctaatgcctatactactatcaacagtaagaaaa
gatcattagaagataatgaaactgaaattaaggtatcacgagacacatggaatactaaga
atatgcgtagtttagaacctccgagatcgaagaaacgaattcacctgattgcagctgtaa
aagcagtaaaatcaatcaaaccaatacggacaaccttacgatacgatgaggcaatcacct
ataataaagatattaaagaaaaagaaaaatatatcgaggcataccacaaagaagtcaatc
aactgttgaagatgaaaacttgggacactgacaaatattatgacagaaaagaaatagacc
ctaaaagagtaataaattcaatgtttatcttcaacaggaaacgtgacggtactcataaag
ctagatttgttgcaagaggtgatattcagcatcctgacacttacgactcaggcatgcaat
ccaataccgtacatcactatgcattgatgacatccctatcactttcattagacaataact
actatattacacaattagacatatcttcggcatatttgtatgcagacatcaaagaagaat
tatacataagacctccaccacatttaggaatgaatgataagttgatacgtttgaagaaat
cactttatggattgaaacaaagtggagcgaactggtacgaaactatcaaatcatacctga
taaaacagtgtggtatggaagaagttcgtggatggtcatgcgtatttaagaatagtcaag
taacaatttgcttattcgttgatgatatgatattgttcagcaaagacttaaatgcaaata
agaaaatcataacaacactcaagaaacaatacgatacaaagataataaatctgggtgaaa
gtgataacgaaattcagtacgacatacttggcttagaaatcaaatatcaaagaggtaaat
acatgaaattaggtatggaaaactcattaactgagaaaatacccaaattaaacgtacctt
tgaatccaaaaggaagaaaacttagcgctccaggtcaaccaggtctttatatagaccagg
atgaactagaaatagatgaagatgaatacaaagagaaggtacatgaaatgcaaaagttga
ttggtctagcttcatatgttggatataaatttagatttgacttactatactacatcaaca
cacttgctcaacatatactattcccctctaggcaagttttagacatgacatatgagttaa
tacaattcatgtgggacactagagataaacaactgatatggcacaaaaacaaacctaccg
agccaaataataaactagtcgcaataagtgatgcttcatatggtaaccaaccatattaca
agtcacaaattggtaacattttcctactcaacggaaaagtgatt-ggaggaaagtcgaca
aaggcttcgttaacatgcacttcaactacagaagcagaaatacacgcagtcagtgaagct
attccgctattgaataacctcagtcaccttgtgcaagaacttaacaagaaaccaattatt
aaaggcttacttactgatagtagatcaacgatcagtataattaagtctacaaatgaagag
aaatttagaaacagattttttggcacaaaggcaatgagacttagagatgaagtatcaggt
aataatttatacgtatactacatcgagaccaagaagaacattgctgatgtgatgacaaaa
cctcttccgataaaaacatttaaactattaactaacaaatggattcattagatctattac
attatgggtggtatgttggaatagaaatcaactatcatctactaactagtatttacatta
ctagtatattatcatatacggtgttagaa-gatgacgcaaatgatgagaaatagtcatct
aaattagtggaagctgaaacgcaaggattgataatgtaataggatcaatgaatataaaca
tataaaacggaatgaggaataatcgtaatattagtatgtagaaatatagattccattttg
aggattcctatatcctcgaggagaacttctagtatattctgtatacctaatattatagcc
tttatcaacaatggaatcccaacaattatctaattacccacacatttctca
>DBVPG6044_f573
tgttggaatagaaatcaactatcatctactaactagtatttacattactagtatattatc
atatacggtgttagaa-gatgacgcaaatgatgagaaatagtcatctaaattagtggaag
ctgaaacgcaaggattgataatgtaataggatcaatgaatattaacatataaaacgatga
taataatatttatagaat---tgtatagaattacagattcccttttatggattcctaaat
cctcgaggagaacttctagtatattctgtatacctaatattatagcctttatcaacaatg
gaatcccaacaattatctaattacccacacatttctcatggtagcgcctgtgcttcggtt
acttctaaagaagtccaaacaactcaagatccgttagacgtttcagcttccaaaattcaa
gaatatgataaggcttccactaaggctaactctcaacagacaacaacacctgcttcatca
gctgttccagagaacccccatcatgcctctcctcaacctgcttcagtaccac---ctcca
cagaatgggccgtacccacagcagtgcatgatgacccaaaaccaaaaccaagccaatcca
tctggttggtcattttacggacacccatctatgattccgtatacaccttatcaaatgtcg
cctatgtactttccacctgggccacaatcacagtttccgcagtatccatcatcagttgga
acgcctctgagcactccatcacctgagtcaggtaatacatttactgattcatcctcagcg
gactctgatatgacatccactaaaa--aatatgtcagacc--------------------
------------------------------------------------------------
----------------------------------accaccaatgttaacctcacctaatg
actttccaaattgggttaaaacatacatcaaa-tttttacaaaactcgaatctcggtggt
attattccgacagtaaacggaaaacccgtacgtcagatcactgatgatgaactcaccttc
ttgtataacacttttcaaatatttgctccctctcaattcctacctacctgggtcaaagac
atcctatccgttgattatacggatatcatgaaaattctttccaaaagtattgaaaaaatg
caatctgatacccaagaggcaaacgacattgtgaccctggcaaatttgcaatataatggc
agtacacctgcagatgcatttgaaacaaaagtcacaaacattatcgacagactgaacaat
aatggcattcatatcaataacaaggtcgcatgccaattaattatgagaggtctatctggc
gaatataaatttttacgctacacacgtcatcgacatctaaatatgacagtcgctgaactg
ttcttagatatccatgctatttatgaagaacaacagggatcgagaaacagcaaacctaat
tacaggagaaatccg--------------------------------------------a
gtgatgagaagaatgattctcgcagctatacgaatacaaccaaacccaaagttatagctc
ggaatcctcaaaaaacaaataattcgaaatcgaaaacagccagggctcacaatgtatcca
catctaataactctcccagcacggacaacgattccatcagtaaatcaactactgaaccga
ttcaattgaacaataagcacgaccttcatcttaggccagaaacttactgaatctacagta
aatcatactaatcattctgatgatgaactccctggacacctccttctcgattcaggagca
tcacgaacccttataagatctgctcatcacatacactcagcatcatctaatcctgacata
aacgtagttgatgctc-------aaaaaaga-aatataccaattaacgctattggtgacc
tacaatttcacttccaggacaacaccaaaacatcaataaaggtattgcacactcctaaca
tagcctatgacttactcagtttgaatgaattggctgcagtagatatcacagcatgcttta
ccaaaaacgtcttagaacgatctgacggcactgtacttgcacctatcgtaaaatatggag
acttttactgggtatctaaaaagtacttgcttccatcaaatatctccgtacccaccatca
ataatgtccatacaagtgaaagtacacgcaaatatccttatcctttcattcatcgaatgc
ttgcgcatgccaatgcacagac-aattcgatactcacttaaaaataacaccatcacgtat
tttaacgaatcagatgtcgactggtctagtgctattgactatcaatgtcctgattgttta
atcggcaaaagcaccaaacacagacatatcaaaggttcacgactaaaataccaaaattca
tacgaaccctttcaatacctacatactgacatatttggtccagttcacaacctaccaaaa
agtgcaccatcatatttcatctcatttactgatg-agacaacaaaattccgttgggttta
tccattacacgaccgtcgcgaggactctatcctcgatgtttttactacgatactagcttt
tattaaaaaccagtttcaggccagtgtcttggttatacaaatggaccgtggttctgagta
tactaacagaactctccataaattccttg---aa-aaaaatggtataactccatgctata
caaccacagcggattcccgagcacatggagtcgctgaacggctaaaccgtaccttattag
atgactgccgtactcaactgcaatgtagtggtttaccgaaccatttatggttctctgcaa
tcgaattttctactattgtgagaaattcactagcttcacctaaaagcaaaaaatctgcaa
gacaacatgctggcttggcaggacttgatatcagtactttgttacctttcggtcaacctg
ttatcgtcaatgatcacaaccctaactccaaaatacatcctcgtggcatcccaggctacg
ctctacatccgtctcgaaactcttatggatatatcatctatcttccatccttaaagaaga
cagtagatacaactaactatgttattcttcagggcaaggaatccagattagatcaattca
attacgacgcactcactttcgatgaagacttaaaccgtttaactgcttcatatcaatcgt
tcattgcgtcaaatgagatccaagaatccaatgatcttaacatagaatctgaccatgact
tccaatctgacattgaactacatcctgagcaaccgagaaatgtcctttcaaaagctgtga
gtccaaccgattccacacctccgtcaactcatactgaagattcgaaacgtgtttctaaaa
ctaatattcgcgcacccagagaagttgaccccaacatatctgaatctaatattcttccat
caaagaagagatctagcaccccccaaatttccaatatcgagagtaccggttcgggtggta
tgcataaattaaatgttcctttacttgctcccatgtcccaatctaacacacatgagtcgt
cgcacgccagtaaatctaaagatttcagacactcagactcgtacagtgaaaatgagacta
atcatacaaacgtaccaatatccagtacgggtggtaccaataacaagactgttccgcaga
caagcgaacaggagactgagaaaaggattatacaccgttcaccttcaatcgatgcttctc
caccggaaaataattcatcgcacaatattgttcctatcaaaacgccaactactgtttctg
aacagaataccgaggaatctattatcgctgatctcccacttcccgatctgcctccagaac
ctcctaccgaattatcagactcctttaaagaacttccaccgatcaattctcgtcaaacta
attccagtttgggtggtattggtgactctaatgcctatactactatcaacagtaagaaaa
gatcattagaagataatgaaactgaaattaaggtatcacgagacacatggaatactaaga
atatgcgtagtttagaacctccgagatcgaagaaacgaattcacctgattgcagctgtaa
aagcagtaaaatcaatcaaaccaatacggacaaccttaagatacgatgaggcaatcacct
ataataaagatattaaagaaaaagaaaaatatatcgaggcataccacaaagaagtcaatc
aactgttgaagatgaatacttgggacactgacaaatattatgacagaaaagaaatagacc
ctaaaagagtaataaattcaatgtttatcttcaacaggaaacgtgacggtactcataaag
ctagatttgttgcaagaggtgatattcagcatcctgacacttacgactcaggcatgcaat
ccaataccgtacatcactatgcattaatgacatccttgtcacttgcattagacaataact
actatattacacaattagacatatcttcggcatatttgtatgcagacatcaaagaagaat
tatacataagacctccaccacatttaggaatgaatgataagttgatacgtttgaagaaat
cactttatggattgaaacaaagtggagcgaactggtacgaaactatcaaatcatacctga
taaaacagtgtggtatggaagaagttcgtggatggtcatgcgtatttaagaatagtcaag
taacaatttgcttattcgttgatgatatgatattgttcagcaaagacttaaatgcaaata
agaaaatcataacaacactcaagaaacaatacgatacaaagataataaatctgggtgaaa
gtgataacgaaattcagtacgacatacttggcttagaaatcaaatatcaaagaggtaaat
acatgaaattaggtatggaaaactcattaactgagaaaatacccaaattaaacgtacctt
tgaatccaaaaggaagaaaacttagcgctccaggtcaaccaggtctttatatagaccagg
atgaactagaaatagatgaagatgaatacaaaaagaaggtacatgaaatgcaaaagttga
ttggtctagcttcatatgttggatataaatttagatttgacttactatactacatcaaca
cacttgctcaacatatactattcccctctaggcaagttttagacatgacatatgagttaa
tacaattcatgtgggacactagagataaacaactgatatggcacaaaaacaaacctaccg
agccagataataaactagtcgcaataagtgatgcttcatatggtaaccaaccatattaca
agtcacaaattggtaacattttcctactcaacggaaaagtgatt-ggaggaaagtcgaca
aaggcttcgttaacatgcacttcaactacagaagcagaaatacacgcagtcagtgaagct
attccgctattgaataacctcagtcaccttgtgcaagaacttaacaagaaaccaattatt
aaaggcttacttactgatagtagatcaacgatcagtataattaagtctacaaatgaagag
aaatttagaaacagattttttggcacaaaggcaatgagacttagagatgaagtatcaggt
aataatttatacgtatactatatcgagaccaagaagaacattgctgatgtgatgacaaaa
cctcttccgataaaaacatttaaactattaactaacaaatggattcattagatctattac
attatgggtggtatgttggaatagaaatcaactatcatctactaactagtatttacatta
ctagtatattatcatatacggtgttagaa-gatgacgcaaatgatgagaaatagtcatct
aaattagtggaagctgaaacgcaaggattgataatgtaataggatcaatgaatattaaca
tataaaacgatgataataatatttatagaat---tgtatagaattacagattccctttta
tggattcctaaatcctcgaggagaacttctagtatattctgtatacctaatattatagcc
tttatcaacaatggaatcccaacaattatctaattacccacacatttctc-
>DBVPG6044_f586
tgttggaatagaaatcaactatcatctactaactagtatttacattactagtatattatc
atatacggtgttagaa-gatgacgcaaatgatgagaaatagtcatctaaattagtggaag
ctgaaacgcaaggattgataatgtaataggatcaatgaatataaacatataaaacggaat
gaggaataatcgtaatattagtatgtagaaatatagattccattttgaggattcctatat
cctcgaggagaacttctagtatattctgtatacctaatattatagcctttatcaacaatg
gaatcccaacaattatctaattacccacacatttctcatggtagcgcctgtgcttcggtt
acttctaaggaagtccacacaaatcaagatccgttagacgtttcagcttccaaaattcaa
gaatatgataaggcttccactaaggctaactctcaacagacaacaacacctgcttcatca
gctgttccagagaacccccatcatgcctctcctcaaactgctcagtcacatt---cacca
cagaatgggccgtacccacagcagtgcatgatgac------ccaaaaccaagccaatcca
tctggttggtcattttacggacacccatctatgattccgtatacaccttatcaaatgtcg
cctatgtactttccacctgggccacaatcacagtttccgcagtatccatcatcagttgga
acgcctctgagcactccatcacctgagtcaggtaatacatttactgattcatcctcagcg
gactctgatatgacatccactaaaa--aatatgtcagacc--------------------
------------------------------------------------------------
----------------------------------accaccaatgttaacctcacctaatg
actttccaaattgggttaaaacatacatcaaa-tttttacaaaactcgaatctcggtggt
attattccgacagtaaacggaaaacccgtacgtcagatcactgatgatgaactcaccttc
ttgtataacacttttcaaatatttgctccctctcaattcctacctacctgggtcaaagac
atcctatccgttgattatacggatatcatgaaaattctttccaaaagtattgaaaaaatg
caatctgatacccaagaggcaaacgacattgtgaccctggcaaatttgcaatataatggc
agtacacctgcagatgcatttgaaacaaaagtcacaaacattatcgacagactgaacaat
aatggcattcatatcaataacaaggtcgcatgccaattaattatgagaggtctatctggc
gaatataaatttttacgctacacacgtcatcgacatctaaatatgacagtcgctgaactg
ttcttagatatccatgctatttatgaagaacaacagggatcgagaaacagcaaacctaat
tacaggagaaatccg--------------------------------------------a
gtgatgagaagaatgattctcgcagctatacgaatacaaccaaacccaaagttatagctc
ggaatcctcaaaaaacaaataattcgaaatcgaaaacagccagggctcacaatgtatcca
catctaataactctcccagcacggacaacgattccatcagtaaatcaactactgaaccga
ttcaattgaacaataagcacgaccttcatcttaggccagaaacttactgaatctacagta
aatcatactaatcattctgatgatgaactccctggacacctccttctcgattcaggagca
tcacgaacccttataagatctgctcatcacatacactcagcatcatctaatcctgacata
aacgtagttgatgctc-------aaaaaaga-aatataccaattaacgctattggtgacc
tacaatttcacttccaggacaacaccaaaacatcaataaaggtattgcacactcctaaca
tagcctatgacttactcagtttgaatgaattggctgcagtagatatcacagcatgcttta
ccaaaaacgtcttagaacgatctgacggcactgtacttgcacctatcgtaaaatatggag
acttttactgggtatctaaaaagtacttgcttccatcaaatatctccgtacccaccatca
ataatgtccatacaagtgaaagtacacgcaaatatccttatcctttcattcatcgaatgc
ttgcgcatgccaatgcacagac-aattcgatactcacttaaaaataacaccatcacgtat
tttaacgaatcagatgtcgactggtctagtgctattgactatcaatgtcctgattgttta
atcggcaaaagcaccaaacacagacatatcaaaggttcacgactaaaataccaaaattca
tacgaaccctttcaatacctacatactgacatatttggtccagttcacaacctaccaaaa
agtgcaccatcatatttcatctcatttactgatg-agacaacaaaattccgttgggttta
tccattacacgaccgtcgcgaggactctatcctcgatgtttttactacgatactagcttt
tattaaaaaccagtttcaggccagtgtcttggttatacaaatggaccgtggttctgagta
tactaacagaactctccataaattccttg---aa-aaaaatggtataactccatgctata
caaccacagcggattcccgagcacatggagtcgctgaacggctaaaccgtaccttattag
atgactgccgtactcaactgcaatgtagtggtttaccgaaccatttatggttctctgcaa
tcgaattttctactattgtgagaaattcactagcttcacctaaaagcaaaaaatctgcaa
gacaacatgctggcttggcaggacttgatatcagtactttgttacctttcggtcaacctg
ttatcgtcaatgatcacaaccctaactccaaaatacatcctcgtggcatcccaggctacg
ctctacatccgtctcgaaactcttatggatatatcatctatcttccatccttaaagaaga
cagtagatacaactaactatgttattcttcagggcaaggaatccagattagatcaattca
attacgacgcactcactttcgatgaagacttaaaccgtttaactgcttcatatcattcgt
tcattgcgtcaaatgagatccaagaatccaatgatcttaacatagaatctgaccatgact
tccaatctgacattgaactacatcctgagcaaccgagaaatgtcctttcaaaagctgtga
gtccaaccgattccacacctccgtcaactcatactgaagattcgaaacgtgtttctaaaa
ccaatattcgcgcacccagagaagttgaccccaacatatctgaatctaatattcttccat
caaagaagagatctagcaccccccaaatttccaatatcgagagtaccggttcgggtggta
tgcataaattaaatgttcctttacttgctcccatgtcccaatctaacacacatgagtcgt
cgcacgccagtaaatctaaagatttcagacactcagactcgtacagtgaaaatgagacta
atcatacaaacgtaccaatatccagtacgggtggtaccaataacaagactgttccgcaga
taagcgaccaggagactgagaaaaggattatacaccgttcaccttcaatcgatgcttctc
caccggaaaataattcatcgcacaatattgttcctatcaaaacgccaactactgtttctg
aacagaataccgaggaatctatcatcgctgatctcccacttcccgatctgcctccagaac
ctcctaccgaattatcagactcctttaaagaacttccaccgatcaattctcgtcaaacta
attccagtttgggtggtattggtgactctaatgcctatactactatcaacagtaagaaaa
gatcattagaagataatgaaactgaaattaaggtatcacgagacacatggaatactaaga
acatgcgtagtttagaacctccgagatcgaagaaacgaattcacctgattgcagctgtaa
aagcagtaaaatcaatcaaaccaatacggacaaccttacgatacgatgaggcaatcacct
ataataaagatattaaagaaaaagaaaaatatatcgaggcataccacaaagaagtcaatc
aactgttgaagatgaaaacttgggacactgacaaatattatgacagaaaagaaatagacc
ctaaaagagtaataaattcaatgtttatcttcaacaggaaacgtgacggtactcataaag
ctagatttgttgcaagaggtgatattcagcatcctgacacttacgactcaggcatgcaat
ccaataccgtacatcactatgcattgatgacatccctatcactttcattagacaataact
actatattacacaattagacatatcttcggcatatttgtatgcagacatcaaagaagaat
tatacataagacctccaccacatttaggaatgaatgataagttgatacgtttgaagaaat
cactttatggattgaaacaaagtggagcgaactggtacgaaactatcaaatcatacctga
taaaacagtgtggtatggaagaagttcgtggatggtcatgcgtatttaagaatagtcaag
taacaatatgtttatttgttgacgacatgattttatttagcaaagacttaaatgcaaata
agaaaatcataacaacactcaagaaacaatacgatacaaagataataaatctgggtgaaa
gtgataacgaaattcagtacgacatacttggcttagaaatcaaatatcaaagaggtaaat
acatgaaattaggtatggaaaaatctttgacagaaaaattacccaaattaaacgtacctt
tgaatccaaaaggaagaaaacttagcgctccaggtcaaccaggtctttatatagaccagg
atgaactagaaatagatgaagatgaatacaaagagaaggtacatgaaatgcaaaagttga
ttggtctagcttcatatgttggatataaatttagatttgacttactatactacatcaaca
cacttgctcaacatatactattcccctctaggcaagttttagacatgacatatgagttaa
tacaattcatgtgggacactagagataaacaactgatatggcacaaaaacaaacctaccg
agccaaataataaactagtcgcaataagtgatgcttcatatggtaaccaaccatattaca
agtcacaaattggtaacattttcctactcaacggaaaagtgatt-ggaggaaagtcgaca
aaggcttcgttaacatgcacttcaactacagaagcagaaatacacgcagtcagtgaagct
attccgctattgaataacctcagtcaccttgtgcaagaacttaacaagaaaccaattatt
aaaggcttacttactgatagtagatcaacgatcagtataattaagtctacaaatgaagag
aaatttagaaacagattttttggcacaaaggcaatgagacttagagatgaagtatcaggt
aataatttatacgtatactacatcgagaccaagaagaacattgctgatgtgatgacaaaa
cctcttccgataaaaacatttaaactattaactaacaaatggattcattagatctattac
attatgggtggtatgttggaatagaaatcaactatcatctactaactagtatttacatta
ctagtatattatcatatacggtgttagaa-gatgacgcaaatgatgagaaatagtcatct
aaattagtggaagctgaaacgcaaggattgataatgtaataggatcaatgaatataaaca
tataaaacggaatgaggaataatcgtaatattagtatgtagaaatatagattccattttg
aggattcctatatcctcgaggagaacttctagtatattctgtatacctaatattatagcc
tttatcaacaatggaatcccaacaattatctaattacccacccatttctca
>S288c_f7
tgttggaatagaaatcaactatcatctactaactagtatttacattactagtatattatc
atatacggtgttagaa-gatgacgcaaatgatgagaaatagtcatctaaattagtggaag
ctgaaacgcaaggattgataatgtaataggatcaatgaatataaacatataaaatgatga
taataatatttatagaat---tgtgtagaattgcagattcccttttatggattcctaaat
ccttgaggagaacttctagtatattctgtatacctaatattatagcctttatcaacaatg
gaatcccaacaattatctcaacattcacccatttctcatggtagcgcctgtgcttcggtt
acttctaaggaagtccacacaaatcaagatccgttagacgtttcagcttccaaaacagaa
gaatgtgagaaggcttccactaaggctaactctcaacagacaacaacacctgcttcatca
gctgttccagagaacccccatcatgcctctcctcaacctgcttcagtaccac---ctcca
cagaatgggccgtacccacagcagtgcatgatgac------ccaaaaccaagccaatcca
tctggttggtcattttacggacacccatctatgattccgtatacaccttatcaaatgtcg
cctatgtactttccacctgggccacaatcacagtttccgcagtatccatcatcagttgga
acgcctctgagcactccatcacctgagtcaggtaatacatttactgattcatcctcagcg
gactctgatatgacatccactaaaa--aatatgtcagacc--------------------
------------------------------------------------------------
----------------------------------accaccaatgttaacctcacctaatg
actttccaaattgggttaaaacatacatcaaa-tttttacaaaactcgaatctcggtggt
attattccgacagtaaacggaaaacccgtacgtcagatcactgatgatgaactcaccttc
ttgtataacacttttcaaatatttgctccctctcaattcctacctacctgggtcaaagac
atcctatccgttgattatacggatatcatgaaaattctttccaaaagtattgaaaaaatg
caatctgatacccaagaggcaaacgacattgtgaccctggcaaatttgcaatataatggc
agtacacctgcagatgcatttgaaacaaaagtcacaaacattatcgacagactgaacaat
aatggcattcatatcaataacaaggtcgcatgccaattaattatgagaggtctatctggc
gaatataaatttttacgctacacacgtcatcgacatctaaatatgacagtcgctgaactg
ttcttagatatccatgctatttatgaagaacaacagggatcgagaaacagcaaacctaat
tacaggagaaatctg--------------------------------------------a
gtgatgagaagaatgattctcgcagctatacgaatacaaccaaacccaaagttatagctc
ggaatcctcaaaaaacaaataattcgaaatcgaaaacagccagggctcacaatgtatcca
catctaataactctcccagcacggacaacgattccatcagtaaatcaactactgaaccga
ttcaattgaacaataagcacgaccttcaccttaggccaggaacttactgaatctacggta
aatcacactaatcattctgatgatgaactccctggacacctccttctcgattcaggagca
tcacgaacccttataagatctgctcatcacatacactcagcatcatctaatcctgacata
aacgtagttgatgctc-------aaaaaaga-aatataccaattaacgctattggtgacc
tacaatttcacttccaggacaacaccaaaacatcaataaaggtattgcacactcctaaca
tagcctatgacttactcagtttgaatgaattggctgcagtagatatcacagcatgcttta
ccaaaaacgtcttagaacgatctgacggcactgtacttgcacctatcgtacaatatggag
acttttactgggtatctaaaaggtacttgcttccatcaaatatctccgtacccaccatca
ataatgtccatacaagtgaaagtacacgcaaatatccttatcctttcattcatcgaatgc
ttgcgcatgccaatgcacagac-aattcgatactcacttaaaaataacaccatcacgtat
tttaacgaatcagatgtcgactggtctagtgctattgactatcaatgtcctgattgttta
atcggcaaaagcaccaaacacagacatatcaaaggttcacgactaaaataccaaaattca
tacgaaccctttcaatacctacatactgacatatttggtccagttcacaacctaccaaat
agtgcaccatcctatttcatctcatttactgatg-agacaacaaaattccgttgggttta
tccattacacgaccgtcgcgaggactctatcctcgatgtttttactacgatactagcttt
tattaagaaccagtttcaggccagtgtcttggttatacaaatggaccgtggttctgagta
tactaacagaactctccataaattccttg---aa-aaaaatggtataactccatgctata
caaccacagcggattcccgagcacatggagtcgctgaacggctaaaccgtaccttattag
atgactgccgtactcaactgcaatgtagtggtttaccgaactatttatggttctctgcaa
tcgaattttctactattgtgagaaattcactagcttcacctaaaagcaaaaaatctgcaa
gacaacatgctggcttggcaggacttgatatcagtactttgttacctttcggtcaacctg
ttatcgtcaatgatcacaaccctaactccaaaatacatcctcgtggcatcccaggctacg
ctctacatccgtctcgaaactcttatggatatatcatctatcttccatccttaaagaaga
cagtagatacaactaactatgttattcttcagggcaaggaatccagattagatcaattca
attacgacgcactcactttcgatgaagacttaaaccgtttaactgcttcatatcattcgt
tcattgcgtcaaatgagatccaagaatccaatgatcttaacatagaatctgaccatgact
tccaatccgacattgaactacatcctgagcaaccgagaaatgtcctttcaaaagctgtga
gtccaaccgattccacacctccgtcaactcatactgaagattcgaaacgtgtttctaaaa
ccaatattcgcgcacccagagaagttgaccccaacatatctgaatctaatattcttccat
caaagaagagatctagcaccccccaaatttccaatatcgagagtaccggttcgggtggta
tgcataaattaaatgttcctttacttgctcccatgtcccaatctaacacacatgagtcgt
cgcacgccagtaaatctaaagatttcagacactcagactcgtacagtgaaaatgagacta
atcatacaaacgtaccaatatccagtacgggtggtaccaacaacaaaactgttccgcaga
taagtgaccaagagactgagaaaaggattatacaccgttcaccttcaatcgatgcttctc
caccggaaaataattcatcgcacaatattgttcctatcaaaacgccaactactgtttctg
aacagaataccgaggaatctatcatcgctgatctcccactccctgatctacctccagaat
ctcctaccgaattccctgacccatttaaagaactcccaccgataaattctcgtcaaacta
attccagtttgggtggtattggtgactctaatgcctatactactatcaacagtaagaaaa
gatcattagaagataatgaaactgaaattaaggtatcacgagacacatggaatactaaga
atatgcgtagtttagaacctccgagatcgaagaaacgaattcacctgattgcagctgtaa
aagcagtaaaatcaatcaaaccaatacggacaaccttacgatacgatgaggcaatcacct
ataataaagatattaaagaaaaagaaaaatatatcgaggcataccacaaagaagtcaatc
aactgttgaagatgaaaacttgggacactgacgaatattatgacagaaaagaaatagacc
ctaaaagagtaataaactcaatgtttatcttcaacaagaaacgtgacggtactcataaag
ctagatttgttgcaagaggtgatattcagcatcctgacacttacgactcaggcatgcaat
ccaataccgtacatcactatgcattaatgacatccctgtcacttgcattagacaataact
actatattacacaattagacatatcttcggcatatttgtatgcagacatcaaagaagaat
tatacataagacctccaccacatttaggaatgaatgataagttgatacgtttgaagaaat
cactttatggattgaaacaaagtggagcgaactggtacgaaactatcaaatcatacctga
tacaacaatgtggtatggaagaagttcgtggatggtcatgcgtatttaaaaacagtcaag
tgacaatttgtttattcgtagatgatatggtattgtttagcaaaaatctaaattcaaaca
aaagaattatagagaagcttaagatgcaatacgacaccaagattataaatctaggcgaaa
gtgatgaggaaattcaatatgacatacttggcttagaaatcaaatatcaaagaggtaaat
acatgaaattaggtatggaaaactcattaactgagaaaatacccaaattaaacgtacctt
tgaatccaaaaggaagaaaacttagcgctccaggtcaaccaggtctttatatagaccagg
atgaactagaaatagatgaagatgaatacaaagagaaggtacatgaaatgcaaaagttga
ttggtctagcttcatatgttggatataaatttagatttgacttactatactacatcaaca
cacttgctcaacatatactattcccctctaggcaagttttagacatgacatatgagttaa
tacaattcatgtgggacactagagataaacaattaatatggcacaaaaacaaacctacca
agccagataataaactagtcgcaataagcgatgcttcatatggtaaccaaccatattaca
agtcacaaattggtaacattttcctactcaacggaaaagtgatt-ggaggaaagtcgaca
aaggcttcgttaacatgcacttcaactacagaagcagaaatacacgcagtcagtgaagct
ataccgctattgaataacctcagtcaccttgtgcaagaacttaacaagaaaccaattatt
aaaggcttacttactgatagtagatcaacgatcagtataattaagtctacaaatgaagag
aaatttagaaacagattttttggcacaaaggcaatgagacttagagatgaagtatcaggt
aataatttatacgtatactacatcgagaccaagaagaacattgctgatgtgatgacaaaa
cctcttccgataaaaacatttaaactattaactaacaaatggattcattagatctattac
attatgggtggtatgttggaatagaaatcaactatcatctactaactagtatttacatta
ctagtatattatcatatacggtgttagaa-gatgacgcaaatgatgagaaatagtcatct
aaattagtggaagctgaaacgcaaggattgataatgtaataggatcaatgaatataaaca
tataaaatgatgataataatatttatagaat---tgtgtagaattgcagattccctttta
tggattcctaaatccttgaggagaacttctagtatattctgtatacctaatattatagcc
tttatcaacaatggaatcccaacaattatctcaacattcacatatttctca
>S288c_f17
tgttggaataaaaatccactatcgtctatcaactaatagttatattatcaatatattatc
atatacggtgttaagatgatgacataagttatgagaagctgtcatcgatgttagaggaag
ctgaaacgcaaggattgataatgtaataggatcaatgaatataaacatataaaacggaat
gaggaataatcgtaatattagtatgtagaaatatagattccattttgaggattcctatat
cctcgaggagaacttctagtatattctgtatacctaatattatagcctttatcaacaatg
gaatcccaacaattatctaattacccacatatatctcatggtagcgcctgtgcttcggtt
acttctaaggaagtccacacaaatcaagatccgttagacgtttcagcttccaaaattcaa
gaatatgataaggcttccactaaggctaactctcaacagacaacaacacctgcttcatca
gctgttccagagaacccccatcatgcctctcctcaacctgcttcagtaccac---ctcca
cagaatgggccgtacccacagcagtgcatgatgac------ccaaaaccaagccaatcca
tctggttggtcattttacggacacccatctatgattccgtatacaccttatcaaatgtcg
cctatgtactttccacctgggccacaatcacagtttccgcagtatccatcatcagttgga
acgcctctgagcactccatcacctgagtcaggtaatacatttactgattcatcctcagcg
gactctgatatgacatccactaaaa--aatatgtcagacc--------------------
------------------------------------------------------------
----------------------------------accaccaatgttaacctcacctaatg
actttccaaattgggttaaaacatacatcaaa-tttttacaaaactcgaatctcggtggt
attattccgacagtaaacggaaaacccgtacgtcagatcactgatgatgaactcaccttc
ttgtataacacttttcaaatatttgctccctctcaattcctacctacctgggtcaaagac
atcctatccgttgattatacggatatcatgaaaattctttccaaaagtattgaaaaaatg
caatctgatacccaagaggcaaacgacattgtgaccctggcaaatttgcaatataatggc
agtacacctgcagatgcatttgaaacaaaagtcacaaacattatcgacagactgaacaat
aatggcattcatatcaataacaaggtcgcatgccaattaattatgagaggtctatctggc
gaatataaatttttacgctacacacgtcatcgacatctaaatatgacagtcgctgaactg
ttcttagatatccatgctatttatgaagaacaacagggatcgagaaacagcaaacctaat
tacaggagaaatccg--------------------------------------------a
gtgatgagaagaatgattctcgcagctatacgaatacaaccaaacccaaagttatagctc
ggaatcctcaaaaaacaaataattcgaaatcgaaaacagccagggctcacaatgtatcca
catctaataactctcccagcacggacaacgattccatcagtaaatcaactactgaaccga
ttcaattgaacaataagcacgaccttcatcttaggccagaaacttactgaatctacagta
aatcatactaatcattctgatgatgaactccctggacacctccttctcgattcaggagca
tcacgaacccttataagatctgctcatcacatacactcagcatcatctaatcctgacata
aacgtagttgatgctc-------aaaaaaga-aatataccaattaacgctattggtgacc
tacaatttcacttccaggacaacaccaaaacatcaataaaggtattgcacactcctaaca
tagcctatgacttactcagtttgaatgaattggctgcagtagatatcacagcatgcttta
ccaaaaacgtcttagaacggtctgacggcactgtacttgcacctatcgtaaaatatggag
acttttactgggtatctaaaaagtacttgcttccatcaaatatctccgtacccaccatca
ataatgtccatacaagtgaaagtacacgcaaatatccttatcctttcattcatcgaatgc
ttgcgcatgccaatgcacagac-aattcgatactcacttaaaaataacaccatcacgtat
tttaacgaatcagatgtcgactggtctagtgctattgactatcaatgtcctgattgttta
atcggcaaaagcaccaaacacagacatatcaaaggttcacgactaaaataccaaaattca
tacgaaccctttcaatacctacatactgacatatttggtccagttcacaacctaccaaat
agtgcaccatcctatttcatctcatttactgatg-agacaacaaaattccgttgggttta
tccattacacgaccgtcgcgaggactctatcctcgatgtttttactacgatactagcttt
tattaaaaaccagtttcaggccagtgtcttggttatacaaatggaccgtggttctgagta
tactaacagaactctccataaattccttg---aa-aaaaatggtataactccatgctata
caaccacagcggattcccgagcacatggagtcgctgaacggctaaaccgtaccttattag
atgactgccgtactcaactgcaatgtagtggtttaccgaaccatttatggttctctgcaa
tcgaattttctactattgtgagaaattcactagcttcacctaaaagcaaaaaatctgcaa
gacaacatgctggcttggcaggacttgatatcagtactttgttacctttcggtcaacctg
ttatcgtcaatgatcacaaccctaactccaaaatacatcctcgtggcatcccaggctacg
ctctacatccgtctcgaaactcttatggatatatcatctatcttccatccttaaagaaga
cagtagatacaactaactatgttattcttcagggcaaggaatccagattagatcaattca
attacgacgcactcactttcgatgaagacttaaaccgtttaactgcttcatatcattcgt
tcattgcgtcaaatgagatccaagaatccaatgatcttaacatagaatctgaccatgact
tccaatccgacattgaactacatcctgagcaaccgagaaatgtcctttcaaaagctgtga
gtccaaccgattccacacctccgtcaactcatactgaagattcgaaacgtgtttctaaaa
ccaatattcgcgcacccagagaagttgaccccaacatatctgaatctaatattcttccat
caaagaagagatctagcaccccccaaatttccaatatcgagagtaccggttcgggtggta
tgcataaattaaatgttcctttacttgctcccatgtcccaatctaacacacatgagtcgt
cgcacgccagtaaatctaaagatttcagacactcagactcgtacagtgaaaatgagacta
atcatacaaacgtaccaatatccagtacgggtggtaccaacaacaaaactgttccgcaga
taagtgaccaagagactgagaaaaggattatacaccgttcaccttcaatcgatgcttctc
caccggaaaataattcatcgcacaatattgttcctatcaaaacgccaactactgtttctg
aacagaataccgaggaatctatcatcgctgatctcccactccctgatctacctccagaat
ctcctaccgaattccctgacccatttaaagaactcccaccgataaattctcatcaaacta
attccagtttgggtggtattggtgactctaatgcctatactactatcaacagtaagaaaa
gatcattagaagataatgaaactgaaattaaggtatcacgagacacatggaatactaaga
atatgcgtagtttagaacctccgagatcgaagaaacgaattcacctgattgcagctgtaa
aagcagtaaaatcaatcaaaccaatacggacaaccttaagatacgatgaggcaatcacct
ataataaagatattaaagaaaaggaaaaatatatcgaagcataccacaaagaagtcaacc
aactattgaaaatgaatacttgggacactgacaaatattatgacagaaaagaaatagacc
ctaaaagagtaataaattcaatgtttatcttcaacaggaaacgtgacggtactcataaag
ctagatttgttgcaagaggtgatattcagcatcctgacacttacgactcaggcatgcaat
ccaataccgtacatcactatgcattaatgacatccctgtcacttgcattagacaataact
actatattacacaattagacatatcttcggcatatttgtatgcagacatcaaagaagaat
tatacataagacctccaccacatttaggaatgaatgataagttgatacgtttgaagaaat
cactttatggattgaaacaaagtggagcgaactggtacgaaactatcaaatcatacctga
taaaacagtgtggtatggaagaagttcgtggatggtcatgcgtatttaagaatagtcaag
taacaatttgcttattcgttgatgatatgatattgttcagcaaagacttaaatgcaaata
agaaaatcataacaacactcaagaaacaatacgatacaaagataataaatctgggtgaaa
gtgataacgaaattcagtacgacatacttggcttagaaatcaaatatcaaagaggtaaat
acatgaaattaggtatggaaaactcattaactgagaaaatacccaaattaaacgtacctt
tgaatccaaaaggaagaaaacttagcgctccaggtcaaccaggtctttatatagaccagg
atgaactagaaatagatgaagatgaatacaaagagaaggtacatgaaatgcaaaagttga
ttggtctagcttcatatgttggatataaatttagatttgacttactatactacatcaaca
cacttgctcaacatatactattcccctctaggcaagttttagacatgacatatgagttaa
tacaattcatgtgggacactagagataaacaactgatatggcacaaaaacaaacctaccg
agccagataataaactagtcgcaataagtgatgcttcatatggtaaccaaccatattaca
agtcacaaattggcaacatatatttacttaatggaaaggtaatt-ggaggaaagtccacc
aaggcttcattaacatgtacttcaactacggaagcagaaatacacgcgataagtgaatct
gtcccattattaaataacctcagtcaccttgtgcaagaacttaacaagaaaccaattact
aaaggattactaaccgacagtaaatctacaatcagtataattatatccaataatgaagag
aaatttagaaacagattttttggtactaaagcaatgagactaagagatgaagtatcagga
aatcatctgcacgtatgctatatcgaaaccaaaaagaatattgcagacgtaatgaccaaa
cctcttccgataaaaacattcaaactattaacaaacaaatggattcattagatctattac
attatgggtggtatgttggaataaaaatccactatcgtctatcaactaatagttatatta
tcaatatattatcatatacggtgttaagatgatgacataagttatgagaagctgtcatcg
atgttagaggaagctgaaacgcaaggattgataatgtaataggatcaatgaatataaaca
tataaaacggaatgaggaataatcgtaatattagtatgtagaaatatagattccattttg
aggattcctatatcctcgaggagaacttctagtatattctgtatacctaatattatagcc
tttatcaacaatggaatcccaacaattatctaattacccacatatttctca
>S288c_f30
tgttggaataaaaatcaactatcatctactaactagtatttacgttactagtatattatc
atatacggtgttagaa-gatgacgcaaatgatgagaaatagtcatctaaattagtggaag
ctgaaacgcaaggattgataatgtaataggatcaatgaatattaacatataaaacgatga
taataatatttatagaat---tgtgtagaattgcagattcccttttatggattcctaaat
cctcgaggagaacttctagtatattctgtatacctaatattatagcctttatcaacaatg
gaatcccaacaattatctaattacccacatatatctcatggtagcgcctgtgcttcggtt
acttctaaggaagtccacacaaatcaagatccgttagacgtttcagcttccaaaattcaa
gaatatgataaggcttccactaaggctaactctcaacagacaacaacacctgcttcatca
gctgttccagagaacccccatcatgcctctcctcaacctgcttcagtaccac---ctcca
cagaatgggccgtacccacagcagtgcatgatgac------ccaaaaccaagccaatcca
tctggttggtcattttacggacacccatctatgattccgtatacaccttatcaaatgtcg
cctatgtactttccacctgggccacaatcacagtttccgcagtatccatcatcagttgga
acgcctctgagcactccatcacctgagtcaggtaatacatttactgattcatcctcagcg
gactctgatatgacatccactaaaa--aatatgtcagacc--------------------
------------------------------------------------------------
----------------------------------accaccaatgttaacctcacctaatg
actttccaaattgggttaaaacatacatcaaa-tttttacaaaactcgaatctcggtggt
attattccgacagtaaacggaaaacccgtacgtcagatcactgatgatgaactcaccttc
ttgtataacacttttcaaatatttgctccctctcaattcctacctacctgggtcaaagac
atcctatccgttgattatacggatatcatgaaaattctttccaaaagtattgaaaaaatg
caatctgatacccaagaggcaaacgacattgtgaccctggcaaatttgcaatataatggc
agtacacctgcagatgcatttgaaacaaaagtcacaaacattatcgacagactgaacaat
aatggcattcatatcaataacaaggtcgcatgccaattaattatgagaggtctatctggc
gaatataaatttttacgctacacacgtcatcgacatctaaatatgacagtcgctgaactg
ttcttagatatccatgctatttatgaagaacaacagggatcgagaaacagcaaacctaat
tacaggagaaatcgg--------------------------------------------a
gtgatgagaagaatgattctcgcagctatacgaatacaaccaaacccaaagttatagctc
ggaatcctcaaaaaacaaataattcgaaatcgaaaacagccagggctcacaatgtatcca
catctattaactctcccagcacggacaacgattccatcagtaaatcaactactgaaccga
ttcaattgaacaataagcacgaccttcatcttaggccagaaacttactgaatctacagta
aatcatactaatcattctgatgatgaactccctggacacctccttctcgattcaggagca
tcacgaacccttataagatctgctcatcacatacactcagcatcatctaatcctgacata
aacgtagttgatgctc-------aaaaaaga-aatataccaattaacgctattggtgacc
tacaatttcacttccaggacaacaccaaaacatcaataaaggtattgcacactcctaaca
tagcctatgacttactcagtttgaatgaattggctgcagtagatatcacagcatgcttta
ccaaaaacgtcttagaacgatctgacggcactgtacttgcacctatcgtaaaatatggag
acttttactgggtatctaaaaagtacttgcttccatcaaatatctccgtacccaccatca
ataatgtccatacaagtgaaagtacacgcaaatatccttatcctttcattcatcgaatgc
ttgcgcatgccaatgcacagac-aattcgatactcacttaaaaataacaccatcacgtat
tttaacgaatcagatgtcgactggtctagtgctattgactatcaatgtcctgattgttta
atcggcaaaagcaccaaacacagacatatcaaaggttcacgactaaaataccaaaattca
tacgaaccctttcaatacctacatactgacatatttggtccagttcacaacctaccaaat
agtgcaccatcctatttcatctcatttactgatg-agacaacaaaattccgttgggttta
tccattacacgaccgtcgcgaggactctatcctcgatgtttttactacgatactagcttt
tattaaaaaccagtttcaggccagtgtcttggttatacaaatggaccgtggttctgagta
tactaacagaactctccataaattccttg---aa-aaaaatggtataactccatgctata
caaccacagcggattcccgagcacatggagtcgctgaacggctaaaccgtaccttattag
atgactgccgtactcaactgcaatgtagtggtttaccgaaccatttatggttctctgcaa
tcgaattttctactattgtgagaaattcactagcttcacctaaaagcaaaaaatctgcaa
gacaacatgctggcttggcaggacttgatatcagtactttgttacctttcggtcaacctg
ttatcgtcaatgatcacaaccctaactccaaaatacatcctcgtggcatcccaggctacg
ctctacatccgtctcgaaactcttatggatatatcatctatcttccatccttaaagaaga
cagtagatacaactaactatgttattcttcagggcaaggactccagattagatcaattca
attacgacgcactcactttcgatgaagacttaaaccgtttaactgcttcatatcaatcgt
tcattgcgtcaaatgagatccaacaatccaatgatcttaacatagaatcagaccatgact
ttcaatctgatattgaactatatcctgagcaaccgagaaatgtcctttcaaaagctgtga
gtccaaccgattccacacccccgtcaactcatactgaagattcgaaacgtgtttctaaaa
ccaatattcgcgcacccagagaagttgaccccaacatatctgaatctaatattcttccat
ctaagaagagatctagcaccccccaaatttccgatatcgagagtaccgattcgggtggta
tgcatagattagatgttcctttacttgctcccatgtcccaatctaacacacatgagtcgt
cgtacgccagtaaatctaaagatttcagacactcagactcgtacagtgaaaatgagacta
atcatacaaacgtaccaatatccagtacgggtggtaccaacaacaaaactgctccgcaga
taagtgaccaagagactgagaaaaggattatacaccgttcaccttcaatcgatgcttctc
caccggaaaataattcatcgcacaatattgttcctatcaaaacgccaactactgtttctg
aacagaataccgaggaatctatcatcgctgatctcccactccctgatctacctccagaat
ctcctaccgaattccctgacccatttaaagaactcccaccgataaattctcatcaaacta
attccagtttgggtggtattggtgactctaatgcctatactactatcaacagtaagaaaa
gatcattagaagataatgaaactgaaattaaggtatcacgagacacatggaatactaaga
atatgcgtagtttagaacctccgagatcgaagaaacgaattcacctgattgcagctgtaa
aagcagtaaaatcaatcaaaccaatacggacaactttaagatacgatgaggcaatcacct
ataataaagatattaaagaaaaggaaaaatatatcgaagcataccacaaagaagtcaacc
aactattgaaaatgaatacttgggacactgacaaatattatgacagaaaagaaatagacc
ctaaaagagtaataaactcaatgtttatcttcaacaagaaacgtgacggaactcataaag
ctagatttgttgcaagaggtgacattcagcatcctgatacgtacgatacaggtatgcaat
ccaacactgtacatcattatgcgttgatgacatccctgtcacttgcattagacaataact
actatattacacaattagacatatcttcggcatatttgtatgcagacatcaaagaagaat
tatacataagacctccaccacatttaggaatgaatgataagttgatacgtttgaagaaat
cactttatggattgaaacaaagtggagcgaactggtacgaaactatcaaatcatacctga
taaaacagtgtggtatggaagaagttcgtggatggtcatgcgtatttaagaatagtcaag
taacaatttgcttattcgttgatgatatgatattgttcagcaaagacttaaatgcaaata
agaaaatcataacaacactcaagaaacaatacgatacaaagataataaatctgggtgaaa
gtgataacgaaattcagtacgacatacttggcttagaaatcaaatatcaaagaggtaaat
acatgaaattaggtatggaaaaatccttgacagaaaaattacccaaactaaacgtacctt
tgaacccaaaaggaaagaaacttagagctccaggtcaaccaggtcattatatagaccagg
atgaactagaaatagatgaagatgaatacaaagagaaagtgcatgaaatgcaaaagttga
ttggtctagcttcatatgttggatataaatttagatttgacttactatactacatcaaca
cacttgctcaacatatactattcccctctaggcaagttttagacatgacatatgagttaa
tacaattcatgtgggacactagagataaacaattaatatggcacaaaaacaaacctacca
agccagataataaactagtcgcaataagtgatgcttcatatggtaaccaaccatattaca
agtcacaaattggtaacattttcctactcaacggaaaagtgatt-ggaggaaagtcgaca
aaggcttcgttaacatgcacttcaactacagaagcagaaatacacgcagtcagtgaagct
attccgctattgaataacctcagtcaccttgtgcaagaacttaacaagaaaccaattatt
aaaggcttacttactgatagtagatcaacgatcagtataattaagtctacaaatgaagag
aaatttagaaacagattttttggcacaaaggcaatgagacttagagatgaagtatcaggt
aataatttatacgtatactacatcgagaccaagaagaacattgctgatgtgatgacaaaa
cctcttccgataaaaacatttaaactattaacaaacaaatggattcattagatctattac
attatgggtggtatgttggaataaaaatcaactatcatctactaactagtatttacgtta
ctagtatattatcatatacggtgttagaa-gatgacgcaaatgatgagaaatagtcatct
aaattagtggaagctgaaacgcaaggattgataatgtaataggatcaatgaatattaaca
tataaaacgatgataataatatttatagaat---tgtgtagaattgcagattccctttta
tggattcctaaatcctcgaggagaacttctagtatattctgtatacctaatattatagcc
tttatcaacaatggaatcccaacaattatctaattacccacatatttctca
>S288c_f42
tgttggaataaaaatcaactatcatctactaactagtatttacgttactagtatattatc
atatacggtgttagaa-gatgacgcaaatgatgagaaatagtcatctaaattagtggaag
ctgaaacgcaaggattgataatgtaataggatcaatgaatattaacatataaaacgatga
taataatatttatagaat---tgtgtagaattgcagattcccttttatggattcctaaat
cctcgaggagaacttctagtatattctgtatacctaatattatagcctttatcaacaatg
gaatcccaacaattatctaattacccacatatatctcatggtagcgcctgtgcttcggtt
acttctaaggaagtccacacaaatcaagatccgttagacgtttcagcttccaaaattcaa
gaatatgataaggcttccactaaggctaactctcaacagacaacaacacctgcttcatca
gctgttccagagaacccccatcatgcctctcctcaacctgcttcagtaccac---ctcca
cagaatgggccgtacccacagcagtgcatgatgac------ccaaaaccaagccaatcca
tctggttggtcattttacggacacccatctatgattccgtatacaccttatcaaatgtcg
cctatgtactttccacctgggccacaatcacagtttccgcagtatccatcatcagttgga
acgcctctgagcactccatcacctgagtcaggtaatacatttactgattcatcctcagcg
gactctgatatgacatccactaaaa--aatatgtcagacc--------------------
------------------------------------------------------------
----------------------------------accaccaatgttaacctcacctaatg
actttccaaattgggttaaaacatacatcaaa-tttttacaaaactcgaatctcggtggt
attattccgacagtaaacggaaaacccgtacgtcagatcactgatgatgaactcaccttc
ttgtataacacttttcaaatatttgctccctctcaattcctacctacctgggtcaaagac
atcctatccgttgattatacggatatcatgaaaattctttccaaaagtattgaaaaaatg
caatctgatacccaagaggcaaacgacattgtgaccctggcaaatttgcaatataatggc
agtacacctgcagatgcatttgaaacaaaagtcacaaacattatcgacagactgaacaat
aatggcattcatatcaataacaaggtcgcatgccaattaattatgagaggtctatctggc
gaatataaatttttacgctacacacgtcatcgacatctaaatatgacagtcgctgaactg
ttcttagatatccatgctatttatgaagaacaacagggatcgagaaacagcaaacctaat
tacaggagaaatccg--------------------------------------------a
gtgatgagaagaatgattctcgcagctatacgaatacaaccaaacccaaagttatagctc
ggaatcctcaaaaaacaaataattcgaaatcgaaaacagccagggctcacaatgtatcca
catctaataactctcccagcacggacaacgattccatcagtaaatcaactactgaaccga
ttcaattgaacaataagcacgaccttcatcttaggccaggaacttactgaatctacggta
aatcacactaatcattctgatgatgaactccctggacacctccttctcgattcaggagca
tcacgaacccttataagatctgctcaccacatacactcagcatcatctaatcctggcata
aacgtagttgatgctc-------aaaaaaga-aatataccaattaacgctattggtgacc
tacaatttcacttccaggacaacaccaaaacatcaataaaggtattgcacactcctaaca
tagcctatgacttactcagtttgaatgaattggctgcagtagatatcacagcatgcttta
ccaaaaacgtcttagaacgatctgacggcactgtacttgcacctatcgtaaaatatggag
acttttactgggtatctaaaaagtacttgcttccatcaaatatctccgtacccaccatca
ataatgtccatacaagtgaaagtacacgcaaatatccttatcctttcattcatcgaatgc
ttgcgcatgccaatgcacagac-aattcgatactcacttaaaaataacaccatcacgtat
tttaacgaatcagatgtcgactggtctagtgctattgactatcaatgtcctgattgttta
atcggcaaaagcaccaaacacagacatatcaaaggttcacgactaaaataccaaaattca
tacgaaccctttcaatacctacatactgacatatttggtccagttcacaacctaccaaat
agtgcaccatcctatttcatctcatttactgatg-agacaacaaaattccgttgggttta
tccattacacgaccgtcgcgaggactctatcctcgatgtttttactacgatactagcttt
tattaaaaaccagtttcaggccagtgtcttggttatacaaatggaccgtggttctgagta
tactaacagaactctccataaattccttg---aa-aaaaatggtataactccatgctata
caaccacagcggattcccgagcacatggagtcgctgaacggctaaaccgtaccttattag
atgactgccgtactcaactgcaatgtagtggtttaccgaaccatttatggttctctgcaa
tcgaattttctactattgtgagaaattcactagcttcacctaaaagcaaaaaatctgcaa
gacaacatgctggcttggcaggacttgatatcagtactttgttacctttcggtcaacctg
ttatcgtcaatgatcacaaccctaactccaaaatacatcctcgtggcatcccaggctacg
ctctacatccgtctcgaaactcttatggatatatcatctatcttccatccttaaagaaga
cagtagatacaactaactatgttattcttcagggcaaggaatccagattagatcaattca
attacgacgcactcactttcgatgaagacttaaaccgtttaactgcttcatatcattcgt
tcattgcgtcaaatgagatccaagaatccaatgatcttaacatagaatctgaccatgact
tccaatccgacattgaactacatcctgagcaaccgagaaatgtcctttcaaaagctgtga
gtccaaccgattccacacctccgtcaactcatactgaagattcgaaacgtgtttctaaaa
ccaatattcgcgcacccagagaagttgaccccaacatatctgaatctaatattcttccat
caaagaagagatctagcaccccccaaatttccaatatcgagagtaccggttcgggtggta
tgcataaattaaatgttcctttacttgctcccatgtcccaatctaacacacatgagtcgt
cgcacgccagtaaatctaaagatttcagacactcagactcgtacagtgaaaatgagacta
atcatacaaacgtaccaatatccagtacgggtggtaccaacaacaaaactgttccgcaga
taagtgaccaagagactgagaaaaggattatacaccgttcaccttcaatcgatgcttctc
caccggaaaataattcatcgcacaatattgttcctatcaaaacgccaactactgtttctg
aacagaataccgaggaatctatcatcgctgatctcccactccctgatctacctccagaat
ctcctaccgaattccctgacccatttaaagaactcccaccgataaattctcatcaaacta
attccagtttgggtggtattggtgactctaatgcctatactactatcaacagtaagaaaa
gatcattagaagataatgaaactgaaattaaggtatcacgagacacatggaatactaaga
atatgcgtagtttagaacctccgagatcgaagaaacgaattcacctgattgcagctgtaa
aagcagtaaaatcaatcaaaccaatacggacaaccttaagatacgatgaggcaatcacct
ataataaagatattaaagaaaaggaaaaatatatcgaagcataccacaaagaagtcaacc
aactattgaaaatgaatacttgggacactgacaaatattatgacagaaaagaaatagacc
ctaaaagagtaataaattcaatgtttatcttcaacaggaaacgtgacggtactcataaag
ctagatttgttgcaagaggtgatattcagcatcctgacacttacgactcaggcatgcaat
ccaataccgtacatcactatgcattaatgacatccctgtcacttgcattagacaataact
actatattacacaattagacatatcttcggcatatttgtatgcagacatcaaagaagaat
tatacataagacctccaccacatttaggaatgaatgataagttgatacgtttgaagaaat
cactttatggattgaaacaaagtggagcgaactggtacgaaactatcaaatcatacctga
taaaacagtgtggtatggaagaagttcgtggatggtcatgcgtatttaagaatagtcaag
taacaatttgcttattcgttgatgatatgatattgttcagcaaagacttaaatgcaaata
agaaaatcataacaacactcaagaaacaatacgatacaaagataataaatctgggtgaag
gtgataacgaaattcagtacgacatacttggattagagatcaaatatcaaagaagcaagt
acatgaaattaggtatggaaaaatccttgacagaaaaattacccaaactaaacgtacctt
tgaacccaaaaggaaagaaacttagagctccaggtcaaccaggtcattatatagaccagg
atgaactagaaatagatgaagatgaatacaaagagaaagtgcatgaaatgcaaaagttga
ttggtctagcttcatatgttggatataaatttagatttgacttactatactacatcaaca
cacttgctcaacatatactattcccctctaggcaagttttagacatgacatatgagttaa
tacaattcatgtgggacactagagataaacaattaatatggcacaaaaacaaacctacca
agccagataataaactagtcgcaataagcgatgcttcatatggtaaccaaccatattaca
agtcacaaattggtaacattttcctactcaacggaaaagtgatt-ggaggaaagtcgaca
aaggcttcgttaacatgcacttcaactacagaagcagaaatacacgcagtcagtgaagct
attccgctattgaataacctcagtcaccttgtgcaagaacttaacaagaaaccaattatt
aaaggctcacttactgatagtagatcaacgatcagtataattaagtctacaaatgaagag
aaatttagaaacagattttttggcacaaaggcaatgagacttagagatgaagtatcaggt
aataatttatacgtatactacatcgagaccaagaagaacattgctgatgtgatgacaaaa
cctcttccgataaaaacatttaaactattaacaaacaaatggattcattagatctattac
attatgggtggtatgttggaataaaaatcaactatcatctactaactagtatttacgtta
ctagtatattatcatatacggtgttagaa-gatgacgcaaatgatgagaaatagtcatct
aaattagtggaagctgaaacgcaaggattgataatgtaataggatcaatgaatattaaca
tataaaacgatgataataatatttatagaat---tgtgtagaattgcagattccctttta
tggattcctaaatcctcgaggagaacttctagtatattctgtatacctaatattatagcc
tttatcaacaatggaatcccaacaattatctaattacccacat--------
>S288c_f88
tgttggaataaaaatccactatcgtctatcaactaatagttatattatcaatatattatc
atatacggtgttaagatgatgacataagttatgagaagctgtcatcgatgttagaggaag
ctgaaacgcaaggattgataatgtaataggatcaatgaatataaacatataaaacggaat
gaggaataatcgtaatattagtatgtagaaatatagatcccattttgaggattcctatat
cctcgaggagaacttctagtatattctgtatacctaatattatagcctttatcaacaatg
gaatcccaacaattatctaattacccacatatatctcatggtagcgcctgtgcttcggtt
acttctaaggaagtccacacaaatcaagatccgttagacgtttcagcttccaaaattcaa
gaatatgataaggcttccactaaggctaactctcaacagacaacaacacctgcttcatca
gctgttccagagaacccccatcatgcctctcctcaacctgcttcagtaccac---ctcca
cagaatgggccgtacccacagcagtgcatgatgac------ccaaaaccaagccaatcca
tctggttggtcattttacggacacccatctatgattccgtatacaccttatcaaatgtcg
cctatgtactttccacctgggccacaatcacagtttccgcagtatccatcatcagttgga
acgcctctgagcactccatcacctgagtcaggtaatacatttactgattcatcctcagcg
gactctgatatgacatccactaaaa--aatatgtcagacc--------------------
------------------------------------------------------------
----------------------------------accaccaatgttaacctcacctaatg
attttccaaattgggttaaaacatacatcaaa-tttttacaaaactcgaatctcggtggt
attattccgacagtaaacggaaaacccgtacgtcagatcactgatgatgaactcaccttc
ttgtataacacttttcaaatatttgctccctctcaattcctacctacctgggtcaaagac
atcctatccgttgattatacggatatcatgaaaattctttccaaaagtattgaaaaaatg
caatctgatacccaagaggcaaacgacattgtgaccctggcaaatttgcaatataatggc
agtacacctgcagatgcatttgaaacaaaagtcacaaacattatcgacagactgaacaat
aatggcattcatatcaataacaaggtcgcatgccaattaattatgagaggtctatctggc
gaatataaatttttacgctacacacgtcatcgacatctaaatatgacagtcgctgaactg
ttcttagatatccatgctatttatgaagaacaacagggatcgagaaacagcaaacctaat
tacaggagaaatccg--------------------------------------------a
gtgatgagaagaatgattctcgcagctatacgaatacaaccaaacccaaagttatagctc
ggaatcctcaaaaaacaaataattcgaaatcgaaaacagccagggctcacaatgtatcca
catctaataactctcccagcacggacaacgattccatcagtaaatcaactactgaaccga
ttcaattgaacaataagcacgaccttcatcttaggccagaaacttactgaatctacagta
aatcatactaatcattctgatgatgaactccctggacacctccttctcgattcaggagca
tcacgaacccttataagatctgctcatcacatacactcagcatcatctaatcctgacata
aacgtagttgatgctc-------aaaaaaga-aatataccaattaacgctattggtgacc
tacaatttcacttccaggacaacaccaaaacatcaataaaggtattgcacactcctaaca
tagcctatgacttactcagtttgaatgaattggctgcagtagatatcacagcatgcttta
ccaaaaacgtcttagaacggtctgacggcactgtacttgcacctatcgtaaaatatggag
acttttactgggtatctaaaaagtacttgcttccatcaaatatctccgtacccaccatca
ataatgtccatacaagtgaaagtacacgcaaatatccttatcctttcattcatcgaatgc
ttgcacatgccaatgcacagac-aattcgatactcacttaaaaataacaccatcacgtat
tttaacgaatcagatgtcgactggtctagtgctattgactatcaatgtcctgattgttta
atcggcaaaagcaccaaacacagacatatcaaaggttcacgactaaaataccaaaattca
tacgaaccctttcaatacctacatactgacatatttggtccagttcacaacctaccaaaa
agtgcaccatcctatttcatctcatttactgatg-agacaacaaaattccgttgggttta
tccattacacgaccgtcgcgaggactctatcctcgatgtttttactacgatactagcttt
tattaaaaaccagtttcaggccagtgtcttggttatacaaatggaccgtggttctgagta
tactaacagaactctccataaattccttg---aa-aaaaatggtataactccatgctata
caaccacagcggattcccgagcacatggagtcgctgaacggctcaaccgtaccttattag
atgactgccgtactcaactgcaatgtagtggtttaccgaaccatttatggttctctgcaa
tcgaattttctactattgtgagaaattcactagcttcacctaaaagcaaaaaatctgcaa
gacaacatgctggcttggcaggacttgatatcagtactttgttacctttcggtcaacctg
ttatcgtcaatgatcacaaccctaactccaaaatacatcctcgtggcatcccaggctacg
ctctacatccgtctcgaaactcttatggatatatcatctatcttccgtccttaaagaaga
cagtagatacaactaactatgttattcttcagggcaaggaatccagattagatcaattca
attacgacgcactcactttcgatgaagacttaaaccgtttaactgcttcatatcattcgt
tcattgcgtcaaatgagatccaacaatccaatgatcttaacatagaatctgaccatgact
tccaatctgacattgaactacatcctgagcaactgagaaatgtcctttcaaaagctgtga
gtccaaccgattccacacctccgtcaactcatactgaagattcgaaacgtgtttccaaaa
ccaatattcgcgcacccagagaagttgaccccaacatatctgaatctaatattcttccat
ctaagaagagatctagcaccccccaaatttccgatatcgagagtaccggttcgggtggta
tgcatagattagatgttcctttacttgctcccatgtcccaatctaacacacatgagtcgt
cgcacgccagtaaatctaaagatttcagacactcagactcgtacagtgacaatgagacta
atcatacaaacgtaccaatatccagtacgggtggtaccaataataaaactgttccgcaga
caagcgaacaggagactgagaaaaggatcatacaccgttcaccttcgatcgatacttcct
catcagaaagtaattcactacaccacgtcgttcctatcaaaacgtcagatacctgtccta
aggagaatacagaggaatctattatcgctgatcttccactccccgatctgcctccagaac
ctcctaccgaattatcagactcctttaaagaactcccaccgataaattctcatcaaacta
attccagtttgggtggtattggtgactctaatgcctatactactatcaacagtaagaaaa
gatcattagaagataatgaaactgaaattaaggtatcacgagacacatggaatactaaga
atatgcgtagtttagaacctccgagatcgaagaaacgaattcacctgattgcagctgtaa
aagcagtaaaatcaatcaaaccaatacgaacaaccttacgatacgatgaggcaatcacct
ataataaagatattaaagaaaaagaaaaatatatccaggcataccacaaagaagtcaatc
aactgttgaagatgaaaacttgggacactgacagatattatgacagaaaagaaatagacc
ccaaaagagtaataaattcaatgtttatctttaacaggaaacgtgacggtactcataaag
ctagatttgttgcaagaggtgatattcaacatcctgacacttacgacccaggcatgcaat
ccaataccgtacatcactatgcattaatgacatccctgtcacttgcattagacaataact
actatattacacaattagacatatcttcggcatatttgtatgcagacatcaaagaagaac
tatacataagacctccaccacatttaggaatgaatgataagttaatacgtttgaagaaat
cactttatggattgaaacaaagtggagcgaactggtacgaaactatcaaatcatacctga
taaaacagtgtggtatggaagaagttcgtggatggtcatgcgtatttaagaatagtcaag
taacaatttgcttattcgttgatgatatgatattgttcagcaaagacttaaatgcaaata
agaaaatcataacaacactcaagaaacaatacgatacaaagataataaatctgggtgaaa
gtgataacgaaattcagtacgacatacttggcttagaaatcaaatatcaaagaggtaaat
acatgaaattaggtatggaaaactcattaactgaaaaaatacccaaactaaacgtacctt
tgaacccaaaaggaaggaaacttagcgctccaggtcaaccaggtctatatatagaccagc
aagaactagagctagaagaagatgattacaaaatgaaggtacatgaaatgcaaaagctga
taggtctagcatcatatgttggatataaatttagatttgacctattatactacatcaaca
cacttgcacaacatatactatttccgtccaagcaagtgttagatatgacatatgaattga
tacagttcatatggaatacgagagataagcaattaatatggcacaaaagcaaacctgtta
agccaacaaataaattagttgttataagcgatgcatcgtatggtaaccaaccgtattata
aatcacaaattggcaacatatatttacttaatggaaaagtaatt-ggaggaaagtccacc
aaggcttcattaacatgtacttcaactacggaagcagaaatacacgcgataagtgaatct
gtcccattattaaataacctcagtcaccttgtgcaagaacttaacaagaaaccaattact
aaaggattactaaccgacagtaaatctacaatcagtataattatatccaataatgaagag
aaatttagaaacagattttttggtactaaagcaatgagactaagagatgaagtatcagga
aatcatctgcacgtatgctatatcgaaaccaaaaagaatattgcagacgtaatgaccaaa
cctcttccgataaaaacattcaaactattaacaaacaaatggattcattagatctattac
attatgggtggtatgttggaataaaaatccactatcgtctatcaactaatagttatatta
tcaatatattatcatatacggtgttaagatgatgacataagttatgagaagctgtcatcg
atgttagaggaagctgaaacgcaaggattga-----------------------------
------------------------------------------------------------
------------------------------------------------------------
---------------------------------------------------
>S288c_f93a
tgttggaatagaaatcaactatcatctactaactagtatttacattactagtatattatc
atatacggtgttagaa-gatgacgcaaatgatgagaaatagtcatctaaattagtggaag
ctgaaacgcaaggattgataatgtaataggatcaatgaatataaacatataaaacggaat
gaggaataatcgtaatattagtatgtagaaatatagattccattttgaggattcctatat
cctcgaggagaacttctagtatattctgtatacctaatattatagcctttatcaacaatg
gaatcccaacaattatctcaacattcacccatttctcatggtagcgcctgtgcttcggtt
acttctaaggaagtccacacaaatcaagatccgttagacgtttcagcttccaaaacagaa
gaatgtgagaaggcttccactaaggctaactctcaacagacaacaacacctgcttcatca
gctgttccagagaacccccatcatgcctctcctcaacctgcttcagtaccac---ctcca
cagaatgggccgtacccacagcagtgcatgatgac------ccaaaaccaagccaatcca
tctggttggtcattttacggacacccatctatgattccgtatacaccttatcaaatgtcg
cctatgtactttccacctgggccacaatcacagtttccgcagtatccatcatcagttgga
acgcctctgagcactccatcacctgagtcaggtaatacatttactgattcatcctcagcg
gactctgatatgacatccactaaaa--aatatgtcagacc--------------------
------------------------------------------------------------
----------------------------------accaccaatgttaacctcacctaatg
actttccaaattgggttaaaacatacatcaaa-tttttacaaaactcgaatctcggtggt
attattccgacagtaaacggaaaacccgtacgtcagatcactgatgatgaactcaccttc
ttgtataacacttttcaaatatttgctccctctcaattcctacctacctgggtcaaagac
atcctatccgttgattatacggatatcatgaaaattctttccaaaagtattgaaaaaatg
caatctgatacccaagaggcaaacgacattgtgaccctggcaaatttgcaatataatggc
agtacacctgcagatgcatttgaaacaaaagtcacaaacattatcgacagactgaacaat
aatggcattcatatcaataacaaggtcgcatgccaattaattatgagaggtctatctggc
gaatataaatttttacgctacacacgtcatcgacatctaaatatgacagtcgctgaactg
ttcttagatatccatgctatttatgaagaacaacagggatcgagaaacagcaaacctaat
tacaggagaaatctg--------------------------------------------a
gtgatgagaagaatgattctcgcagctatacgaatacaaccaaacccaaagttatagctc
ggaatcctcaaaaaacaaataattcgaaatcgaaaacagccagggctcacaatgtatcca
catctaataactctcccagcacggacaacgattccatcagtaaatcaactactgaaccga
ttcaattgaacaataagcacgaccttcaccttaggccaggaacttactgaatctacggta
aatcacactaatcattctgatgatgaactccctggacacctccttctcgattcaggagca
tcacgaacccttataagatctgctcatcacatacactcagcatcatctaatcctgacata
aacgtagttgatgctc-------aaaaaaga-aatataccaattaacgctattggtgacc
tacaatttcacttccaggacaacaccaaaacatcaataaaggtattgcacactcctaaca
tagcctatgacttactcagtttgaatgaattggctgcagtagatatcacagcatgcttta
ccaaaaacgtcttagaacgatctgacggcactgtacttgcacctatcgtaaaatatggag
acttttactgggtatctaaaaagtacttgcttccatcaaatatctccgtacccaccatca
ataatgtccatacaagtgaaagtacacgcaaatatccttatcctttcattcatcgaatgc
ttgcacatgccaatgcacagac-aattcgatactcacttaaaaataacaccatcacgtat
tttaacgaatcagatgtcgactggtctagtgctattgactatcaatgtcctgattgttta
atcggcaaaagcaccaaacacagacatatcaaaggttcacgactaaaataccaaaattca
tacgaaccctttcaatacctacatactgacatatttggtccagttcacaacctaccaaaa
agtgcaccatcctatttcatctcatttactgatg-agacaacaaaattccgttgggttta
tccattacacgaccgtcgcgaggactctatcctcgatgtttttactacgatactagcttt
tattaagaaccagtttcaggccagtgtcttggttatacaaatggaccgtggttctgagta
tactaacagaactctccataaattccttg---aa-aaaaatggtataactccatgctata
caaccacagcggattcccgagcacatggagtcgctgaacggctcaaccgtaccttattag
atgactgccgtactcaactgcaatgtagtggtttaccgaaccatttatggttctctgcaa
tcgaattttctactattgtgagaaattcactagcttcacctaaaagcaaaaaatctgcaa
gacaacatgctggcttggcaggacttgatatcagtactttgttacctttcggtcaacctg
ttatcgtcaatgatcacaaccctaactccaaaatacatcctcgtggcatcccaggctacg
ctctacatccgtctcgaaactcttatggatatatcatctatcttccatccttaaagaaga
cagtagatacaactaactatgttattcttcagggcaaggaatccagattagatcaattca
attacgacgcactcactttcgatgaagacttaaaccgtttaactgcttcatatcaatcgt
tcattgcgtcaaatgagatccaacaatccgatgatcttaacatagaatctgaccatgact
tccaatctgacatcgaactacatcctgagcaaccgagaaatgtcctttcaaaagctgtga
gtccaaccgattccacacctccgtcaactcatactgaagattcgaaacgtgtttctaaaa
ccaatattcgcgcacccagagaagttgaccccaacatatctgaatctaatattcttccat
caaagaagagatctagcaccccccaaatttccaatatcgagagtaccggttcgggtggta
tgcataaattaaatgttcctttacttgctcccatgtcccaatctaacacacatgagtcgt
cgcacgccagtaaatctaaagatttcagacactcagactcgtacagtgaaaatgagacta
atcatacaaacgtaccaatatccagtacgggtggtaccaacaacaaaactgttccgcaga
taagtgaccaagagactgagaaaaggattatacaccgttcaccttcaatcgatgcttctc
caccggaaaataattcatcgcacaatattgttcctatcaaaacgccaactactgtttctg
aacagaataccgaggaatctatcatcgctgatctcccactccctgatctacctccagaat
ctcctaccgaattccctgacccatttaaagaactcccaccgataaattctcatcaaacta
attccagtttgggtggtattggtgactctaatgcctatactactatcaacagtaagaaaa
gatcattagaagataatgaaactgaaattaaggtatcacgagacacatggaatactaaga
atatgcgtagtttagaacctccgagatcgaagaaacgaattcacctgattgcagctgtaa
aagcagtaaaatcaatcaaaccaatacggacaaccttacgatacgatgaggcaatcacct
ataataaagatattaaagaaaaagaaaaatatatcgaggcataccacaaagaagtcaatc
aactgttgaagatgaaaacttgggacactgacgaatattatgacagaaaagaaatagacc
ctaaaagagtaataaactcaatgtttatcttcaacaagaaacgtgacggtactcataaag
ctagatttgttgcaagaggtgatattcagcatcctgacacttacgactcaggcatgcaat
ccaataccgtacatcactatgcattaatgacatccctgtcacttgcattagacaataact
actatattacacaattagacatatcttcggcatatttgtatgcagacatcaaagaagaat
tatacataagacctccaccacatttaggaatgaatgataagttgatacgtttgaagaaat
cactttatggattgaaacaaagtggagcgaactggtacgaaactatcaaatcatacctga
taaaacagtgtggtatggaagaagttcgtggatggtcatgcgtatttaagaatagtcaag
taacaatatgtttatttgttgacgacatgattttattcagcaaagacttaaatgcaaata
agaaaatcataacaacactcaagaaacaatacgatacaaagataataaatctgggtgaaa
gtgataacgaaattcagtacgacatacttggcttagaaatcaaatatcaaagaggtaaat
acatgaaattaggtatggaaaactcattaactgagaaaatacccaaattaaacgtacctt
tgaatccaaaaggaagaaaacttagcgctccaggtcaaccaggtctttatatagaccagg
atgaactagaaatagatgaagatgaatacaaagagaaggtacatgaaatgcaaaagttga
ttggtctagcttcatatgttggatataaatttagatttgacttactatactacatcaaca
cacttgctcaacatatactattcccctctaggcaagttttagacatgacatatgagttga
tacaattcatgtgggacactagagataaacaactgatatggcacaaaaacaaacctaccg
agccagataataaactagtcgcaataagtgatgcttcgtatggcaaccaaccgtattata
aatcacaaattggcaacatatatttacttaatggaaaggtaatt-ggaggaaagtccacc
aaggcttcattaacatgtacttcaactacggaagcagaaatacacgcgataagtgaatct
gtcccattattaaataatctaagttacctgatacaagaacttaacaagaaaccaattatt
aaaggcttacttactgatagtagatcaacgatcagtataattaagtctacaaatgaagag
aaatttagaaacagattttttggcacaaaggcaatgagacttagagatgaagtatcaggt
aataatttatacgtatactacatcgagaccaagaagaacattgctgatgtgatgacaaaa
cctcttccgataaaaacatttaaactattaactaacaaatggattcattagatctattac
attatgggtggtatgttggaatagaaatcaactatcatctactaactagtatttacatta
ctagtatattatcatatacggtgttagaa-gatgacgcaaatgatgagaaatagtcatct
aaattagtggaagctgaaacgcaaggattgataatgtaataggatcaatgaatataaaca
tataaaacggaatgaggaataatcgtaatattagtatgtagaaatatagattccattttg
aggattcctatatcctcgaggagaacttctagtatattctgtatacctaatattatagcc
tttatcaacaatggaatcccaacaattatctcaacattcacccatttctca
>S288c_f93b
tgttggaatagaaatcaactatcatctactaactagtatttacattactagtatattatc
atatacggtgttagaa-gatgacgcaaatgatgagaaatagtcatctaaattagtggaag
ctgaaacgcaaggattgataatgtaataggatcaatgaatataaacatataaaacggaat
gaggaataatcgtaatattagtatgtagaaatatagattccattttgaggattcctatat
cctcgaggagaacttctagtatattctgtatacctaatattatagcctttatcaacaatg
gaatcccaacaattatctcaacattcacccatttctcatggtagcgcctgtgcttcggtt
acttctaaggaagtccacacaaatcaagatccgttagacgtttcagcttccaaaacagaa
gaatgtgagaaggcttccactaaggctaactctcaacagacaacaacacctgcttcatca
gctgttccagagaacccccatcatgcctctcctcaacctgcttcagtaccac---ctcca
cagaatgggccgtacccacagcagtgcatgatgac------ccaaaaccaagccaatcca
tctggttggtcattttacggacacccatctatgattccgtatacaccttatcaaatgtcg
cctatgtactttccacctgggccacaatcacagtttccgcagtatccatcatcagttgga
acgcctctgagcactccatcacctgagtcaggtaatacatttactgattcatcctcagcg
gactctgatatgacatccactaaaa--aatatgtcagacc--------------------
------------------------------------------------------------
----------------------------------accaccaatgttaacctcacctaatg
actttccaaattgggttaaaacatacatcaaa-tttttacaaaactcgaatctcggtggt
attattccgacagtaaacggaaaacccgtacgtcagatcactgatgatgaactcaccttc
ttgtataacacttttcaaatatttgctccctctcaattcctacctacctgggtcaaagac
atcctatccgttgattatacggatatcatgaaaattctttccaaaagtattgaaaaaatg
caatctgatacccaagaggcaaacgacattgtgaccctggcaaatttgcaatataatggc
agtacacctgcagatgcatttgaaacaaaagtcacaaacattatcgacagactgaacaat
aatggcattcatatcaataacaaggtcgcatgccaattaattatgagaggtctatctggc
gaatataaatttttacgctacacacgtcatcgacatctaaatatgacagtcgctgaactg
ttcttagatatccatgctatttatgaagaacaacagggatcgagaaacagcaaacctaat
tacaggagaaatctg--------------------------------------------a
gtgatgagaagaatgattctcgcagctatacgaatacaaccaaacccaaagttatagctc
ggaatcctcaaaaaacaaataattcgaaatcgaaaacagccagggctcacaatgtatcca
catctaataactctcccagcacggacaacgattccatcagtaaatcaactactgaaccga
ttcaattgaacaataagcacgaccttcaccttaggccaggaacttactgaatctacggta
aatcacactaatcattctgatgatgaactccctggacacctccttctcgattcaggagca
tcacgaacccttataagatctgctcatcacatacactcagcatcatctaatcctgacata
aacgtagttgatgctc-------aaaaaaga-aatataccaattaacgctattggtgacc
tacaatttcacttccaggacaacaccaaaacatcaataaaggtattgcacactcctaaca
tagcctatgacttactcagtttgaatgaattggctgcagtagatatcacagcatgcttta
ccaaaaacgtcttagaacgatctgacggcactgtacttgcacctatcgtaaaatatggag
acttttactgggtatctaaaaagtacttgcttccatcaaatatctccgtacccaccatca
ataatgtccatacaagtgaaagtacacgcaaatatccttatcctttcattcatcgaatgc
ttgcacatgccaatgcacagac-aattcgatactcacttaaaaataacaccatcacgtat
tttaacgaatcagatgtcgactggtctagtgctattgactatcaatgtcctgattgttta
atcggcaaaagcaccaaacacagacatatcaaaggttcacgactaaaataccaaaattca
tacgaaccctttcaatacctacatactgacatatttggtccagttcacaacctaccaaaa
agtgcaccatcctatttcatctcatttactgatg-agacaacaaaattccgttgggttta
tccattacacgaccgtcgcgaggactctatcctcgatgtttttactacgatactagcttt
tattaagaaccagtttcaggccagtgtcttggttatacaaatggaccgtggttctgagta
tactaacagaactctccataaattccttg---aa-aaaaatggtataactccatgctata
caaccacagcggattcccgagcacatggagtcgctgaacggctcaaccgtaccttattag
atgactgccgtactcaactgcaatgtagtggtttaccgaaccatttatggttctctgcaa
tcgaattttctactattgtgagaaattcactagcttcacctaaaagcaaaaaatctgcaa
gacaacatgctggcttggcaggacttgatatcagtactttgttacctttcggtcaacctg
ttatcgtcaatgatcacaaccctaactccaaaatacatcctcgtggcatcccaggctacg
ctctacatccgtctcgaaactcttatggatatatcatctatcttccatccttaaagaaga
cagtagatacaactaactatgttattcttcagggcaaggaatccagattagatcaattca
attacgacgcactcactttcgatgaagacttaaaccgtttaactgcttcatatcaatcgt
tcattgcgtcaaatgagatccaacaatccgatgatcttaacatagaatctgaccatgact
tccaatctgacatcgaactacatcctgagcaaccgagaaatgtcctttcaaaagctgtga
gtccaaccgattccacacctccgtcaactcatactgaagattcgaaacgtgtttctaaaa
ccaatattcgcgcacccagagaagttgaccccaacatatctgaatctaatattcttccat
caaagaagagatctagcaccccccaaatttccaatatcgagagtaccggttcgggtggta
tgcataaattaaatgttcctttacttgctcccatgtcccaatctaacacacatgagtcgt
cgcacgccagtaaatctaaagatttcagacactcagactcgtacagtgaaaatgagacta
atcatacaaacgtaccaatatccagtacgggtggtaccaacaacaaaactgttccgcaga
taagtgaccaagagactgagaaaaggattatacaccgttcaccttcaatcgatgcttctc
caccggaaaataattcatcgcacaatattgttcctatcaaaacgccaactactgtttctg
aacagaataccgaggaatctatcatcgctgatctcccactccctgatctacctccagaat
ctcctaccgaattccctgacccatttaaagaactcccaccgataaattctcatcaaacta
attccagtttgggtggtattggtgactctaatgcctatactactatcaacagtaagaaaa
gatcattagaagataatgaaactgaaattaaggtatcacgagacacatggaatactaaga
atatgcgtagtttagaacctccgagatcgaagaaacgaattcacctgattgcagctgtaa
aagcagtaaaatcaatcaaaccaatacggacaaccttacgatacgatgaggcaatcacct
ataataaagatattaaagaaaaagaaaaatatatcgaggcataccacaaagaagtcaatc
aactgttgaagatgaaaacttgggacactgacgaatattatgacagaaaagaaatagacc
ctaaaagagtaataaactcaatgtttatcttcaacaagaaacgtgacggtactcataaag
ctagatttgttgcaagaggtgatattcagcatcctgacacttacgactcaggcatgcaat
ccaataccgtacatcactatgcattaatgacatccctgtcacttgcattagacaataact
actatattacacaattagacatatcttcggcatatttgtatgcagacatcaaagaagaat
tatacataagacctccaccacatttaggaatgaatgataagttgatacgtttgaagaaat
cactttatggattgaaacaaagtggagcgaactggtacgaaactatcaaatcatacctga
taaaacagtgtggtatggaagaagttcgtggatggtcatgcgtatttaagaatagtcaag
taacaatatgtttatttgttgacgacatgattttattcagcaaagacttaaatgcaaata
agaaaatcataacaacactcaagaaacaatacgatacaaagataataaatctgggtgaaa
gtgataacgaaattcagtacgacatacttggcttagaaatcaaatatcaaagaggtaaat
acatgaaattaggtatggaaaactcattaactgagaaaatacccaaattaaacgtacctt
tgaatccaaaaggaagaaaacttagcgctccaggtcaaccaggtctttatatagaccagg
atgaactagaaatagatgaagatgaatacaaagagaaggtacatgaaatgcaaaagttga
ttggtctagcttcatatgttggatataaatttagatttgacttactatactacatcaaca
cacttgctcaacatatactattcccctctaggcaagttttagacatgacatatgagttga
tacaattcatgtgggacactagagataaacaactgatatggcacaaaaacaaacctaccg
agccagataataaactagtcgcaataagtgatgcttcgtatggcaaccaaccgtattata
aatcacaaattggcaacatatatttacttaatggaaaggtaatt-ggaggaaagtccacc
aaggcttcattaacatgtacttcaactacggaagcagaaatacacgcgataagtgaatct
gtcccattattaaataatctaagttacctgatacaagaacttaacaagaaaccaattatt
aaaggcttacttactgatagtagatcaacgatcagtataattaagtctacaaatgaagag
aaatttagaaacagattttttggcacaaaggcaatgagacttagagatgaagtatcaggt
aataatttatacgtatactacatcgagaccaagaagaacattgctgatgtgatgacaaaa
cctcttccgataaaaacatttaaactattaactaacaaatggattcattagatctattac
attatgggtggtatgttggaatagaaatcaactatcatctactaactagtatttacatta
ctagtatattatcatatacggtgttagaa-gatgacgcaaatgatgagaaatagtcatct
aaattagtggaagctgaaacgcaaggattgataatgtaataggatcaatgaatataaaca
tataaaacggaatgaggaataatcgtaatattagtatgtagaaatatagattccattttg
aggattcctatatcctcgaggagaacttctagtatattctgtatacctaatattatagcc
tttatcaacaatggaatcccaacaattatctaattattcacccatttctca
>S288c_f154
tgttggaataaaaatccactatcgtctatcaactaatagttatattatcaatatattatc
atatacggtgttaagatgatgacataagttatgagaagctgtcatcgaggttagaggaag
ctgaagtgcaaggattgataatgtaataggat-aatg-----aaacatataaaacggaat
gaggaataatcgtaatattagtatgtagaaatatagattccattttgaggattcctatat
cctcgaggagaacttctagtatattctgtatatctaatattatagcctttatcaacaatg
gaatcccaacaattatctaattacccacatatatctcatggtagcgcctgtgcttcggtt
acttctaaggaagtccacacaaatcaagatccgttagacgtttcagcttccaaaattcaa
gaatatgataaggcttccactaaggctaactctcaacagacaacaacacctgcttcatca
gctgttccagagaacctccatcatgcctctcctcaacctgcttcagtaccac---ctcca
cagaatgggccgtacccacagcagtgcatgatgac------ccaaaaccaagccaatcca
tctggttggtcattttacggacacccatctatgattccgtatacaccttatcaaatgtcg
cctatgtactttccacctgggccacaatcacagtttccgcagtatccatcatcagttgga
acgcctctgagcactccatcacctgagtcaggtaatacatttactgattcatcctcagcg
gactctgatatgacatccactaaaa--aatatgtcagaccaccaccaatgttaacctcac
ctaatgactttccaaattgggttaaaacatacatcaaatttttacaaaactcgaatctcg
gtggtattattccgacagtaaacggaaaacccgtaccaccaatgttaacctcacctaatg
actttccaaattgggttaaaacatacatcaaa-tttttacaaaactcgaatctcggtggt
attattccgacagtaaacggaaaacccgtacgtcagatcactgatgatgaactcaccttc
ttgtataacacttttcaaatatttgctccctctcaattcctacctacctgggtcaaagac
atcctatccgttgattatacggatatcatgaaaattctttccaaaagtattgaaaaaatg
caatctgatacccaagaggcaaacgacattgtgaccctggcaaatttgcaatataatggc
agtacacctgcagatgcatttgaaacaaaagtcacaaacattatcgacagactgaacaat
aatggcattcatatcaataacaaggtcgcatgccaattaattatgagaggtctatctggc
gaatataaatttttacgctacacacgtcatcgacatctaaatatgacagtcgctgaactg
ttcttagatatccatgctatttatgaagaacaacagggatcgagaaacagcaaacctaat
tacaggagaaatccg--------------------------------------------a
gtgatgagaagaatgattctcgcagctatacgaatacaaccaaacccaaagttatagctc
ggaatcctcaaaaaacaaataattcgaaatcgaaaacagccagggctcacaatgtatcca
catctaataactctcccagcacggacaacgattccatcagtaaatcaactactgaaccga
ttcaattgaacaataagcacgaccttcatcttaggccagaaacttactgaatctacagta
aatcatactaatcattctgatgatgaactccctggacacctccttctcgattcaggagca
tcacgaacccttataagatctgctcatcacatacactcagcatcatctaatcctgacata
aacgtagttgatgctc-------aaaaaaga-aatataccaattaacgctattggtgacc
tacaatttcacttccaggacaacaccaaaacatcaataaaggtattgcacactcctaaca
tagcctatgacttactcagtttgaatgaattggctgcagtagatatcacagcatgcttta
ccaaaaacgtcttagaacggtctgacggcactgtacttgcacctatcgtaaaatatggag
acttttactgggtatctaaaaagtacttgcttccatcaaatatctccgtacccaccatca
ataatgtccatacaagtgaaagtacacgcaaatatccttatcctttcattcatcgaatgc
ttgcgcatgccaatgcacagac-aattcgatactcacttaaaaataacaccatcacgtat
tttaacgaatcagatgtcgactggtctagtgctattgactatcaatgtcctgattgttta
atcggcaaaagcaccaaacacagacatatcaaaggttcacgactaaaataccaaaattca
tacgaaccctttcaatacctacatactgacatatttggtccagttcacaacctaccaaaa
agtgcaccatcctatttcatctcatttactgatg-agacaacaaaattccgttgggttta
tccattacacgaccgtcgcgaggactctatcctcgatgtttttactacgatactagcttt
tattaaaaaccagtttcaggccagtgtcttggttatacaaatggaccgtggttctgagta
tactaacagaactctccataaattccttg---aa-aaaaatggtataactccatgctata
caaccacagcggattcccgagcacatggagtcgctgaacggctcaaccgtaccttattag
atgactgccgtactcaactgcaatgtagtggtttaccgaaccatttatggttctctgcaa
tcgaattttctactattgtgagaaattcactagcttcacctaaaagcaaaaaatctgcaa
gacaacatgctggcttggcaggacttgatatcagtactttgttacctttcggtcaacctg
ttatcgtcaatgatcacaaccctaactccaaaatacatcctcgtggcatcccaggctacg
ctctacatccgtctcgaaactcttatggatatatcatctatcttccgtccttaaagaaga
cagtagatacaactaactatgttattcttcagggcaaggaatccagattagatcaattca
attacgacgcactcactttcgatgaagacttaaaccgtttaactgcttcatatcattcgt
tcattgcgtcaaatgagatccaacaatccaatgatcttaacatagaatctgaccatgact
tccaatctgacattgaactacatcctgagcaactgagaaatgtcctttcaaaagctgtga
gtccaaccgattccacacctccgtcaactcatactgaagattcgaaacgtgtttccaaaa
ccaatattcgcgcacccagagaagttgaccccaacatatctgaatctaatattcttccat
ctaagaagagatctagcaccccccaaatttccgatatcgagagtaccggttcgggtggta
tgcatagattagatgttcctttacttgctcccatgtcccaatctaacacacatgagtcgt
cgcacgccagtaaatctaaagatttcagacactcagactcgtacagtgacaatgagacta
atcatacaaacgtaccaatatccagtacgggtggtaccaataataaaactgttccgcaga
caagcgaacaggagactgagaaaaggatcatacaccgttcaccttcgatcgatacttcct
catcagaaagtaattcactacaccacgtcgttcctatcaaaacgtcagatacctgtccta
aggagaatacagaggaatctattatcgctgatcttccactccccgatctgcctccagaac
ctcctaccgaattatcagactcctttaaagaactcccaccgataaattctcatcaaacta
attccagtttgggtggtattggtgactctaatgcctatactactatcaacagtaagaaaa
gatcattagaagataatgaaactgaaattaaggtatcacgagacacatggaatactaaga
atatgcgtagtttagaacctccgagatcgaagaaacgaattcacctgattgcagctgtaa
aagcagtaaaatcaatcaaaccaatacgaacaaccttacgatacgatgaggcaatcacct
ataataaagatattaaagaaaaagaaaaatatatccaggcataccacaaagaagtcaatc
aactgttgatgatgaaaacttgggacactgacagatattatgacagaaaagaaatagacc
ccaaaagagtaataaattcaatgtttatctttaacaggaaacgtgacggtactcataaag
ctagatttgttgcaagaggtgatattcaacatcctgacacttacgacccaggcatgcaat
ccaataccgtacatcactatgcattaatgacatccctgtcacttgcattagacaataact
actatattacacaattagacatatcttcggcatatttgtatgcagacatcaaagaagaac
tatacataagacctccaccacatttaggaatgaatgataagttgatacgtttgaagaaat
cactttatggattgaaacaaagtggagcgaactggtacgaaactatcaaatcatacctga
taaaacagtgtggtatggaagaagttcgtggatggtcatgcgtatttaagaatagtcaag
taacaatttgcttattcgttgatgatatgatattgttcagcaaagacttaaatgcaaata
agaaaatcataacaacactcaagaaacaatacgatacaaagataataaatctgggtgaaa
gtgataacgaaattcagtacgacatacttggcttagaaatcaaatatcaaagaggtaaat
acatgaaattaggtatggaaaactcattaactgagaaaatacccaaattaaacgtacctt
tgaatccaaaaggaagaaaacttagcgctccaggtcaaccaggtctttatatagaccagg
atgaactagaaatagatgaagatgaatacaaagagaaggtacatgaaatgcaaaagttga
ttggtctagcttcatatgttggatataaatttagatttgacttactatactacatcaaca
cacttgctcaacatatactattcccctctaggcaagttttagacatgacatatgagttaa
tacaattcatgtgggacactagagataaacaactgatatggcacaaaaacaaacctaccg
agccagataataaactagtcgcaataagtgatgcttcatatggtaaccaaccatattaca
agtcacaaattggcaacatatatttacttaatggaaaggtaatt-ggaggaaagtccacc
aaggcttcattaacatgtacttcaactacggaagcagaaatacacgcgataagtgaatct
gtcccattattaaataacctcagtcaccttgtgcaagaacttaacaagaaaccaattact
aaaggattactaaccgacagtaaatctacaatcagtataattatatccaataatgaagag
aaatttagaaacagattttttggtactaaagcaatgagactaagagatgaagtatcagga
aatcatctgcacgtatgctatatcgaaaccaaaaagaatattgcagacgtaatgaccaaa
cctcttccgataaaaacattcaaactattaacaaacaaatggattcattagatctattac
attatgggtggtatgttggaataaaaatccactatcgtctatcaactaatagttatatta
tcaatatattatcatatacggtgttaagatgatgacataagttatgagaagctgtcatcg
aggttagaggaagctgaagtgcaaggattgataatgtaataggat-aatg-----aaaca
tataaaacggaatgaggaataatcgtaatattagtatgtagaaatatagattccattttg
aggattcctatatcctcgaggagaacttctagtatattctgtatacctaatattatagcc
tttatcaacaatggaatcccaacaattatctaattacccacatatatctca
>S288c_f167
tgttggaatagaaatcaactatcatctactaactagtatttacattactagtatattatc
atatacggtgttagaa-gatgacgcaaatgatgagaaatagtcatctaaattagtggaag
ctgaaacgcaaggattgataatgtaataggatcaatgaatataaacatataaaacggaat
gaggaataatcgtaatattagtatgtagaaatatagattccattttgaggattcctatat
cctcgaggagaacttctagtatattctgtatacctaatattatagcctttatcaacaatg
gaatcccaacaattatctaattacccacacatttctcatggtagcgcctgtgcttcggtt
acttctaaggaagtccacacaaatcaagatccgttagacgtttcagcttccaaaacagaa
gaatgtgagaaggcttccactaaggctaactctcaacagacaacaacacctgcttcatca
gctgttccagagaacccccatcatgcctctcctcaaactgctcagtcacatt---cacca
cagaatgggccgtacccacagcagtgcatgatgac------ccaaaaccaagccaatcca
tctggttggtcattttacggacacccatctatgattccgtatacaccttatcaaatgtcg
cctatgtactttccacctgggccacaatcacagtttccgcagtatccatcatcagttgga
acgcctctgagcactccatcacctgagtcaggtaatacatttactgattcatcctcagcg
gactctgatatgacatccactaaaa--aatatgtcagacc--------------------
------------------------------------------------------------
----------------------------------accaccaatgttaacctcacctaatg
actttccaaattgggttaaaacatacatcaaa-tttttacaaaactcgaatctcggtggt
attattccgacagtaaacggaaaacccgtacgtcagatcactgatgatgaactcaccttc
ttgtataacacttttcaaatatttgctccctctcaattcctacctacctgggtcaaagac
atcctatccgttgattatacggatatcatgaaaattctttccaaaagtattgaaaaaatg
caatctgatacccaagaggcaaacgacattgtgaccctggcaaatttgcaatataatggc
agtacacctgcagatgcatttgaaacaaaagtcacaaacattatcgacagactgaacaat
aatggcattcatatcaataacaaggtcgcatgccaattaattatgagaggtctatctggc
gaatataaatttttacgctacacacgtcatcgacatctaaatatgacagtcgctgaactg
ttcttagatatccatgctatttatgaagaacaacagggatcgagaaacagcaaacctaat
tacaggagaaatctg--------------------------------------------a
gtgatgagaagaatgattctcgcagctatacgaatacaaccaaacccaaagttatagctc
ggaatcctcaaaaaacaaataattcgaaatcgaaaacagccagggctcacaatgtatcca
catctaataactctcccagcacggacaacgattccatcagtaaatcaactactgaaccga
ttcaattgaacaataagcacgaccttcaccttaggccaggaacttactgaatctacggta
aatcacactaatcattctgatgatgaactccctggacacctccttctcgattcaggagca
tcacgaacccttataagatctgctcatcacatacactcagcatcatctaatcctgacata
aacgtagttgatgctc-------aaaaaaga-aatataccaattaacgctattggtgacc
tacaatttcacttccaggacaacaccaaaacatcaataaaggtattgcacactcctaaca
tagcctatgacttactcagtttgaatgaattggctgcagtagatatcacagcatgcttta
ccaaaaacgtcttagaacgatctgacggcactgtacttgcacctatcgtaaaatatggag
acttttactgggtatctaaaaagtacttgcttccatcaaatatctccgtacccaccatca
ataatgtccatacaagtgaaagtacacgcaaatatccttatcctttcattcatcgaatgc
ttgcacatgccaatgcacagac-aattcgatactcacttaaaaataacaccatcacgtat
tttaacgaatcagatgtcgactggtctagtgctattgactatcaatgtcctgattgttta
atcggcaaaagcaccaaacacagacatatcaaaggttcacgactaaaataccaaaattca
tacgaaccctttcaatacctacatactgacatatttggtccagttcacaacctaccaaaa
agtgcaccatcctatttcatctcatttactgatg-agacaacaaaattccgttgggttta
tccattacacgaccgtcgcgaggactctatcctcgatgtttttactacgatactagcttt
tattaagaaccagtttcaggccagtgtcttggttatacaaatggaccgtggttctgagta
tactaacagaactctccataaattccttg---aa-aaaaatggtataactccatgctata
caaccacagcggattcccgagcacatggagtcgctgaacggctcaaccgtaccttattag
atgactgccgtactcaactgcaatgtagtggtttaccgaaccatttatggttctctgcaa
tcgaattttctactattgtgagaaattcactagcttcacctaaaagcaaaaaatctgcaa
gacaacatgctggcttggcaggacttgatatcagtactttgttacctttcggtcaacctg
ttatcgtcaatgatcacaaccctaactccaaaatacatcctcgtggcatcccaggctacg
ctctacatccgtctcgaaactcttatggatatatcatctatcttccatccttaaagaaga
cagtagatacaactaactatgttattcttcagggcaaggaatccagattagatcaattca
attacgacgcactcactttcgatgaagacttaaaccgtttaactgcttcatatcaatcgt
tcattgcgtcaaatgagatccaacaatccgatgatcttaacatagaatctgaccatgact
tccaatctgacatcgaactacatcctgagcaaccgagaaatgtcctttcaaaagctgtga
gtccaaccgattccacacctccgtcaactcatactgaagattcgaaacgtgtttctaaaa
ccaatattcgcgcacccagagaagttgaccccaacatatctgaatctaatattcttccat
caaagaagagatctagcaccccccaaatttccaatatcgagagtaccggttcgggtggta
tgcataaattaaatgttcctttacttgctcccatgtcccaatctaacacacatgagtcgt
cgcacgccagtaaatctaaagatttcagacactcagactcgtacagtgaaaatgagacta
atcatacaaacgtaccaatatccagtacgggtggtaccaacaacaaaactgttccgcaga
taagtgaccaagagactgagaaaaggattatacaccgttcaccttcaatcgatgcttctc
caccggaaaataattcatcgcacaatattgttcctatcaaaacgccaactactgtttctg
aacagaataccgaggaatctatcatcgctgatctcccactccctgatctacctccagaat
ctcctaccgaattccctgacccatttaaagaactcccaccgataaattctcatcaaacta
attccagtttgggtggtattggtgactctaatgcctatactactatcaacagtaagaaaa
gatcattagaagataatgaaactgaaattaaggtatcacgagacacatggaatactaaga
atatgcgtagtttagaacctccgagatcgaagaaacgaattcacctgattgcagctgtaa
aagcagtaaaatcaatcaaaccaatacggacaaccttacgatacgatgaggcaatcacct
ataataaagatattaaagaaaaagaaaaatatatcgaggcataccacaaagaagtcaatc
aactgttgaagatgaaaacttgggacactgacgaatattatgacagaaaagaaatagacc
ctaaaagagtaataaactcaatgtttatcttcaacaagaaacgtgacggtactcataaag
ctagatttgttgcaagaggtgatattcagcatcctgacacttacgactcaggcatgcaat
ccaataccgtacatcactatgcattaatgacatccctgtcacttgcattagacaataact
actatattacacaattagacatatcttcggcatatttgtatgcagacatcaaagaagaat
tatacataagacctccaccacatttaggaatgaatgataagttgatacgtttgaagaaat
cactttatggattgaaacaaagtggagcgaactggtacgaaactatcaaatcatacctga
taaaacagtgtggtatggaagaagttcgtggatggtcatgcgtatttaagaatagtcaag
taacaatatgtttatttgttgacgacatgattttattcagcaaagacttaaatgcaaata
agaaaatcataacaacactcaagaaacaatacgatacaaagataataaatctgggtgaaa
gtgataacgaaattcagtacgacatacttggcttagaaatcaaatatcaaagaggtaaat
acatgaaattaggtatggaaaactcattaactgagaaaatacccaaattaaacgtacctt
tgaatccaaaaggaagaaaacttagcgctccaggtcaaccaggtctttatatagaccagg
atgaactagaaatagatgaagatgaatacaaagagaaggtacatgaaatgcaaaagttga
ttggtctagcttcatatgttggatataaatttagatttgacttactatactacatcaaca
cacttgctcaacatatactattcccctctaggcaagttttagacatgacatatgagttga
tacaattcatgtgggacactagagataaacaactgatatggcacaaaaacaaacctaccg
agccagataataaactagtcgcaataagtgatgcttcgtatggcaaccaaccgtattata
aatcacaaattggcaacatatatttacttaatggaaaggtaatt-ggaggaaagtccacc
aaggcttcattaacatgtacttcaactacggaagcagaaatacacgcgataagtgaatct
gtcccattattaaataatctaagttacctgatacaagaacttaacaagaaaccaattatt
aaaggcttacttactgatagtagatcaacgatcagtataattaagtctacaaatgaagag
aaatttagaaacagattttttggcacaaaggcaatgagacttagagatgaagtatcaggt
aataatttatacgtatactacatcgagaccaagaagaacattgctgatgtgatgacaaaa
cctcttccgataaaaacatttaaactattaactaacaaatggattcattagatctattac
attatgggtggtatgttggaatagaaatcaactatcatctactaactagtatttacatta
ctagtatattatcatatacggtgttagaa-gatgacgcaaatgatgagaaatagtcatct
aaattagtggaagctgaaacgcaaggattgataatgtaataggatcaatgaatataaaca
tataaaacggaatgaggaataatcgtaatattagtatgtagaaatatagattccattttg
aggattcctatatcctcgaggagaacttctagtatattctgtatacctaatattatagcc
tttatcaacaatggaatcccaacaattatctcaacattcacccatttctca
>S288c_f175a
tgttggaataaaaatcaactatcatctactaactagtatttacgttactagtatattatc
atatacggtgttagaa-gatgacgcaaatgatgagaaatagtcatctaaattagtggaag
ctgaaacgcaaggattgataatgtaataggatcaatgaatattaacatataaaacgatga
taataatatttatagaat---tgtgtagaattgcagattcccttttatggattcctaaat
ccttgaggagaacttctagtatattctgtatacctaatattatagcctttatcaacaatg
gaatcccaacaattatctcaacattcacccatttctcatggtagcgcctgtgcttcggtt
acttctaaggaagtccacacaaatcaagatccgttagacgtttcagcttccaaaacagaa
gaatgtgagaaggcttccactaaggctaactctcaacagacaacaacacctgcttcatca
gctgttccagagaacccccatcatgcctctcctcaacctgcttcagtaccac---ctcca
cagaatgggccgtacccacagcagtgcatgatgac------ccaaaaccaagccaatcca
tctggttggtcattttacggacacccatctatgattccgtatacaccttatcaaatgtcg
cctatgtactttccacctgggccacaatcacagtttccgcagtatccatcatcagttgga
acgcctctgagcactccatcacctgagtcaggtaatacatttactgattcatcctcagcg
gactctgatatgacatccactaaaa--aatatgtcagacc--------------------
------------------------------------------------------------
----------------------------------accaccaatgttaacctcacctaatg
actttccaaattgggttaaaacatacatcaaa-tttttacaaaactcgaatctcggtggt
attattccgacagtaaacggaaaacccgtacgtcagatcactgatgatgaactcaccttc
ttgtataacacttttcaaatatttgctccctctcaattcctacctacctgggtcaaagac
atcctatccgttgattatacggatatcatgaaaattctttccaaaagtattgaaaaaatg
caatctgatacccaagaggcaaacgacattgtgaccctggcaaatttgcaatataatggc
agtacacctgcagatgcatttgaaacaaaagtcacaaacattatcgacagactgaacaat
aatggcattcatatcaataacaaggtcgcatgccaattaattatgagaggtctatctggc
gaatataaatttttacgctacacacgtcatcgacatctaaatatgacagtcgctgaactg
ttcttagatatccatgctatttatgaagaacaacagggatcgagaaacagcaaacctaat
tacaggagaaatctg--------------------------------------------a
gtgatgagaagaatgattctcgcagctatacgaatacaaccaaacccaaagttatagctc
ggaatcctcaaaaaacaaataattcgaaatcgaaaacagccagggctcacaatgtatcca
catctaataactctcccagcacggacaacgattccatcagtaaatcaactactgaaccga
ttcaattgaacaataagcacgaccttcaccttaggccaggaacttactgaatctacggta
aatcacactaatcattctgatgatgaactccctggacacctccttctcgattcaggagca
tcacgaacccttataagatctgctcaccacatacactcagcatcatctaatcctgacata
aacgtagttgatgctc-------aaaaaaga-aatataccaattaacgctattggtgacc
tacaatttcacttccaggacaacaccaaaacatcaataaaggtattgcacactcctaaca
tagcctatgacttactcagtttgaatgaattggctgcagtagatatcacagcatgcttta
ccaaaaacgtcttagaacggtctgacggcactgtacttgcacctatcgtaaaatatggag
acttttactgggtatctaaaaagtacttgcttccatcaaatatctccgtacccaccatca
ataatgtccatacaagtgaaagtacacgcaaatatccttatcctttcattcatcgaatgc
ttgcgcatgccaatgcacagac-aattcgatactcacttaaaaataacaccatcacgtat
tttaacgaatcagatgtcgactggtctagtgctattgactatcaatgtcctgattgttta
atcggcaaaagcaccaaacacagacatatcaaaggttcacgactaaaataccaaaattca
tacgaaccctttcaatacctacatactgacatatttggtccagttcacaacctaccaaaa
agtgcaccatcctatttcatctcatttactgatg-agacaacaaaattccgttgggttta
tccattacacgaccgtcgcgaggactctatcctcgatgtttttactacgatactagcttt
tattaagaaccagtttcaggccagtgtcttggttatacaaatggaccgtggttctgagta
tactaacagaactctccataaattccttg---aa-aaaaatggtataactccatgctata
caaccacagcggattcccgagcacatggagtcgctgaacggctaaaccgtaccttattag
atgactgccgtactcaactgcaatgtagtggtttaccgaaccatttatggttctctgcaa
tcgaattttctactattgtgagaaattcactagcttcacctaaaagcaaaaaatctgcaa
gacaacatgctggcttggcaggacttgatatcagtactttgttacctttcggtcaacctg
ttatcgtcaatgatcacaaccctaactccaaaatacatcctcgtggcatcccaggctacg
ctctacatccgtctcgaaactcttatggatatatcatctatcttccatccttaaagaaga
cagtagatacaactaactatgttattcttcagggcaaggaatccagattagatcaattca
attacgacgcactcactttcgatgaagacttaaaccgtttaactgcttcatatcattcgt
tcattgcgtcaaatgagatccaagaatccaatgatcttaacatagaatctgaccatgact
tccaatccgacattgaactacatcctgagcaaccgagaaatgtcctttcaaaagctgtga
gtccaaccgattccacacctccgtcaactcatactgaagattcgaaacgtgtttctaaaa
ccaatattcgcgcacccagagaagttgaccccaacatatctgaatctaatattcttccat
caaagaagagatctagcaccccccaaatttccaatatcgagagtaccggttcgggtggta
tgcataaattaaatgttcctttacttgctcccatgtcccaatctaacacacatgagtcgt
cgcacgccagtaaatctaaagatttcagacactcagactcgtacagtgaaaatgagacta
atcatacaaacgtaccaatatccagtacgggtggtaccaacaacaaaactgttccgcaga
taagtgaccaagagactgagaaaaggattatacaccgttcaccttcaatcgatgcttctc
caccggaaaataattcatcgcacaatattgttcctatcaaaacgccaactactgtttctg
aacagaataccgaggaatctatcatcgctgatctcccactccctgatctacctccagaat
ctcctaccgaattccctgacccatttaaagaactcccaccgataaattctcgtcaaacta
attccagtttgggtggtattggtgactctaatgcctatactactatcaacagtaagaaaa
gatcattagaagataatgaaactgaaattaaggtatcacgagacacatggaatactaaga
atatgcgtagtttagaacctccgagatcgaagaaacgaattcacctgattgcagctgtaa
aagcagtaaaatcaatcaaaccaatacggacaaccttacgatacgatgaggcaatcacct
ataataaagatattaaagaaaaagaaaaatatatcgaggcataccacaaagaagtcaatc
aactgttgaagatgaaaacttgggacactgacgaatattatgacagaaaagaaatagacc
ctaaaagagtaataaactcaatgtttatcttcaacaagaaacgtgacggtactcataaag
ctagatttgttgcaagaggtgatattcagcatcctgacacttacgactcaggcatgcaat
ccaataccgtacatcactatgcattaatgacatccctgtcacttgcattagacaataact
actatattacacaattagacatatcttcggcatatttgtatgcagacatcaaagaagaat
tatacataagacctccaccacatttaggaatgaatgataagttgatacgtttgaagaaat
cactttatggattgaaacaaagtggagcgaactggtacgaaactatcaaatcatacctga
tacaacaatgtggtatggaagaagttcgtggatggtcatgcgtatttaaaaacagtcaag
tgacaatttgtttattcgtagatgatatggtattgtttagcaaaaatctaaattcaaaca
aaagaattatagagaagcttaagatgcaatacgacaccaagattataaatctaggcgaaa
gtgatgaggaaattcaatatgacatacttggcttagaaatcaaatatcaaagaggtaaat
acatgaaattaggtatggaaaactcattaactgagaaaatacccaaattaaacgtacctt
tgaatccaaaaggaagaaaacttagcgctccaggtcaaccaggtctttatatagaccagg
atgaactagaaatagatgaagatgaatacaaagagaaggtacatgaaatgcaaaagttga
ttggtctagcttcatatgttggatataaatttagatttgacttactatactacatcaaca
cacttgctcaacatatactattcccctctaggcaagttttagacatgacatatgagttaa
tacaattcatgtgggacactagagataaacaattaatatggcacaaaaacaaacctacca
agccagataataaactagtcgcaataagcgatgcttcatatggtaaccaaccatattaca
agtcacaaattggtaacattttcctactcaacggaaaagtgatt-ggaggaaagtcgaca
aaggcttcgttaacatgcacttcaactacagaagcagaaatacacgcagtcagtgaagct
ataccgctattgaataacctcagtcaccttgtgcaagaacttaacaagaaaccaattatt
aaaggcttacttactgatagtagatcaacgatcagtataattaagtctacaaatgaagag
aaatttagaaacagattttttggcacaaaggcaatgagacttagagatgaagtatcaggt
aataatttatacgtatactacatcgagaccaagaagaacattgctgatgtgatgacaaaa
cctcttccgataaaaacatttaaactattaacaaacaaatggattcattagatctattac
attatgggtggtatgttggaataaaaatcaactatcatctactaactagtatttacgtta
ctagtatattatcatatacggtgttagaa-gatgacgcaaatgatgagaaatagtcatct
aaattagtggaagctgaaacgcaaggattgataatgtaataggatcaatgaatattaaca
tataaaacgatgataataatatttatagaat---tgtgtagaattgcagattccctttta
tggattcctaaatcctcgaggagaacttctagtata-tctacatacctaatattatagcc
ttaatc-acaatggaatcccaacaattacatcaaaatccacattctctaca
>S288c_f175b
tgttggaataaaaatcaactatcatctactaactagtatttacgttactagtatattatc
atatacggtgttagaa-gatgacgcaaatgatgagaaatagtcatctaaattagtggaag
ctgaaacgcaaggattgataatgtaataggatcaatgaatattaacatataaaacgatga
taataatatttatagaat---tgtgtagaattgcagattcccttttatggattcctaaat
cctcgaggagaacttctagtata-tctacatacctaatattatagccttaatc-acaatg
gaatcccaacaattacatcaaaatccacattctctacatggtagcgcctgtgcttcggtt
acttctaaggaagtccacacaaatcaagatccgttagacgtttcagcttccaaaattcaa
gaatatgataaggcttccactaaggctaactctcaacagacaacaacacctgcttcatca
gctgttccagagaacccccatcatgcctctcctcaacctgcttcagtaccac---ctcca
cagaatgggccgtacccacagcagtgcatgatgac------ccaaaaccaagccaatcca
tctggttggtcattttacggacacccatctatgattccgtatacaccttatcaaatgtcg
cctatgtactttccacctgggccacaatcacagtttccgcagtatccatcatcagttgga
acgcctctgagcactccatcacctgagtcaggtaatacatttactgattcatcctcagcg
gactctgatatgacatccactaaaa--aatatgtcagacc--------------------
------------------------------------------------------------
----------------------------------accaccaatgttaacctcacctaatg
actttccaaattgggttaaaacatacatcaaa-tttttacaaaactcgaatctcggtggt
attattccgacagtaaacggaaaacccgtacgtcagatcactgatgatgaactcaccttc
ttgtataacacttttcaaatatttgctccctctcaattcctacctacctgggtcaaagac
atcctatccgttgattatacggatatcatgaaaattctttccaaaagtattgaaaaaatg
caatctgatacccaagaggcaaacgacattgtgaccctggcaaatttgcaatataatggc
agtacacctgcagatgcatttgaaacaaaagtcacaaacattatcgacagactgaacaat
aatggcattcatatcaataacaaggtcgcatgccaattaattatgagaggtctatctggc
gaatataaatttttacgctacacacgtcatcgacatctaaatatgacagtcgctgaactg
ttcttagatatccatgctatttatgaagaacaacagggatcgagaaacagcaaacctaat
tacaggagaaatccg--------------------------------------------a
gtgatgagaagaatgattctcgcagctatacgaatacaaccaaacccaaagttatagctc
ggaatcctcaaaaaacaaataattcgaaatcgaaaacagccagggctcacaatgtatcca
catctaataactctcccagcacggacaacgattccatcagtaaatcaactactgaaccga
ttcaattgaacaataagcacgaccttcatcttaggccagaaacttactgaatctacagta
aatcatactaatcattctgatgatgaactccctggacacctccttctcgattcaggagca
tcacgaacccttataagatctgctcatcacatacactcagcatcatctaatcctgacata
aacgtagttgatgctc-------aaaaaaga-aatataccaattaacgctattggtgacc
tacaatttcacttccaggacaacaccaaaacatcaataaaggtattgcacactcctaaca
tagcctatgacttactcagtttgaatgaattggctgcagtagatatcacagcatgcttta
ccaaaaacgtcttagaacggtctgacggcactgtacttgcacctatcgtaaaatatggag
acttttactgggtatctaaaaagtacttgcttccatcaaatatctccgtacccaccatca
ataatgtccatacaagtgaaagtacacgcaaatatccttatcctttcattcatcgaatgc
ttgcgcatgccaatgcacagac-aattcgatactcacttaaaaataacaccatcacgtat
tttaacgaatcagatgtcgactggtctagtgctattgactatcaatgtcctgattgttta
atcggcaaaagcaccaaacacagacatatcaaaggttcacgactaaaataccaaaattca
tacgaaccctttcaatacctacatactgacatatttggtccagttcacaacctaccaaaa
agtgcaccatcctatttcatctcatttactgatg-agacaacaaaattccgttgggttta
tccattacacgaccgtcgcgaggactctatcctcgatgtttttactacgatactagcttt
tattaagaaccagtttcaggccagtgtcttggttatacaaatggaccgtggttctgagta
tactaacagaactctccataaattccttg---aa-aaaaatggtataactccatgctata
caaccacagcggattcccgagcacatggagtcgctgaacggctcaaccgtaccttattag
atgactgccgtactcaactgcaatgtagtggtttaccgaaccatttatggttctctgcaa
tcgaattttctactattgtgagaaattcactagcttcacctaaaagcaaaaaatctgcaa
gacaacatgctggcttggcaggacttgatatcagtactttgttacctttcggtcaacctg
ttatcgtcaatgatcacaaccctaactccaaaatacatcctcgtggcatcccaggctacg
ctctacatccgtctcgaaactcttatggatatatcatctatcttccatccttaaagaaga
cagtagatacaactaactatgttattcttcagggcaaggaatccagattagatcaattca
attacgacgcactcactttcgatgaagacttaaaccgtttaactgcttcatatcaatcgt
tcattgcgtcaaatgagatccaacaatccgatgatcttaacatagaatctgaccatgact
tccaatctgacatcgaactacatcctgagcaaccgagaaatgtcctttcaaaagctgtga
gtccaaccgattccacacctccgtcaactcatactgaagattcgaaacgtgtttctaaaa
ccaatattcgcgcacccagagaagttgaccccaacatatctgaatctaatattcttccat
caaagaagagatctagcaccccccaaatttccaatatcgagagtaccggttcgggtggta
tgcataaattaaatgttcctttacttgctcccatgtcccaatctaacacacatgagtcgt
cgcacgccagtaaatctaaagatttcagacactcagactcgtacagtgaaaatgagacta
atcatacaaacgtaccaatatccagtacgggtggtaccaacaacaaaactgttccgcaga
taagtgaccaagagactgagaaaaggattatacaccgttcaccttcaatcgatgcttctc
caccggaaaataattcatcgcacaatattgttcctatcaaaacgccaactactgtttctg
aacagaataccgaggaatctatcatcgctgatctcccactccctgatctacctccagaat
ctcctaccgaattccctgacccatttaaagaactcccaccgataaattctcatcaaacta
attccagtttgggtggtattggtgactctaatgcctatactactatcaacagtaagaaaa
gatcattagaagataatgaaactgaaattaaggtatcacgagacacatggaatactaaga
atatgcgtagtttagaacctccgagatcgaagaaacgaattcacctgattgcagctgtaa
aagcagtaaaatcaatcaaaccaatacgaacaaccttacgatacgatgaggcaatcacct
ataataaagatattaaagaaaaagaaaaatatatcgaagcataccacaaagaagtcaacc
aactgttgaagatgaaaacttgggacactgacagatattatgacagaaaagaaatagacc
ccaaaagagtaataaattcaatgtttatctttaacaggaaacgtgacggtactcataaag
ctagatttgttgcaagaggtgatattcagcatcctgacacttacgactcaggcatgcaat
ccaataccgtacatcactatgcattaatgacatccctgtcacttgcattagacaataact
actatattacacaattagacatatcttcggcatatttgtatgcagacatcaaagaagaat
tatacataagacctccaccacatttaggaatgaatgataagttgatacgtttgaagaaat
cactttatggattgaaacaaagtggagcgaactggtacgaaactatcaaatcatacctga
taaaacagtgtggtatggaagaagttcgtggatggtcatgcgtatttaagaatagtcaag
taacaatttgcttattcgttgatgatatgatattgttcagcaaggacttaaattcgaata
aaagaattatagcaaaactcaagatgcaatacgataccaagattataaatctaggtgaaa
gcgatgatgaaattcaatacgacatccttggcttagaaatcaaatatcaaagaggtaaat
acatgaaattaggtatggaaaactcattaactgagaaaatacccaaattaaacgtacctt
tgaatccaaacggaagaaaacttggtgccccaggccaaccaggtctctatataaaccagc
aagaactagagctagaagaagatgattacaaaatgaaggtacatgaaatgcaaaagctga
taggtctagcatcatatgttggatataaatttagatttgacctattatactacatcaaca
cacttgcacaacatatactatttccgtccaagcaagtgttagatatgacatatgaattga
tacagttcatatggaatacgagagataagcaattaatatggcacaaaagcaaacctgtta
agccaacaaataaattagttgttataagcgatgcctcgtatggcaaccaaccgtattata
aatcacaaattggcaacatatatttacttaatggaaaggtaatt-ggaggaaagtccacc
aaggcttcattaacatgtacttcaactacggaagcagaaatacacgcaataagtgaatct
gtcccattattaaataatctaagttacctgatacaagaactcgacaagaaaccaattact
aaaggattattaaccgacagtaaatctacaatcagtataattatatccaataatgaagag
aaatttaggaacagattttttggtactaaagcaatgagattgagagatgaagtatcagga
aatcatctgcacgtatgctatatcgaaaccaaaaagaatattgcagacgtaatgaccaaa
cctcttccgataaaaacattcaaactattaacaaacaaatggattcattagatctattac
attatgggtggtatgttggaataaaaatccactatcgtctatcaactaatagttatatta
tcaatatattatcatatacggtgttaagatgatgacataagttatgagaagctgtcatcg
atgttagaggaagctgaaacgcaaggattgataatgtaataggatcaatgaatataaaca
tataaaacggaatgaggaataatcgtaatattagtatgtagaaatatagattccattttg
aggattcctatatcctcgaggagaacttctagtatattctgtatacctaatattatagcc
tttatcaacaatggaatcccaacaattatctaattacccacctatatctca
>S288c_f178
tgttggaataaaaatcaactatcatctactaactagtatttacgttactagtatattatc
atatacggtgttagaa-gatgacgcaaatgatgagaaatagtcatctaaattagtggaag
ctgaaacgcaaggattgataatgtaataggatcaatgaatattaacatataaaacgatga
taataatatttatagaat---tgtgtagaattgcagattcccttttatggattcctaaat
cctcgaggagaacttctagtatattctgtatacctaatattatagcctttatcaacaatg
gaatcccaacaattatctaattacccacaaatttctcatggtagcgcctgtgcttcggtt
acttctaaggaagtccacacaaatcaagatccgttagacgtttcagcttccaaaattcaa
gaatatgataaggcttccactaaggctaactctcaacagacaacaacacctgcttcatca
gctgttccagagaacccccatcatgcctctcctcaacctgcttcagtaccac---ctcca
cagaatgggccgtacccacagcagtgcatgatgac------ccaaaaccaagcaaatcca
tctggttggtcattttacggacacccatctatgattccgtatacaccttatcaaatgtcg
cctatgtactttccacctgggccacaatcacagtttccgcagtatccatcatcagttgga
acgcctctgagcactccatcacctgagtcaggtaatacatttactgattcatcctcagcg
gactctgatatgacatccactaaaa--aatatgtcagacc--------------------
------------------------------------------------------------
----------------------------------accaccaatgttaacctcacctaatg
actttccaaattgggttaaaacatacatcaaa-tttttacaaaactcgaatctcggtggt
attattccgacagtaaacggaaaacccgtacgtcagatcactgatgatgaactcaccttc
ttgtataacacttttcaaatatttgctccctctcaattcctacctacctgggtcaaagac
atcctatccgttgattatacggatatcatgaaaattctttccaaaagtattgaaaaaatg
caatctgatacccaagaggcaaacgacattgtgaccctggcaaatttgcaatataatggc
agtacacctgcagatgcatttgaaacaaaagtcacaaacattatcgacagactgaacaat
aatggcattcatatcaataacaaggtcgcatgccaattaattatgagaggtctatctggc
gaatataaatttttacgctacacacgtcatcgacatctaaatatgacagtcgctgaactg
ttcttagatatccatgctatttatgaagaacaacagggatcgagaaacagcaaacctaat
tacaggagaaatctg--------------------------------------------a
gtgatgagaagaatgattctcgcagctatacgaatacaaccaaacccaaagttatagctc
ggaatcctcaaaaaacaaataattcgaaatcgaaaacagccagggctcacaatgtatcca
catctaataactctcccagcacggacaacgattccatcagtaaatcaactactgaaccga
ttcaattgaacaataagcacgaccttcaccttaggccaggaacttactgaatctacggta
aatcacactaatcattctgatgatgaactccctggacacctccttctcgattcaggagca
tcacgaacccttataagatctgctcatcacatacactcagcatcatctaatcctgacata
aacgtagttgatgctc-------aaaaaaga-aatataccaattaacgctattggtgacc
tacaatttcacttccaggacaacaccaaaacatcaataaaggtattgcacactcctaaca
tagcctatgacttactcagtttgaatgaattggctgcagtagatatcacagcatgcttta
ccaaaaacgtcttagaacgatctgacggcactgtacttgcacctatcgtacaatatggag
acttttactgggtatctaaaaggtacttgcttccatcaaatatctccgtacccaccatca
ataatgtccatacaagtgaaagtacacgcaaatatccttatcctttcattcatcgaatgc
ttgcgcatgccaatgcacagac-aattcgatactcacttaaaaataacaccatcacgtat
tttaacgaatcagatgtcgactggtctagtgctattgactatcaatgtcctgattgttta
atcggcaaaagcaccaaacacagacatatcaaaggttcacgactaaaataccaaaattca
tacgaaccctttcaatacctacatactgacatatttggtccagttcacaacctaccaaaa
agtgcaccatcctatttcatctcatttactgatg-agacaacaaaattccgttgggttta
tccattgcacgaccgtcgcgaggactctatcctcgatgtatttaccacgatactagcttt
cattaaaaaccaatttcaggccagtgtcttggttatacaaatggaccgtggttctgagta
tactaacagaactctccataaattccttg---aa-aaaaatggtataactccatgctata
caaccacagcggattcccgagcacatggagtcgctgaacggctcaaccgtaccttattag
atgactgccgtactcaactgcaatgtagtggtttaccgaaccatttatggttctctgcaa
tcgaattttctactattgtgagaaattcactagcttcacctaaaagcaaaaaatctgcaa
gccaacatgctggcttggcaggacttgatatcagtactttgttacctttcggtcaacctg
ttatcgtcaatgatcacaaccctaactccaaaatacatcctcgtggcatcccaggttacg
ctctacatccgtctcgaaactcttatggatatatcatctatcttccatccttaaagaaga
cagtagatacaactaactatgttattcttcagggcaaggaatccagattagatcaattca
attacgacgcactcactttcgatgaagacttaaaccgtttaactgcttcatatcattcgt
tcattgcgtcaaatgagatccaagaatccaatgatcttaacatagaatctgaccatgact
tccaatctgacattgaactacatcctgagcaaccgagaaatgtcctttcaaaagctgtga
gtccaaccgattccacacctccgtcaactcatactgaagattcaaaacctatatctgaaa
tcaatcttcgtgcacccagagaagttgaccccaacatatctgaatctaatattcttccat
caaagaagagatctagcaccccccaaatttccaatatcgagagtaccggttcgggtggta
tgcataaattaaatgttcctttacttgctcccatgtcccaatctaacacacatgagtcgt
cgcacgccagtaaatctaaagatttcagacactcagactcgtacagtgaaaatgagacta
atcatacaaacgtaccaatatccagtacgggtggtaccaacaacaaaactgttccgcaga
taagtgaccaagagactgagaaaaggattatacaccgttcaccttcaatcgatgcttctc
caccggaaaataattcatcgcacaatattgttcctatcaaaacgccaactactgtttctg
aacagaataccgaggaatctatcatcgctgatctcccactccctgatctacctccagaat
ctcctaccgaattccctgacccatttaaagaactcccaccgataaattctcgtcaaacta
attccagtttgggtggtattggtgactctaatgcctatactactatcaacagtaagaaaa
gatcattagaagataatgaaactgaaattaaggtatcacgagacacatggaatactaaga
atatgcgtagtttagaacctccgagatcgaagaaacgaattcacctgattgcagctgtaa
aagcagtaaaatcaatcaaaccaatacggacaaccttacgatacgatgaggcaatcacct
ataataaagatattaaagaaaaagaaaaatatatcgaggcataccacaaagaagtcaatc
aactgttgaagatgaaaacttgggacactgacgaatattatgacagaaaagaaatagacc
ctaaaagagtaataaactcaatgtttatcttcaacaagaaacgtgacggtactcataaag
ctagatttgttgcaagaggtgatattcagcatcctgacacttacgactcaggcatgcaat
ccaataccgtacatcactatgcattaatgacatccctgtcacttgcattagacaataact
actatattacacaattagacatatcttcggcatatttgtatgcagacatcaaagaagaat
tatacataagacctccaccacatttaggaatgaatgataagttgatacgtttgaagaaat
cactttatggattgaaacaaagtggagcgaactggtacgaaactatcaaatcatacctga
tacaacaatgtggtatggaagaagttcgtggatggtcatgcgtatttaaaaacagtcaag
tgacaatttgtttattcgtagatgatatggtattgtttagcaaaaatctaaattcaaaca
aaagaattatagagaagcttaagatgcaatacgacaccaagattataaatctaggcgaaa
gtgatgaggaaattcaatatgacatacttggcttagaaatcaaatatcaaagaggtaaat
acatgaaattaggtatggaaaactcattaactgagaaaatacccaaattaaacgtacctt
tgaatccaaaaggaagaaaacttagcgctccaggtcaaccaggtctttatatagaccagg
atgaactagaaatagatgaagatgaatacaaagagaaggtacatgaaatgcaaaagttga
ttggtctagcttcatatgttggatataaatttagatttgacttactatactacatcaaca
cacttgctcaacatatactattcccctctaggcaagttttagacatgacatatgagttaa
tacaattcatgtgggacactagagataaacaattaatatggcacaaaaacaaacctacca
agccagataataaactagtcgcaataagcgatgcttcatatggtaaccaaccatattaca
agtcacaaattggtaacattttcctactcaacggaaaagtgatt-ggaggaaagtcgaca
aaggcttcgttaacatgcacttcaactacagaagcagaaatacacgcagtcagtgaagct
ataccgctattgaataacctcagtcaccttgtgcaagaacttaacaagaaaccaattatt
aaaggcttacttactgatagtagatcaacgatcagtataattaagtctacaaatgaagag
aaatttagaaacagattttttggcacaaaggcaatgagacttagagatgaagtatcaggt
aataatttatacgtatactacatcgagaccaagaagaacattgctgatgtgatgacaaaa
cctcttccgataaaaacatttaaactattaacaaacaaatggattcattagatctattac
attatgggtggtatgttggaataaaaatcaactatcatctactaactagtatttacgtta
ctagtatattatcatatacggtgttagaa-gatgacgcaaatgatgagaaatagtcatct
aaattagtggaagctgaaacgcaaggattgataatgtaataggatcaatgaatattaaca
tataaaacgatgataataatatttatagaat---tgtgtagaattgcagattccctttta
tggattcctaaatcctcgaggagaacttctagtatattctgtatacctaatattatagcc
tttatcaacaatggaatcccaacaattatctcaacattcac----------
>S288c_f179
tgttggaataaaaatccactatcgtctatcaactaatagttatattatcaatatattatc
atatacggtgttaagatgatgacataagttatgagaagctgtcatcgatgttagaggaag
ctgaaacgcaaggattgataatgtaataggatcaatgaatataaacatataaaacggaat
gaggaataatcgtaatattagtatgtagaaatatagattccattttgaggattcctatat
cctcgaggagaacttctagtatattctgtatacctaatattatagcctttatcaacaatg
gaatcccaacaattatctaattacccacacatttctcatggtagcgcctgtgcttcggtt
acttctaaggaagtccacacaaatcaagatccgttagacgtttcagcttccaaaacagaa
gaatgtgagaaggcttccactaaggctaactctcaacagacaacaacacctgcttcatca
gctgttccagagaacccccatcatgcctctcctcaaactgctcagtcacatt---cacca
cagaatgggccgtacccacagcagtgcatgatgac------ccaaaaccaagccaatcca
tctggttggtcattttacggacacccatctatgattccgtatacaccttatcaaatgtcg
cctatgtactttccacctgggccacaatcacagtttccgcagtatccatcatcagttgga
acgcctctgagcactccatcacctgagtcaggtaatacatttactgattcatcctcagca
gactctgatatgacatccactaaaa--aatatgtcagacc--------------------
------------------------------------------------------------
----------------------------------accaccaatgttaacctcacctaatg
actttccaaattgggttaaaacatacatcaaa-tttttacaaaactcgaatctcggtggt
attattccgacagtaaacggaaaacccgtacgtcagatcactgatgatgaactcaccttc
ttgtataacacttttcaaatatttgctccctctcaattcctacctacctgggtcaaagac
atcctatccgttgattatacggatatcatgaaaattctttccaaaagtattgaaaaaatg
caatctgatacccaagaggcaaacgacattgtgaccctggcaaatttgcaatataatggc
agtacacctgcagatgcatttgaaacaaaagtcacaaacattatcgacagactgaacaat
aatggcattcatatcaataacaaggtcgcatgccaattaattatgagaggtctatctggc
gaatataaatttttacgctacacacgtcatcgacatctaaatatgacagtcgctgaactg
ttcttagatatccatgctatttatgaagaacaacagggatcgagaaacagcaaacctaat
tacaggagaaatccg--------------------------------------------a
gtgatgagaagaatgattctcgcagctatacgaatacaaccaaacccaaagttatagctc
ggaatcctcaaaaaacaaataattcgaaatcgaaaacagccagggctcacaatgtatcca
catctaataactctcccagcacggacaacgattccatcagtaaatcaactactgaaccga
ttcaattgaacaataagcacgaccttcatcttaggccagaaacttactgaatctacagta
aatcatactaatcattctgatgatgaactccctggacacctccttctcgattcaggagca
tcacgaacccttataagatctgctcatcacatacactcagcatcatctaatcctgacata
aacgtagttgatgctc-------aaaaaaga-aatataccaattaacgctattggtgacc
tacaatttcacttccaggacaacaccaaaacatcaataaaggtattgcacactcctaaca
tagcctatgacttactcagtttgaatgaattggctgcagtagatatcacagcatgcttta
ccaaaaacgtcttagaacggtctgacggcactgtacttgcacctatcgtaaaatatggag
acttttactgggtatctaaaaagtacttgcttccatcaaatatctccgtacccaccatca
ataatgtccatacaagtgaaagtacacgcaaatatccttatcctttcattcatcgaatgc
ttgcgcatgccaatgcacagac-aattcgatactcacttaaaaataacaccatcacgtat
tttaacgaatcagatgtcgactggtctagtgctattgactatcaatgtcctgattgttta
atcggcaaaagcaccaaacacagacatatcaaaggttcacgactaaaataccaaaattca
tacgaaccctttcaatacctacatactgacatatttggtccagttcacaacctaccaaaa
agtgcaccatcctatttcatctcatttactgatg-agacaacaaaattccgttgggttta
tccattgcacgaccgtcgcgaggactctatcctcgatgtatttaccacgatactagcttt
cattaaaaaccaatttcaggccagtgtcttggttatacaaatggaccgtggttctgagta
tactaacagaactctccataaattccttg---aa-aaaaatggtataactccatgctata
caaccacagcggattcccgagcacatggagtcgctgaacggctcaaccgtaccttattag
atgactgccgtactcaactgcaatgtagtggtttaccgaaccatttatggttctctgcaa
tcgaattttctactattgtgagaaattcactagcttcacctaaaagcaaaaaatctgcaa
gccaacatgctggcttggcaggacttgatatcagtactttgttacctttcggtcaacctg
ttatcgtcaatgatcacaaccctaactccaaaatacatcctcgtggcatcccaggttacg
ctctacatccgtctcgaaactcttatggatatatcatctatcttccatccttaaagaaga
cagtagatacaactaactatgttattcttcagggcaaggaatccagattagatcaattca
attacgacgcactcactttcgatgaagacttaaaccgtttaactgcttcatatcattcgt
tcattgcgtcaaatgagatccaagaatccaatgatcttaacatagaatctgaccatgact
tccaatctgacattgaactacatcctgagcaaccgagaaatgtcctttcaaaagctgtga
gtccaaccgattccacacctccgtcaactcatactgaagattcaaaacctatatctgaaa
tcaatcttcgtgcacccagagaagttgaccccaacatatctgaatctaatattcttccat
caaagaagagatctagcaccccccaaatttccaatatcgagagtaccggttcgggtggta
tgcataaattaaatgttcctttacttgctcccatgtcccaatctaacacacatgagtcgt
cgcacgccagtaaatctaaagatttcagacactcagactcgtacagtgaaaatgagacta
atcatacaaacgtaccaatatccagtacgggtggtaccaacaacaaaactgttccgcaga
taagtgaccaagagactgagaaaaggattatacaccgttcaccttcaatcgatgcttctc
caccggaaaataattcatcgcacaatattgttcctatcaaaacgccaactactgtttctg
aacagaataccgaggaatctatcatcgctgatctcccactccctgatctacctccagaat
ctcctaccgaattccctgacccatttaaagaactcccaccgataaattctcgtcaaacta
attccagtttgggtggtattggtgactctaatgcctatactactatcaacagtaagaaaa
gatcattagaagataatgaaactgaaattaaggtatcacgagacacatggaatactaaga
atatgcgtagtttagaacctccgagatcgaagaaacgaattcacctgattgcagctgtaa
aagcagtaaaatcaatcaaaccaatacggacaaccttacgatacgatgaggcaatcacct
ataataaagatattaaagaaaaagaaaaatatatcgaggcataccacaaagaagtcaatc
aactgttgaagatgaaaacttgggacactgacgaatattatgacagaaaagaaatagacc
ctaaaagagtaataaactcaatgtttatcttcaacaagaaacgtgacggtactcataaag
ctagatttgttgcaagaggtgatattcagcatcctgacacttacgactcaggcatgcaat
ccaataccgtacatcactatgcattaatgacatccctgtcacttgcattagacaataact
actatattacacaattagacatatcttcggcatatttgtatgcagacatcaaagaagaat
tatacataagacctccaccacatttaggaatgaatgataagttgatacgtttgaagaaat
cactttatggattgaaacaaagtggagcgaactggtacgaaactatcaaatcatacctga
tacaacaatgtggtatggaagaagttcgtggatggtcatgcgtatttaaaaacagtcaag
tgacaatttgtttattcgtagatgatatggtattgtttagcaaaaatctaaattcaaaca
aaagaattatagagaagcttaagatgcaatacgacaccaagattataaatctaggcgaaa
gtgatgaggaaattcaatatgacatacttggcttagaaatcaaatatcaaagaggtaaat
acatgaaattaggtatggaaaaatctttgacagaaaaattacccaaattaaacgtacctt
tgaatccaaaaggaagaaaacttagcgctccaggtcaaccaggtctttatatagaccagg
atgaactagaaatagatgaagatgaatacaaagagaaggtacatgaaatgcaaaagttga
ttggtctagcttcatatgttggatataaatttagatttgacttactatactacatcaaca
cacttgctcaacatatactattcccctctaggcaagttttagacatgacatatgagttaa
tacaattcatgtgggacactagagataaacaactgatatggcacaaaaacaaacctaccg
agccagataataaactagtcgcaataagtgatgcttcatatggtaaccaaccatattaca
agtcacaaattggcaacatatatttacttaatggaaaggtaatt-ggaggaaagtccacc
aaggcttcattaacatgtacttcaactacggaagcagaaatacacgcgataagtgaatct
gtcccattattaaataacctcagtcaccttgtgcaagaacttaacaagaaaccaattact
aaaggattactaaccgacagtaaatctacaatcagtataattatatccaataatgaagag
aaatttagaaacagattttttggtactaaagcaatgagactaagagatgaagtatcagga
aatcatctgcacgtatgctatatcgaaaccaaaaagaatattgcagacgtaatgaccaaa
cctcttccgataaaaacattcaaactattaacaaacaaatggattcattagatctattac
attatgggtggtatgttggaataaaaatccactatcgtctatcaactaatagttatatta
tcaatatattatcatatacggtgttaagatgatgacataagttatgagaagctgtcatcg
atgttagaggaagctgaaacgcaaggattgataatgtaataggatcaatgaatataaaca
tataaaacggaatgaggaataatcgtaatattagtatgtagaaatatagattccattttg
aggattcctatatcctcgaggagaacttctagtatattctgtatacctaatattatagcc
tttatcaacaatggaatcccaacaattatctaattacccacacatttctca
>S288c_f209
tgttggaatagaaatcaactatcatctactaactagtatttacattactagtatattatc
atatacggtgttagaa-gatgacgcaaatgatgagaaatagtcatctaaattagtggaag
ctgaaacgcaaggattgataatgtaataggatcaatgaatataaacatataaaacggaat
gaggaataatcgtaatattagtatgtagaaatatagattccattttgaggattcctatat
cctcgaggagaacttctagtatattctgtatacctaatattatagcctttatcaacaatg
gaatcccaacaattatctcaacattcacccatttctcatggtagcgcctgtgcttcggtt
acttctaaggaagtccacacaaatcaagatccgttagacgtttcagcttccaaaacagaa
gaatgtgagaaggcttccactaaggctaactctcaacagacaacaacacctgcttcatca
gctgttccagagaacccccatcatgcctctcctcaaactgctcagtcacatt---cacca
cagaatgggccgtacccacagcagtgcatgatgac------ccaaaaccaagccaatcca
tctggttggtcattttacggacacccatctatgattccgtatacaccttatcaaatgtcg
cctatgtactttccacctgggccacaatcacagtttccgcagtatccatcatcagttgga
acgcctctgagcactccatcacctgagtcaggtaatacatttactgattcatcctcagcg
gactctgatatgacatccactaaaa--aatatgtcagacc--------------------
------------------------------------------------------------
----------------------------------accaccaatgttaacctcacctaatg
actttccaaattgggttaaaacatacatcaaa-tttttacaaaactcgaatctcggtggt
attattccgacagtaaacggaaaacccgtacgtcagatcactgatgatgaactcaccttc
ttgtataacacttttcaaatatttgctccctctcaattcctacctacctgggtcaaagac
atcctatccgttgattatacggatatcatgaaaattctttccaaaagtattgaaaaaatg
caatctgatacccaagaggcaaacgacattgtgaccctggcaaatttgcaatataatggc
agtacacctgcagatgcatttgaaacaaaagtcacaaacattatcgacagactgaacaat
aatggcattcatatcaataacaaggtcgcatgccaattaattatgagaggtctatctggc
gaatataaatttttacgctacacacgtcatcgacatctaaatatgacagtcgctgaactg
ttcttagatatccatgctatttatgaagaacaacagggatcgagaaacagtaaacctaat
tacaggagaaatccg--------------------------------------------a
gtgatgagaagaatgattctcgcagctatacgaatacaaccaaacccaaagttatagctc
ggaatcctcaaaaaacaaataattcgaaatcgaaaacagccagggctcacaatgtatcca
catctaataactctcccagcacggacaacgattccatcagtaaatcaactactgaaccga
ttcaattgaacaataagcacgaccttcatcttaggccagaaacttactgaatctacagta
aatcatactaatcattctgatgatgaactccctggacacctccttctcgattcaggagca
tcacgaacccttataagatctgctcatcacatacactcagcatcatctaatcctgacata
aacgtagttgatgctc-------aaaaaaga-aatataccaattaacgctattggtgacc
tacaatttcacttccaggacaacaccaaaacatcaataaaggtattgcacactcctaaca
tagcctatgacttactcagtttgaatgaattggctgcagtagatatcacagcatgcttta
ccaaaaacgtcttagaacggtctgacggcactgtacttgcacctatcgtaaaatatggag
acttttactgggtatctaaaaagtacttgcttccatcaaatatctccgtacccaccatca
ataatgtccatacaagtgaaagtacacgcaaatatccttatcctttcattcatcgaatgc
ttgcgcatgccaatgcacagacaaattcgatactcacttaaaaataacaccatcacgtat
tttaacgaatcagatgtcgactggtctagtgctattgactatcaatgtcctgattgttta
atcggcaaaagcaccaaacacagacatatcaaaggttcacgactaaaataccaaaattca
tacgaaccctttcaatacctacatactgacatatttggtccagttcacaacctaccaaaa
agtgcaccatcctatttcatctcatttactgatg-agacaacaaaattccgttgggttta
tccattacacgaccgtcgcgaggactctatcctcgatgtttttactacgatactagcttt
tattaaaaaccagtttcaggccagtgtcttggttatacaaatggaccgtggttctgagta
tactaacagaactctccataaattccttg---aa-aaaaatggtataactccatgctata
caaccacagcggattcccgagcacatggagtcgctgaacggctaaaccgtaccttattag
atgactgccgtactcaactgcaatgtagtggtttaccgaaccatttatggttctctgcaa
tcgaattttctactattgtgagaaattcactagcttcacctaaaagcaaaaaatctgcaa
gacaacatgctggcttggcaggacttgatatcagtactttgttacctttcggtcaacctg
ttatcgtcaatgatcacaaccctaactccaaaatacatcctcgtggcatcccaggctacg
ctctacatccgtctcgaaactcttatggatatatcatctatcttccatccttaaagaaga
cagtagatacaactaactatgttattcttcagggcaaggaatccagattagatcaattca
attacgacgcactcactttcgatgaagacttaaaccgtttaactgcttcatatcattcgt
tcattgcgtcaaatgagatccaagaatccaatgatcttaacatagaatctgaccatgact
tccaatccgacattgaactacatcctgagcaaccgagaaatgtcctttcaaaagctgtga
gtccaaccgattccacacctccgtcaactcatactgaagattcgaaacgtgtttctaaaa
ccaatattcgcgcacccagagaagttgaccccaacatatctgaatctaatattcttccat
caaagaagagatctagcaccccccaaatttccaatatcgagagtaccggttcgggtggta
tgcataaattaaatgttcctttacttgctcccatgtcccaatctaacacacatgagtcgt
cgcacgccagtaaatctaaagatttcagacactcagactcgtacagtgaaaatgagacta
atcatacaaacgtaccaatatccagtacgggtggtaccaacaacaaaactgttccgcaga
taagtgaccaagagactgagaaaaggattatacaccgttcaccttcaatcgatgcttctc
caccggaaaataattcatcgcacaatattgttcctatcaaaacgccaactactgtttctg
aacagaataccgaggaatctatcatcgctgatctcccactccctgatctacctccagaat
ctcctaccgaattccctgacccatttaaagaactcccaccgataaattctcatcaaacta
attccagtttgggtggtattggtgactctaatgcctatactactatcaacagtaagaaaa
gatcattagaagataatgaaactgaaattaaggtatcacgagacacatggaatactaaga
atatgcgtagtttagaacctccgagatcgaagaaacgaattcacctgattgcagctgtaa
aagcagtaaaatcaatcaaaccaatacggacaaccttacgatacgatgaggcaatcacct
ataataaagatattaaagaaaaagaaaaatatatcgaggcataccacaaagaagtcaacc
aactattgaaaatgaatacttgggacactgacaaatattatgacagaaaagaaatagacc
ctaaaagagtaataaactcaatgtttatcttcaacaagaaacgtgacggaactcataaag
ctagatttgttgcaagaggtgacattcagcatcctgatacgtacgatacaggtatgcaat
ccaacactgtacatcattatgcgttgatgacatccctgtcacttgcattagacaataact
actatattacacaattagacatatcttcggcatatttgtatgcagacatcaaagaagaat
tatacataagacctccaccacatttaggaatgaatgataagttgatacgtttgaagaaat
cactttatggattgaaacaaagtggagcgaactggtacgaaactatcaaatcatacctga
taaaacagtgtggtatggaagaagttcgtggatggtcatgcgtatttaagaatagtcaag
taacaatttgcttattcgttgatgatatgatattgttcagcaaagacttaaatgcaaata
agaaaatcataacaacactcaagaaacaatacgatacaaagataataaatctgggtgaaa
gtgataacgaaattcagtacgacatacttggcttagaaatcaaatatcaaagaggtaaat
acatgaaattaggtatggaaaaatccttgacagaaaaattacccaaactaaacgtacctt
tgaacccaaaaggaaagaaacttagagctccaggtcaaccaggtctttatatagaccagg
atgaactagaaatagatgaagatgaatacaaagagaaggtacatgaaatgcaaaagttga
ttggtctagcttcatatgttggatataaatttagatttgacttactatactacatcaaca
cacttgctcaacatatactattcccctctaggcaagttttagacatgacatatgagttga
tacaattcatgtgggacactagagataaacaactgatatggcacaaaaacaaacctaccg
agccagataataaactagtcgcaataagtgatgcttcgtatggcaaccaaccgtattata
aatcacaaattggcaacatatatttacttaatggaaaggtaatt-ggaggaaagtccacc
aaggcttcattaacatgtacttcaactacggaagcagaaatacacgcgataagtgaatct
gtcccattattaaataatctaagttacctgatacaagaacttaacaagaaaccaattatt
aaaggcttacttactgatagtagatcaacgatcagtataattaagtctacaaatgaagag
aaatttagaaacagattttttggcacaaaggcaatgagacttagagatgaagtatcaggt
aataatttatacgtatactacatcgagaccaagaagaacattgctgatgtgatgacaaaa
cctcttccgataaaaacatttaaactattaactaacaaatggattcattagatctattac
attatgggtggtatgttggaatagaaatcaactatcatctactaactagtatttacatta
ctagtatattatcatatacggtgttagaa-gatgacgcaaatgatgagaaatagtcatct
aaattagtggaagctgaaacgcaaggattgataatgtaataggatcaatgaatataaaca
tataaaacggaatgaggaataatcgtaatattagtatgtagaaatatagattccattttg
aggattcctatatcctcgaggagaacttctagtatattctgtatacctaatattatagcc
tttatcaacaatggaatcccaacaattatctcaacattcacccatttctca
>S288c_f241
tgttggaataaaaatccactatcgtctatcaactaatagttatattatcaatatattatc
atatacggtgttaagatgatgacataagttatgagaagctgtcatcgaagttagaggaag
ctgaaacgcaaggattgataatgtaataggatcaatgaatataaacatataaaacggaat
gaggaataatcgtaatattagtatgtagaaatatagattccattttgaggattcctatat
cctcgaggagaacttctagtatattctgtatacctaatattatagcctttatcaacaatg
gaatcccaacaattatctcaacattcacatatttctcatggtagcgcctgtgcttcggtt
acttctaaggaagtccacacaaatcaagatccgttagacgtttcagcttccaaaacagaa
gaatgtgagaaggcttccactaaggctaactctcaacagacaacaacacctgcttcatca
gctgttccagagaacccccatcatgcctctcctcaaactgctcagtcacatt---cacca
cagaatgggccgtacccacagcagtgcatgatgac------ccaaaaccaagccaatcca
tctggttggtcattttacggacacccatctatgattccgtatacaccttatcaaatgtcg
cctatgtactttccacctgggccacaatcacagtttccgcagtatccatcatcagttgga
acgcctctgagcactccatcacctgagtcaggtaatacatttactgattcatcctcagcg
gactctgatatgacatccactaaaa--aatatgtcagacc--------------------
------------------------------------------------------------
----------------------------------accaccaatgttaacctcacctaatg
actttccaaattgggttaaaacatacatcaaa-tttttacaaaactcgaatctcggtggt
attattccgacagtaaacggaaaacccgtacgtcagatcactgatgatgaactcaccttc
ttgtataacacttttcaaatatttgctccctctcaattcctacctacctgggtcaaagac
atcctatccgttgattatacggatatcatgaaaattctttccaaaagtattgaaaaaatg
caatctgatacccaagaggcaaacgacattgtgaccctggcaaatttgcaatataatggc
agtacacctgcagatgcatttgaaacaaaagtcacaaacattatcgacagactgaacaat
aatggcattcatatcaataacaaggtcgcatgccaattaattatgagaggtctatctggc
gaatataaatttttacgctacacacgtcatcgacatctaaatatgacagtcgctgaactg
ttcttagatatccatgctatttatgaagaacaacagggatcgagaaacagcaaacctaat
tacaggagaaatctg--------------------------------------------a
gtgatgagaagaatgattctcgcagctatacgaatacaaccaaacccaaagttatagctc
ggaatcctcaaaaaacaaataattcgaaatcgaaaacagccagggctcacaatgtatcca
catctaataactctcccagcacggacaacgattccatcagtaaatcaactactgaaccga
ttcaattgaacaataagcacgaccttcaccttaggccaggaacttactgaatctacggta
aatcacactaatcattctgatgatgaactccctggacacctccttctcgattcaggagca
tcacgaacccttataagatctgctcatcacatacactcagcatcatctaatcctgacata
aacgtagttgatgctc-------aaaaaaga-aatataccaattaacgctattggtgacc
tacaatttcacttccaggacaacaccaaaacatcaataaaggtattgcacactcctaaca
tagcctatgacttactcagtttgaatgaattggctgcagtagatatcacagcatgcttta
ccaaaaacgtcttagaacgatctgacggcactgtacttgcacctatcgtacaatatggag
acttttactgggtatctaaaaggtacttgcttccatcaaatatctccgtacccaccatca
ataatgtccatacaagtgaaagtacacgcaaatatccttatcctttcattcatcgaatgc
ttgcgcatgccaatgcacagac-aattcgatactcacttaaaaataacaccatcacgtat
tttaacgaatcagatgtcgactggtctagtgctattgactatcaatgtcctgattgttta
atcggcaaaagcaccaaacacagacatatcaaaggttcacgactaaaataccaaaattca
tacgaaccctttcaatacctacatactgacatatttggtccagttcacaacctaccaaaa
agtgcaccatcctatttcatctcatttactgatg-agacaacaaaattccgttgggttta
tccattgcacgaccgtcgcgaggactctatcctcgatgtatttaccacgatactagcttt
cattaaaaaccaatttcaggccagtgtcttggttatacaaatggaccgtggttctgagta
tactaacagaactctccataaattccttg---aa-aaaaatggtataactccatgctata
caaccacagcggattcccgagcacatggagtcgctgaacggctaaaccgtaccttattag
atgactgccgtactcaactgcaatgtagtggtttaccgaaccatttatggttctctgcaa
tcgaattttctactattgtgagaaattcactagcttcacctaaaagcaaaaaatctgcaa
gacaacatgctggcttggcaggacttgatatcagtactttgttacctttcggtcaacctg
ttatcgtcaatgatcacaaccctaactccaaaatacatcctcgtggcatcccaggctacg
ctctacatccgtctcgaaactcttatggatatatcatctatcttccatccttaaagaaga
cagtagatacaactaactatgttattcttcagggcaaggaatccagattagatcaattca
attacgacgcactcactttcgatgaagacttaaaccgtttaactgcttcatatcattcgt
tcattgcgtcaaatgagatccaagaatccaatgatcttaacatagaatctgaccatgact
tccaatccgacattgaactacatcctgagcaaccgagaaatgtcctttcaaaagctgtga
gtccaaccgattccacacctccgtcaactcatactgaagattcgaaacgtgtttctaaaa
ccaatattcgcgcacccagagaagttgaccccaacatatctgaatctaatattcttccat
caaagaagagatctagcaccccccaaatttccaatatcgagagtaccggttcgggtggta
tgcataaattaaatgttcctttacttgctcccatgtcccaatctaacacacatgagtcgt
cgcacgccagtaaatctaaagatttcagacactcagactcgtacagtgaaaatgagacta
atcatacaaacgtaccaatatccagtacgggtggtaccaacaacaaaactgttccgcaga
taagtgaccaagagactgagaaaaggattatacaccgttcaccttcaatcgatgcttctc
caccggaaaataattcatcgcacaatattgttcctatcaaaacgccaactactgtttctg
aacagaataccgaggaatctatcatcgctgatctcccactccctgatctacctccagaat
ctcctaccgaattccctgacccatttaaagaactcccaccgatcaattctcgtcaaacta
attccagtttgggtggtattggtgactctaatgcctatactactatcaacagtaagaaaa
gatcattagaagataatgaaactgaaattaaggtatcacgagacacatggaatactaaga
atatgcgtagtttagaacctccgagatcgaagaaacgaattcacctgattgcagctgtaa
aagcagtaaaatcaatcaaaccaatacggacaaccttacgatacgatgaggcaatcacct
ataataaagatattaaagaaaaagaaaaatatatcgaggcataccacaaagaagtcaatc
aactgttgaagatgaaaacttgggacactgacgaatattatgacagaaaagaaatagacc
ctaaaagagtaataaactcaatgtttatcttcaacaagaaacgtgacggtactcataaag
ctagatttgttgcaagaggtgatattcagcatcctgacacttacgactcaggcatgcaat
ccaataccgtacatcactatgcattaatgacatccctgtcacttgcattagacaataact
actatattacacaattagacatatcttcggcatatttgtatgcagacatcaaagaagaat
tatacataagacctccaccacatttaggaatgaatgataagttgatacgtttgaagaaat
cactttatggattgaaacaaagtggagcgaactggtacgaaactatcaaatcatacctga
tacaacaatgtggtatggaagaagttcgtggatggtcatgcgtatttaaaaacagtcaag
tgacaatttgtttattcgtagatgatatggtattgtttagcaaaaatctaaattcaaaca
aaagaattatagacaagcttaagatgcaatacgacaccaagattataaatctaggcgaaa
gtgatgaggaaattcaatatgacattcttggcttggaaatcaaataccaaagaggtaaat
acatgaaattgggtatggaaaactcattaactgaaaaaatacccaaactaaacgtacctt
tgaacccaaaaggaaggaaacttagcgctccaggtcaaccaggtctatatatagaccagc
aagaactagagctagaagaagatgattacaaaatgaaggtacatgaaatgcaaaagctga
taggtctagcatcatatgttggatataaatttagatttgacctattatactacatcaaca
cacttgcacaacatatactatttccgtccaagcaagtgttagatatgacatatgaattga
tacagttcatatggaatacgagagataagcaattaatatggcacaaaagcaaacctgtta
agccaacaaataaattagttgttataagcgatgcctcgtatggcaaccaaccgtattata
aatcacaaattggcaacatatatttacttaatggaaaggtaatt-ggaggaaagtccacc
aaggcttcattaacatgtacttcaactacggaagcagaaatacacgcgataagtgaatct
gtcccattattaaataatctaagttacctgatacaagaacttgacaagaaaccaattacc
aaaggattactaaccgacagtaaatctacaatcagtataattatatccaataatgaagag
aaatttaggaacagattttttggtactaaagcaatgagattgagagatgaagtatcagga
aatcatctgcacgtatgctatatcgaaaccaaaaagaatattgcagacgtaatgaccaaa
cctcttccgataaaaacattcaaactattaacaaacaaatggattcattagatctattac
attatgggtggtatgttggaataaaaatccactatcgtctatcaactaatagttatatta
tcaatatattatcatatacggtgttaagatgatgacataagttatgagaagctgtcatcg
aagttagaggaagctgaaacgcaaggattgataatgtaataggatcaatgaatataaaca
tataaaacggaatgaggaataatcgtaatattagtatgtagaaatatagattccattttg
aggattcctatatcctcgaggagaacttctagtatattctgtatacctaatattatagcc
tttatcaacaatggaatcccaacaattatctcaacattcacatatttctca
>S288c_f243
tgttggaatagaaatcaactatcatctactaactagtatttacattactagtatattatc
atatacggtgttagaa-gatgacgcaaatgatgagaaatagtcatctaaattagtggaag
ctgaaacgcaaggattgataatgtaataggatcaatgaatattaacatataaaacgatga
taataatatttatagaat---tgtgtagaattgcagattcccttttatggattcctaaat
cctcgaggagaacttctagtatattctgtatacctaatattatagcctttatcaacaatg
gaatcccaacaattatctcaacattcacatatatctcatggtagcgcctgtgcttcggtt
acttctaaggaagtccacacaaatcaagatccgttagacgtttcagcttccaaaattcaa
gaatatgataaggcttccactaaggctaactctcaacagacaacaacacctgcttcatca
gctgttccagagaacccccatcatgcctctcctcaacctgcttcagtaccac---ctcca
cagaatgggccgtacccacagcagtgcatgatgac------ccaaaaccaagccaatcca
tctggttggtcattttacggacacccatctatgattccgtatacaccttatcaaatgtcg
cctatgtactttccacctgggccacaatcacagtttccgcagtatccatcatcagttgga
acgcctctgagcactccatcacctgagtcaggtaatacatttactgattcatcctcagcg
gactctgatatgacatccactaaaa--aatatgtcagacc--------------------
------------------------------------------------------------
----------------------------------accaccaatgttaacctcacctaatg
actttccaaattgggttaaaacatacatcaaa-tttttacaaaactcgaatctcggtggt
attattccgacagtaaacggaaaacccgtacgtcagatcactgatgatgaactcaccttc
ttgtataacacttttcaaatatttgctccctctcaattcctacctacctgggtcaaagac
atcctatccgttgattatacggatatcatgaaaattctttccaaaagtattgaaaaaatg
caatctgatacccaagaggcaaacgacattgtgaccctggcaaatttgcaatataatggc
agtacacctgcagatgcatttgaaacaaaagtcacaaacattatcgacagactgaacaat
aatggcattcatatcaataacaaggtcgcatgccaattaattatgagaggtctatctggc
gaatataaatttttacgctacacacgtcatcgacatctaaatatgacagtcgctgaactg
ttcttagatatccatgctatttatgaagaacaacagggatcgagaaacagcaaacctaat
tacaggagaaatccg--------------------------------------------a
gtgatgagaagaatgattctcgcagctatacgaatacaaccaaacccaaagttatagctc
ggaatcctcaaaaaacaaataattcgaaatcgaaaacagccagggctcacaatgtatcca
catctaataactctcccagcacggacaacgattccatcagtaaatcaactactgaaccga
ttcaattgaacaataagcacgaccttcatcttaggccaggaacttactgaatctacggta
aatcacactaatcattctgatgatgaactccctggacacctccttctcgattcaggagca
tcacgaacccttataagatctgctcaccacatacactcagcatcatctaatcctggcata
aacgtagttgatgctc-------aaaaaaga-aatataccaattaacgctattggtgacc
tacaatttcacttccaggacaacaccaaaacatcaataaaggtattgcacactcctaaca
tagcctatgacttactcagtttgaatgaattggctgcagtagatatcacagcatgcttta
ccaaaaacgtcttagaacgatctgacggcactgtacttgcacctatcgtaaaatatggag
acttttactgggtatctaaaaagtacttgcttccatcaaatatctccgtacccaccatca
ataatgtccatacaagtgaaagtacacgcaaatatccttatcctttcattcatcgaatgc
ttgcgcatgccaatgcacagac-aattcgatactcacttaaaaataacaccatcacgtat
tttaacgaatcagatgtcgactggtctagtgctattgactatcaatgtcctgattgttta
atcggcaaaagcaccaaacacagacatatcaaaggttcacgactaaaataccaaaattca
tacgaaccctttcaatacctacatactgacatatttggtccagttcacaacctaccaaat
agtgcaccatcctatttcatctcatttactgatg-agacaacaaaattccgttgggttta
tccattacacgaccgtcgcgaggactctatcctcgatgtttttactacgatactagcttt
tattaaaaaccagtttcaggccagtgtcttggttatacaaatggaccgtggttctgagta
tactaacagaactctccataaattccttg---aa-aaaaatggtataactccatgctata
caaccacagcggattcccgagcacatggagtcgctgaacggctaaaccgtaccttattag
atgactgccgtactcaactgcaatgtagtggtttaccgaaccatttatggttctctgcaa
tcgaattttctactattgtgagaaattcactagcttcacctaaaagcaaaaaatctgcaa
gacaacatgctggcttggcaggacttgatatcagtactttgttacctttcggtcaacctg
ttatcgtcaatgatcacaaccctaactccaaaatacatcctcgtggcatcccaggctacg
ctctacatccgtctcgaaactcttatggatatatcatctatcttccatccttaaagaaga
cagtagatacaactaactatgttattcttcagggcaaggaatccagattagatcaattca
attacgacgcactcactttcgatgaagacttaaaccgtttaactgcttcatatcattcgt
tcattgcgtcaaatgagatccaagaatccaatgatcttaacatagaatctgaccatgact
tccaatccgacattgaactacatcctgagcaaccgagaaatgtcctttcaaaagctgtga
gtccaaccgattccacacctccgtcaactcatactgaagattcgaaacgtgtttctaaaa
ccaatattcgcgcacccagagaagttgaccccaacatatctgaatctaatattcttccat
caaagaagagatctagcaccccccaaatttccaatatcgagagtaccggttcgggtggta
tgcataaattaaatgttcctttacttgctcccatgtcccaatctaacacacatgagtcgt
cgcacgccagtaaatctaaagatttcagacactcagactcgtacagtgaaaatgagacta
atcatacaaacgtaccaatatccagtacgggtggtaccaacaacaaaactgttccgcaga
taagtgaccaagagactgagaaaaggattatacaccgttcaccttcaatcgatgcttctc
caccggaaaataattcatcgcacaatattgttcctatcaaaacgccaactactgtttctg
aacagaataccgaggaatctatcatcgctgatctcccactccctgatctacctccagaat
ctcctaccgaattccctgacccatttaaagaactcccaccgataaattctcatcaaacta
attccagtttgggtggtattggtgactctaatgcctatactactatcaacagtaagaaaa
gatcattagaagataatgaaactgaaattaaggtatcacgagacacatggaatactaaga
atatgcgtagtttagaacctccgagatcgaagaaacgaattcacctgattgcagctgtaa
aagcagtaaaatcaatcaaaccaatacggacaaccttaagatacgatgaggcaatcacct
ataataaagatattaaagaaaaggaaaaatatatcgaagcataccacaaagaagtcaacc
aactattgaaaatgaatacttgggacactgacaaatattatgacagaaaagaaatagacc
ctaaaagagtaataaattcaatgtttatcttcaacaggaaacgtgacggtactcataaag
ctagatttgttgcaagaggtgatattcagcatcctgacacttacgactcaggcatgcaat
ccaataccgtacatcactatgcattaatgacatccctgtcacttgcattagacaataact
actatattacacaattagacatatcttcggcatatttgtatgcagacatcaaagaagaat
tatacataagacctccaccacatttaggaatgaatgataagttgatacgtttgaagaaat
cactttatggattgaaacaaagtggagcgaactggtacgaaactatcaaatcatacctga
taaaacagtgtggtatggaagaagttcgtggatggtcatgcgtatttaagaatagtcaag
taacaatttgcttattcgttgatgatatgatattgttcagcaaagacttaaatgcaaata
agaaaatcataacaacactcaagaaacaatacgatacaaagataataaatctgggtgaaa
gtgataacgaaattcagtacgacatacttggcttagaaatcaaatatcaaagaggtaaat
acatgaaattaggtatggaaaactcattaactgagaaaatacccaaattaaacgtacctt
tgaatccaaaaggaagaaaacttagcgctccaggtcaaccaggtctttatatagaccagg
atgaactagaaatagatgaagatgaatacaaagagaaggtacatgaaatgcaaaagttga
ttggtctagcttcatatgttggatataaatttagatttgacttactatactacatcaaca
cacttgctcaacatatactattcccctctaggcaagttttagacatgacatatgagttaa
tacaattcatgtgggacactagagataaacaactgatatggcacaaaaacaaacctaccg
agccagataataaactagtcgcaataagcgatgcttcatatggtaaccaaccatattaca
agtcacaaattggtaacattttcctactcaacggaaaagtgatt-ggaggaaagtcgaca
aaggcttcgttaacatgcacttcaactacagaagcagaaatacacgcagtcagtgaagct
attccgctattgaataacctcagtcaccttgtgcaagaacttaacaagaaaccaattatt
aaaggcttacttactgatagtagatcaacgatcagtataattaagtctacaaatgaagag
aaatttagaaacagattttttggcacaaaggcaatgagacttagagatgaagtatcaggt
aataatctatacgtatactacatcgagaccaagaagaacattgctgatgtgatgacaaaa
cctcttccgataaaaacatttaaactattaactaacaaatggattcattagatctattac
attatgggtggtatgttggaatagaaatcaactatcatctactaactagtatttacatta
ctagtatattatcatatacggtgttagaa-gatgacgcaaatgatgagaaatagtcatct
aaattagtggaagctgaaacgcaaggattgataatgtaataggatcaatgaatattaaca
tataaaacgatgataataatatttatagaat---tgtgtagaattgcagattccctttta
tggattcctaaatcctcgaggagaacttctagtatattctgtatacctaatattatagcc
tttatcaacaatggaatcccaacaattatctaattacccacat--------
>S288c_f264
tgttggaataaaaatccactatcgtctatcaactaatagttatattatcaatatattatc
atatacggtgttaagatgatgacataagttatgagaagctgtcatcgaagttagaggaag
ctgaagtgcaaggattgataatgtaataggat-aatg-----aaacatataaaacggaat
gaggaataatcgtaatattagtatgtagaaatatagattccattttgaggattcctatat
cctcgaggagaacttctagtatattctgtatacctaatattatagcctttatcaacaatg
gaatcccaacaattatctaattacccacatatatctcatggtagcgcctgtgcttcggtt
acttctaaggaagtccacacaaatcaagatccgttagacgtttcagcttccaaaattcaa
gaatatgataaggcttccactaaggctaactctcaacagacaacaacacctgcttcatca
gctgttccagagaacccccatcatgcctctcctcaacctgcttcagtaccac---ctcca
cagaatgggccgtacccacagcagtgcatgatgac------ccaaaaccaagccaatcca
tctggttggtcattttacggacacccatctatgattccgtatacaccttatcaaatgtcg
cctatgtactttccacctgggccacaatcacagtttccgcagtatccatcatcagttgga
acgcctctgagcactccatcacctgagtcaggtaatacatttactgattcatcctcagcg
gactctgatatgacatccactaaaa--aatatgtcagacc--------------------
------------------------------------------------------------
----------------------------------accaccaatgttaacctcacctaatg
actttccaaattgggttaaaacatacatcaaa-tttttacaaaactcgaatctcggtggt
attattccgacagtaaacggaaaacccgtacgtcagatcactgatgatgaactcaccttc
ttgtataacacttttcaaatatttgctccctctcaattcctacctacctgggtcaaagac
atcctatccgttgattatacggatatcatgaaaattctttccaaaagtattgaaaaaatg
caatctgatacccaagaggcaaacgacattgtgaccctggcaaatttgcaatataatggc
agtacacctgcagatgcatttgaaacaaaagtcacaaacattatcgacagactgaacaat
aatggcattcatatcaataacaaggtcgcatgccaattaattatgagaggtctatctggc
gaatataaatttttacgctacacacgtcatcgacatctaaatatgacagtcgctgaactg
ttcttagatatccatgctatttatgaagaacaacagggatcgagaaacagcaaacctaat
tacaggagaaatccg--------------------------------------------a
gtgatgagaagaatgattctcgcagctatacgaatacaaccaaacccaaagttatagctc
ggaatcctcaaaaaacaaataattcgaaatcgaaaacagccagggctcacaatgtatcca
catctaataactctcccagcacggacaacgattccatcagtaaatcaactactgaaccga
ttcaattgaacaataagcacgaccttcatcttaggccagaaacttactgaatctacagta
aatcatactaatcattctgatgatgaactccctggacacctccttctcgattcaggagca
tcacgaacccttataagatctgctcatcacatacactcagcatcatctaatcctgacata
aacgtagttgatgctc-------aaaaaaga-aatataccaattaacgctattggtgacc
tacaatttcacttccaggacaacaccaaaacatcaataaaggtattgcacactcctaaca
tagcctatgacttactcagtttgaatgaattggctgcagtagatatcacagcatgcttta
ccaaaaacgtcttagaacggtctgacggcactgtacttgcacctatcgtgaaatatggag
acttttactgggtatctaaaaagtacttgcttccatcaaatatctccgtacccaccatca
ataatgtccatacaagtgaaagtacacgcaaatatccttatcctttcattcatcgaatgc
ttgcgcatgccaatgcacagac-aattcgatactcacttaaaaataacaccatcacgtat
tttaacgaatcagatgtcgactggtctagtgctattgactatcaatgtcctgattgttta
atcggcaaaagcaccaaacacagacatatcaaaggttcacgactaaaataccaaaattca
tacgaaccctttcaatacctacatactgacatatttggtccagttcacaacctaccaaaa
agtgcaccatcctatttcatctcatttactgatg-agacaacaaaattccgttgggttta
tccattacacgaccgtcgcgaggactctatcctcgatgtttttactacgatactagcttt
tattaaaaaccagtttcaggccagtgtcttagttatacaaatggaccgtggttctgagta
tactaacagaactctccataaattccttg---aa-aaaaatggtataactccatgctata
caaccacagcggattcccgagcacatggagtcgctgaacggctgaaccgtaccttattag
atgactgccgtactcaactgcaatgtagtggtttaccgaaccatttatggttctctgcaa
tcgaattttctactattgtgagaaattcactagcttcacctaaaagcaaaaaatctgcaa
gacaacatgctggcttggcaggacttgatatcagtactttgttacctttcggtcaacctg
ttatcgtcaatgatcacaaccctaactccaaaatacatcctcgtggcatcccaggctacg
ctctacatccgtctcgaaactcttatggatatatcatctatcttccatccttaaagaaga
cagtagatacaactaactatgttattcttcagggcaaggaatccagattagatcaattca
attacgacgcactcactttcgatgaagacttaaaccgtttaactgcttcatatcattcgt
tcattgcgtcaaatgagatccaagaatccaatgatcttaacatagaatctgaccatgact
tccaatccgacattgaactacatcctgagcaaccgagaaatgtcctttcaaaagctgtga
gtccaaccgattccacacctccgtcaactcatactgaagattcgaaacgtgtttctaaaa
ccaatattcgcgcacccagagaagttgaccccaacatatctgaatctaatattcttccat
caaagaagagatctagcaccccccaaatttccaatatcgagagtaccggttcgggtggta
tgcataaattaaatgttcctttacttgctcccatgtcccaatctaacacacatgagtcgt
cgtacgccagtaaatctaaagatttcagacactcagactcgtacagtgacaatgagacta
atcatacaaacgtaccaatatccagtacgggtggtaccaataataaaactgttccgcaga
caagcgaacaggagactgagaaaaggattatacaccgttcaccttcgatcgatacttcct
catcagaaagtaattcactacaccacgtcgttcctatcaaaacgtcagatacctgtccta
aggagaatacagaggaatctataattgctgatcttccacttcccgatctgcctccagaac
ctcctaccgaattatcagactcctttaaagaacttccaccgatcaattctcgtcaaacta
attccagtttgggtggtattggtgactctaatgcctatactactatcaacagtaagaaaa
gatcattagaagataatgaaactgaaattaaggtatcacgagacacatggaatactaaga
atatgcgtagtttagaacctccgagatcgaagaaacgaattcacctgattgcagctgtaa
aagcagtaaaatcaatcaaaccaatacggacaaccttaagatacgatgaggcaatcacct
ataataaagatattaaagaaaaggaaaaatatatcgaagcataccacaaagaagtcaacc
aactattgaaaatgaatacttgggacactgacaaatattatgacagaaaagaaatagacc
ctaaaagagtaataaattcaatgtttatcttcaacaggaaacgtgacggtactcataaag
ctagatttgttgcaagaggtgatattcagcatcctgacacttacgactcaggcatgcaat
ccaataccgtacatcactatgcattaatgacatccctgtcacttgcattagacaataact
actatattacacaattagacatatcttcggcatatttgtatgcagacatcaaagaagaat
tatacataagacctccaccacatttaggaatgaatgataagttgatacgtttgaagaaat
cactttatggattgaaacaaagtggagcgaactggtacgaaactatcaaatcatacctga
taaaacagtgtggtatggaagaagttcgtggatggtcatgcgtatttaagaatagtcaag
taacaatttgcttattcgttgatgatatgatattgttcagcaaggacttaaattcgaata
aaagaattatagcaaaactcaagatgcaatacgataccaagattataaatctaggtgaaa
gcgatgatgaaattcaatacgacatccttggcttagaaatcaaatatcaaagaggtaaat
acatgaaattaggtatggaaaactcattaactgagaaaatacccaaattaaacgtacctt
tgaatccaaacggaagaaaacttggtgccccaggccaaccaggtctctatataaaccagc
aagaactagagctagaagaagatgattacaaaatgaaggtacatgaaatgcaaaagctga
taggtctagcatcatatgttggatataaatttagatttgacctattatactacatcaaca
cacttgcacaacatatactatttccgtccaagcaagtgttagatatgacatatgaattga
tacagttcatatggaatacgagagataagcaattaatatggcacaaaagcaaacctgtta
agccaacaaataaattagttgttataagcgatgcctcgtatggtaaccaaccgtattata
aatcacaaattggcaacatatatttacttaatggaaaagtaatt-ggaggaaagtccacc
aaggcttcattaacatgtacttcaactacggaagcagaaatacacgcaataagtgaatct
gtcccattattaaataatctaagttacctgatacaagaactcgacaagaaaccaattacc
aaaggattactaaccgacagtaaatctacaatcagtataattatatccaataatgaagag
aaatttagaaacagattttttggtactaaagcaatgagactgagagatgaagtatcagga
aatcatctgcacgtatgctatatcgaaaccaaaaagaatattgcagacgtaatgaccaaa
cctcttccgataaaaacattcaaactattaacaaacaaatggattcattagatctattac
attatgggtggtatgttggaataaaaatccactatcgtctatcaactaatagttatatta
tcaatatattatcatatacggtgttaagatgatgacataagttatgagaagctgtcatcg
aagttagaggaagctgaagtgcaaggattgataatgtaataggat-aatg-----aaaca
tataaaacggaatgaggaataatcgtaatattagtatgtagaaatatagattccattttg
aggattcctatatcctcgaggagaacttctagtatattctgtatacctaatattatagcc
tttatcaacaatggaatcccaacaattatctaattacccacatatatctca
>S288c_f277
tgttggaataaaaatccactatcgtctatcaactaatagttatattatcaatatattatc
atatacggtgttaagatgatgacataagttatgagaagctgtcatcgaagttagaggaag
ctgaaacgcaaggattgataatgtaataggatcaatgaatataaacatataaaacggaat
gaggaataatcgtaatattagtatgtagaaatatagattccattttgaggattcctatat
cctcgaggagaacttctagtatattctgtatacctaatattatagcctttatcaacaatg
gaatcccaacaattatctcaacattcacccatttctcatggtagcgcctgtgcttcggtt
acttctaaggaagtccacacaaatcaagatccgttagacgtttcagcttccaaaacagaa
gaatgtgagaaggcttccactaaggctaactctcaacagacaacaacacctgcttcatca
gctgttccagagaacccccatcatgcctctcctcaaactgctcagtcacatt---cacca
cagaatgggccgtacccacagcagtgcatgatgac------ccaaaaccaagccaatcca
tctggttggtcattttacggacacccatctatgattccgtatacaccttatcaaatgtcg
cctatgtactttccacctgggccacaatcacagtttccgcagtatccatcatcagttgga
acgcctctgagcactccatcacctgagtcaggtaatacatttactgattcatcctcagcg
gactctgatatgacatccactaaaa--aatatgtcagacc--------------------
------------------------------------------------------------
----------------------------------accaccaatgttaacctcacctaatg
actttccaaattgggttaaaacatacatcaaa-tttttacaaaactcgaatctcggtggt
attattccgacagtaaacggaaaacccgtacgtcagatcactgatgatgaactcaccttc
ttgtataacacttttcaaatatttgctccctctcaattcctacctacctgggtcaaagac
atcctatccgttgattatacggatatcatgaaaattctttccaaaagtattgaaaaaatg
caatctgatacccaagaggcaaacgacattgtgaccctggcaaatttgcaatataatggc
agtacacctgcagatgcatttgaaacaaaagtcacaaacattatcgacagactgaacaat
aatggcattcatatcaataacaaggtcgcatgccaattaattatgagaggtctatctggc
gaatataaatttttacgctacacacgtcatcgacatctaaatatgacagtcgctgaactg
ttcttagatatccatgctatttatgaagaacaacagggatcgagaaacagcaaacctaat
tacaggagaaatctg--------------------------------------------a
gtgatgagaagaatgattctcgcagctatacgaatacaaccaaacccaaagttatagctc
ggaatcctcaaaaaacaaataattcgaaatcgaaaacagccagggctcacaatgtatcca
catctaataactctcccagcacggacaacgattccatcagtaaatcaactactgaaccga
ttcaattgaacaataagcacgaccttcaccttaggccaggaacttactgaatctacggta
aatcacactaatcattctgatgatgaactccctggacacctccttctcgattcaggagca
tcacgaacccttataagatctgctcatcacatacactcagcatcatctaatcctgacata
aacgtagttgatgctc-------aaaaaaga-aatataccaattaacgctattggtgacc
tacaatttcacttccaggacaacaccaaaacatcaataaaggtattgcacactcctaaca
tagcctatgacttactcagtttgaatgaattggctgcagtagatatcacagcatgcttta
ccaaaaacgtcttagaacgatctgacggcactgtacttgcacctatcgtaaaatatggag
acttttactgggtatctaaaaagtacttgcttccatcaaatatctccgtacccaccatca
ataatgtccatacaagtgaaagtacacgcaaatatccttatcctttcattcatcgaatgc
ttgcacatgccaatgcacagac-aattcgatactcacttaaaaataacaccatcacgtat
tttaacgaatcagatgtcgactggtctagtgctattgactatcaatgtcctgattgttta
atcggcaaaagcaccaaacacagacatatcaaaggttcacgactaaaataccaaaattca
tacgaaccctttcaatacctacatactgacatatttggtccagttcacaacctaccaaaa
agtgcaccatcctatttcatctcatttactgatg-agacaacaaaattccgttgggttta
tccattacacgaccgtcgcgaggactctatcctcgatgtttttactacgatactagcttt
tattaagaaccagtttcaggccagtgtcttggttatacaaatggaccgtggttctgagta
tactaacagaactctccataaattccttg---aa-aaaaatggtataactccatgctata
caaccacagcggattcccgagcacatggagtcgctgaacggctcaaccgtaccttattag
atgactgccgtactcaactgcaatgtagtggtttaccgaaccatttatggttctctgcaa
tcgaattttctactattgtgagaaattcactagcttcacctaaaagcaaaaaatctgcaa
gacaacatgctggcttggcaggacttgatatcagtactttgttacctttcggtcaacctg
ttatcgtcaatgatcacaaccctaactccaaaatacatcctcgtggcatcccaggctacg
ctctacatccgtctcgaaactcttatggatatatcatctatcttccatccttaaagaaga
cagtagatacaactaactatgttattcttcagggcaaggaatccagattagatcaattca
attacgacgcactcactttcgatgaagacttaaaccgtttaactgcttcatatcaatcgt
tcattgcgtcaaatgagatccaacaatccgatgatcttaacatagaatctgaccatgact
tccaatctgacatcgaactacatcctgagcaaccgagaaatgtcctttcaaaagctgtga
gtccaaccgattccacacctccgtcaactcatactgaagattcgaaacgtgtttctaaaa
ccaatattcgcgcacccagagaagttgaccccaacatatctgaatctaatattcttccat
caaagaagagatctagcaccccccaaatttccaatatcgagagtaccggttcgggtggta
tgcataaattaaatgttcctttacttgctcccatgtcccaatctaacacacatgagtcgt
cgcacgccagtaaatctaaagatttcagacactcagactcgtacagtgaaaatgagacta
atcatacaaacgtaccaatatccagtacgggtggtaccaacaacaaaactgttccgcaga
taagtgaccaagagactgagaaaaggattatacaccgttcaccttcaatcgatgcttctc
caccggaaaataattcatcgcacaatattgttcctatcaaaacgccaactactgtttctg
aacagaataccgaggaatctatcatcgctgatctcccactccctgatctacctccagaat
ctcctaccgaattccctgacccatttaaagaactcccaccgataaattctcatcaaacta
attccagtttgggtggtattggtgactctaatgcctatactactatcaacagtaagaaaa
gatcattagaagataatgaaactgaaattaaggtatcacgagacacatggaatactaaga
atatgcgtagtttagaacctccgagatcgaagaaacgaattcacctgattgcagctgtaa
aagcagtaaaatcaatcaaaccaatacggacaaccttacgatacgatgaggcaatcacct
ataataaagatattaaagaaaaagaaaaatatatcgaggcataccacaaagaagtcaatc
aactgttgaagatgaaaacttgggacactgacgaatattatgacagaaaagaaatagacc
ctaaaagagtaataaactcaatgtttatcttcaacaagaaacgtgacggtactcataaag
ctagatttgttgcaagaggtgatattcagcatcctgacacttacgactcaggcatgcaat
ccaataccgtacatcactatgcattaatgacatccctgtcacttgcattagacaataact
actatattacacaattagacatatcttcggcatatttgtatgcagacatcaaagaagaat
tatacataagacctccaccacatttaggaatgaatgataagttgatacgtttgaagaaat
cactttatggattgaaacaaagtggagcgaactggtacgaaactatcaaatcatacctga
tacaacaatgtggtatggaagaagttcgtggatggtcatgcgtatttaaaaacagtcaag
tgacaatttgtttattcgtagatgatatggtattgtttagcaaaaatctaaattcaaaca
aaagaattatagacaagcttaagatgcaatacgacaccaagattataaatctaggcgaaa
gtgatgaggaaattcaatatgacattcttggcttggaaatcaaataccaaagaggtaaat
acatgaaattgggtatggaaaactcattaactgaaaaaatacccaaactaaacgtacctt
tgaacccaaaaggaaggaaacttagcgctccaggtcaaccaggtctatatatagaccagc
aagaactagagctagaagaagatgattacaaaatgaaggtacatgaaatgcaaaagctga
taggtctagcatcatatgttggatataaatttagatttgacctattatactacatcaaca
cacttgcacaacatatactatttccgtccaagcaagtgttagatatgacatatgaattga
tacagttcatatggaatacgagagataagcaattaatatggcacaaaagcaaacctgtta
agccaacaaataaattagttgttataagcgatgcctcgtatggcaaccaaccgtattata
aatcacaaattggcaacatatatttacttaatggaaaggtaatt-ggaggaaagtccacc
aaggcttcattaacatgtacttcaactacggaagcagaaatacacgcgataagtgaatct
gtcccattattaaataatctaagttacctgatacaagaacttgacaagaaaccaattacc
aaaggattactaaccgacagtaaatctacaatcagtataattatatccaataatgaagag
aaatttaggaacagattttttggtactaaagcaatgagattgagagatgaagtatcagga
aatcatctgcacgtatgctatatcgaaaccaaaaagaatattgcagacgtaatgaccaaa
cctcttccgataaaaacattcaaactattaacaaacaaatggattcattagatctattac
attatgggtggtatgttggaataaaaatccactatcgtctatcaactaatagttatatta
tcaatatattatcatatacggtgttaagatgatgacataagttatgagaagctgtcatcg
aagttagaggaagctgaaacgcaaggattgataatgtaataggatcaatgaatataaaca
tataaaacggaatgaggaataatcgtaatattagtatgtagaaatatagattccattttg
aggattcctatatcctcgaggagaacttctagtatattctgtatacctaatattatagcc
tttatcaacaatggaatcccaacaattatctcaacattcacatatttctca
>S288c_f289
tgttggaataaaaatcaactatcatctactaactagtatttacgttactagtatattatc
atatacggtgttagaa-gatgacgcaaatgatgagaaatagtcatctaaattagtggaag
ctgaaacgcaaggattgataatgtaataggatcaatgaatattaacatataaaacgatga
taataatatttatagaat---tgtgtagaattgcagattcccttttatggattcctaaat
cctcgaggagaacttctagtatattctgtatacctaatattatagcctttatcaacaatg
gaatcccaacaattatctcaacacccacacatttctcatggtagcgcctgtgcttcggtt
acttctaaggaagtccacacaaatcaagatccgttagacgtttcagcttccaaaacagaa
gaatgtgagaaggcttccactaaggctaactctcaacagacaacaacacctgcttcatca
gctgttccagagaacccccatcatgcctctcctcaacctgcttcagtaccac---ctcca
cagaatgggccgtacccacagcagtgcatgatgac------ccaaaaccaagccaatcca
tctggttggtcattttacggacacccatctatgattccgtatacaccttatcaaatgtcg
cctatgtactttccacctgggccacaatcacagtttccgcagtatccatcatcagttgga
acgcctctgagcactccatcacctgagtcaggtaatacatttactgattcatcctcagcg
gactctgatatgacatccactaaaa--aatatgtcagacc--------------------
------------------------------------------------------------
----------------------------------accaccaatgttaacctcacctaatg
actttccaaattgggttaaaacatacatcaaa-tttttacaaaactcgaatctcggtggt
attattccgacagtaaacggaaaacccgtacgtcagatcactgatgatgaactcaccttc
ttgtataacacttttcaaatatttgctccctctcaattcctacctacctgggtcaaagac
atcctatccgttgattatacggatatcatgaaaattctttccaaaagtattgaaaaaatg
caatctgatacccaagaggcaaacgacattgtgaccctggcaaatttgcaatataatggc
agtacacctgcagatgcatttgaaacaaaagtcacaaacattatcgacagactgaacaat
aatggcattcatatcaataacaaggtcgcatgccaattaattatgagaggtctatctggc
gaatataaatttttacgctacacacgtcatcgacatctaaatatgacagtcgctgaactg
ttcttagatatccatgctatttatgaagaacaacagggatcgagaaacagcaaacctaat
tacaggagaaatctg--------------------------------------------a
gtgatgagaagaatgattctcgcagctatacgaatacaaccaaacccaaagttatagctc
ggaatcctcaaaaaacaaataattcgaaatcgaaaacagccagggctcacaatgtatcca
catctaataactctcccagcacggacaacgattccatcagtaaatcaactactgaaccga
ttcaattgaacaataagcacgaccttcaccttaggccaggaacttactgaatctacggta
aatcacactaatcattctgatgatgaactccctggacacctccttctcgattcaggagca
tcacgaacccttataagatctgctcaccacatacactcagcatcatctaatcctgacata
aacgtagttgatgctc-------aaaaaaga-aatataccaattaacgctattggtgacc
tacaatttcacttccaggacaacaccaaaacatcaataaaggtattgcacactcctaaca
tagcctatgacttactcagtttgaatgaattggctgcagtagatatcacagcatgcttta
ccaaaaacgtcttagaacggtctgacggcactgtacttgcacctatcgtaaaatatggag
acttttactgggtatctaaaaagtacttgcttccatcaaatatctccgtacccaccatca
ataatgtccatacaagtgaaagtacacgcaaatatccttatcctttcattcatcgaatgc
ttgcgcatgccaatgcacagac-aattcgatactcacttaaaaataacaccatcacgtat
tttaacgaatcagatgtcgactggtctagtgctattgactatcaatgtcctgattgttta
atcggcaaaagcaccaaacacagacatatcaaaggttcacgactaaaataccaaaattca
tacgaaccctttcaatacctacatactgacatatttggtccagttcacaacctaccaaat
agtgcaccatcctatttcatctcatttactgatg-agacaacaaaattccgttgggttta
tccattacacgaccgtcgcgaggactctatcctcgatgtttttactacgatactagcttt
tattaaaaaccagtttcaggccagtgtcttagttatacaaatggaccgtggttctgagta
tactaacagaactctccataaattccttg-aaaa-aaaaatggtataactccatgctata
caaccacagcggattcccgagcacatggagtcgctgaacggctaaaccgtaccttattag
atgactgccgtactcaactgcaatgtagtggtttaccgaaccatttatggttctctgcaa
tcgaattttctactattgtgagaaattcactagcttcacctaaaagcaaaaaatctgcaa
gacaacatgctggcttggcaggacttgatatcagtactttgttacctttcggtcaacctg
ttatcgtcaatgatcacaaccctaactccaaaatacatcctcgtggcatcccaggctacg
ctctacatccgtctcgaaactcttatggatatatcatctatcttccgtccttaaagaaga
cagtagatacaactaactatgttattcttcagggcaaggaatccagattagatcaattca
attacgacgcactcactttcgatgaagacttaaaccgtttaactgcttcatatcattcgt
tcattgcgtcaaatgagatccaagaatccaatgatcttaacatagaatctgaccatgact
tccaatccgacattgaactacatcctgagcaaccgagaaatgtcctttcaaaagctgtga
gtccaaccgattccacacctccgtcaactcatactgaagattcgaaacgtgtttctaaaa
ccaatattcgcgcacccagagaagttgaccccaacatatctgaatctaatattcttccat
caaagaagagatctagcaccccccaaatttccaatatcgagagtaccggttcgggtggta
tgcataaattaaatgttcctttacttgctcccatgtcccaatctaacacacatgagtcgt
cgcacgccagtaaatctaaagatttcagacactcagactcgtacagtgaaaatgagacta
atcatacaaacgtaccaatatccagtacgggtggtaccaacaacaaaactgttccgcaga
taagtgaccaagagactgagaaaaggattatacaccgttcaccttcaatcgatgcttctc
caccggaaaataattcatcgcacaatattgttcctatcaaaacgccaactactgtttctg
aacagaataccgaggaatctatcatcgctgatctcccactccctgatctacctccagaat
ctcctaccgaattccctgacccatttaaagaactcccaccgataaattctcgtcaaacta
attccagtttgggtggtattggtgactctaatgcctatactactatcaacagtaagaaaa
gatcattagaagataatgaaactgaaattaaggtatcacgagacacatggaatactaaga
atatgcgtagtttagaacctccgagatcgaagaaacgaattcacctgattgcagctgtaa
aagcagtaaaatcaatcaaaccaatacggacaaccttacgatacgatgaggcaatcacct
ataataaagatattaaagaaaaagaaaaatatatcgaggcataccacaaagaagtcaatc
aactgttgaagatgaaaacttgggacactgacgaatattatgacagaaaagaaatagacc
ctaaaagagtaataaactcaatgtttatcttcaacaagaaacgtgacggtactcataaag
ctagatttgttgcaagaggtgatattcagcatcctgacacttacgactcaggcatgcaat
ccaataccgtacatcactatgcattaatgacatccctgtcacttgcattagacaataact
actatattacacaattagacatatcttcggcatatttgtatgcagacatcaaagaagaat
tatacataagacctccaccacatttaggaatgaatgataagttgatacgtttgaagaaat
cactttatggattgaaacaaagtggagcgaactggtacgaaactatcaaatcatacctga
tacaacaatgtggtatggaagaagttcgtggatggtcatgcgtatttaaaaacagtcaag
tgacaatttgtttattcgtagatgatatggtattgtttagcaaaaatctaaattcaaaca
aaagaattatagagaagcttaagatgcaatacgacaccaagattataaatctaggcgaaa
gtgatgaggaaattcaatatgacatacttggcttagaaatcaaatatcaaagaggtaaat
acatgaaattaggtatggaaaactcattaactgagaaaatacccaaattaaacgtacctt
tgaatccaaaaggaagaaaacttagcgctccaggtcaaccaggtctttatatagaccagg
atgaactagaaatagatgaagatgaatacaaagagaaggtacatgaaatgcaaaagttga
ttggtctagcttcatatgttggatataaatttagatttgacttactatactacatcaaca
cacttgctcaacatatactattcccctctaggcaagttttagacatgacatatgagttaa
tacaattcatgtgggacactagagataaacaattaatatggcacaaaaacaaacctacca
agccagataataaactagtcgcaataagcgatgcttcatatggtaaccaaccatattaca
agtcacaaattggtaacattttcctactcaacggaaaagtgatt-ggaggaaagtcgaca
aaggcttcgttaacatgcacttcaactacagaagcagaaatacacgcagtcagtgaagct
ataccgctattgaataacctcagtcaccttgtgcaagaacttaacaagaaaccaattatt
aaaggcttacttactgatagtagatcaacgatcagtataattaagtctacaaatgaagag
aaatttagaaacagattttttggcacaaaggcaatgagacttagagatgaagtatcaggt
aataatttatacgtatactacatcgagaccaagaagaacattgctgatgtgatgacaaaa
cctcttccgataaaaacatttaaactattaacaaacaaatggattcattagatctattac
attatgggtggtatgttggaataaaaatcaactatcatctactaactagtatttacgtta
ctagtatattatcatatacggtgttagaa-gatgacgcaaatgatgagaaatagtcatct
aaattagtggaagctgaaacgcaaggattgataatgtaataggatcaatgaatattaaca
tataaaacgatgataataatatttatagaat---tgtgtagaattgcagattccctttta
tggattcctaaatcctcgaggagaacttctagtatattctgtatacctaatattatagcc
tttatcaacaatggaatcccaacaatta-----------------------
>S288c_f293
tgttggaatagaaatcaactatcatctactaactagtatttacattactagtatattatc
atatacggtgttagaa-gatgacgcaaatgatgagaaatagtcatctaaattagtggaag
ctgaaacgcaaggattgataatgtaataggatcaatgaatataaacatataaaatgatga
taataatatttatagaat---tgtgtagaattgcagattcccttttatggattcctaaat
ccttgaggagaacttctagtatattctgtatacctaatattatagcctttatcaacaatg
gaatcccaacaattatctcaacattcacatatttctcatggtagcgcctgtgcttcggtt
acttctaaggaagtccacacaaatcaagatccgttagacgtttcagcttccaaaacagaa
gaatgtgagaaggcttccactaaggctaactctcaacagacaacaacacctgcttcatca
gctgttccagagaacccccatcatgcctctcctcaacctgcttcagtaccac---ctcca
cagaatgggccgtacccacagcagtgcatgatgac------ccaaaaccaagccaatcca
tctggttggtcattttacggacacccatctatgattccgtatacaccttatcaaatgtcg
cctatgtactttccacctgggccacaatcacagtttccgcagtatccatcatcagttgga
acgcctctgagcactccatcacctgagtcaggtaatacatttactgattcatcctcagcg
gactctgatatgacatccactaaaa--aatatgtcagacc--------------------
------------------------------------------------------------
----------------------------------accaccaatgttaacctcacctaatg
actttccaaattgggttaaaacatacatcaaa-tttttacaaaactcgaatctcggtggt
attattccgacagtaaacggaaaacccgtacgtcagatcactgatgatgaactcaccttc
ttgtataacacttttcaaatatttgctccctctcaattcctacctacctgggtcaaagac
atcctatccgttgattatacggatatcatgaaaattctttccaaaagtattgaaaaaatg
caatctgatacccaagaggcaaacgacattgtgaccctggcaaatttgcaatataatggc
agtacacctgcagatgcatttgaaacaaaagtcacaaacattatcgacagactgaacaat
aatggcattcatatcaataacaaggtcgcatgccaattaattatgagaggtctatctggc
gaatataaatttttacgctacacacgtcatcgacatctaaatatgacagtcgctgaactg
ttcttagatatccatgctatttatgaagaacaacagggatcgagaaacagcaaacctaat
tacaggagaaatctg--------------------------------------------a
gtgatgagaagaatgattctcgcagctatacgaatacaaccaaacccaaagttatagctc
ggaatcctcaaaaaacaaataattcgaaatcgaaaacagccagggctcacaatgtatcca
catctaataactctcccagcacggacaacgattccatcagtaaatcaactactgaaccga
ttcaattgaacaataagcacgaccttcaccttaggccaggaacttactgaatctacggta
aatcacactaatcattctgatgatgaactccctggacacctccttctcgattcaggagca
tcacgaacccttataagatctgctcatcacatacactcagcatcatctaatcctgacata
aacgtagttgatgctc-------aaaaaaga-aatataccaattaacgctattggtgacc
tacaatttcacttccaggacaacaccaaaacatcaataaaggtattgcacactcctaaca
tagcctatgacttactcagtttgaatgaattggctgcagtagatatcacagcatgcttta
ccaaaaacgtcttagaacgatctgacggcactgtacttgcacctatcgtacaatatggag
acttttactgggtatctaaaaggtacttgcttccatcaaatatctccgtacccaccatca
ataatgtccatacaagtgaaagtacacgcaaatatccttatcctttcattcatcgaatgc
ttgcgcatgccaatgcacagac-aattcgatactcacttaaaaataacaccatcacgtat
tttaacgaatcagatgtcgactggtctagtgctattgactatcaatgtcctgattgttta
atcggcaaaagcaccaaacacagacatatcaaaggttcacgactaaaataccaaaattca
tacgaaccctttcaatacctacatactgacatatttggtccagttcacaacctaccaaaa
agtgcaccatcctatttcatctcatttactgatg-agacaacaaaattccgttgggttta
tccattgcacgaccgtcgcgaggactctatcctcgatgtatttaccacgatactagcttt
cattaaaaaccaatttcaggccagtgtcttggttatacaaatggaccgtggttctgagta
tactaacagaactctccataaattccttg---aa-aaaaatggtataactccatgctata
caaccacagcggattcccgagcacatggagtcgctgaacgactaaaccgtaccttattag
atgactgccgtactcaactgcaatgtagtggtttaccgaaccatttatggttctctgcaa
tcgaattttctactattgtgagaaattcactagcttcacctaaaagcaaaaaatctgcaa
gccaacatgctggcttggcaggacttgatatcagtactttgttacctttcggtcaacctg
ttatcgtcaatgatcacaaccctaactccaaaatacatcctcgtggcatcccaggttacg
ctctacatccgtctcgaaactcttatggatatatcatctatcttccatccttaaagaaga
cagtagatacaactaactatgttattcttcagggcaaggaatccagattagatcaattca
attacgacgcactcactttcgatgaagacttaaaccgtttaactgcttcatatcattcgt
tcattgcgtcaaatgagatccaagaatccaatgatcttaacatagaatctgaccatgact
tccaatctgacattgaactacatcctgagcaaccgagaaatgtcctttcaaaagctgtga
gtccaaccgattccacacctccgtcaactcatactgaagattcaaaacctatatctgaaa
tcaatcttcgtgcacccagagaagttgaccccaacatatctgaatctaatattcttccat
caaagaagagatctagcaccccccaaatttccaatatcgagagtaccggttcgggtggta
tgcataaattaaatgttcctttacttgctcccatgtcccaatctaacacacatgagtcgt
cgcacgccagtaaatctaaagatttcagacactcagactcgtacagtaacaatgagacta
atcatacaaacgtaccaatatccagtacgggtggtaccaacaacaaaactgttccgcaga
taagcgaccaggagactgagaaaaggattatacaccgttcaccttcaatcgatgcttctc
caccggaaaataattcatcgcacaatattgttcctatcaaaacgccaactactgtttctg
aacagaataccgaggaatctattatcgctgatctcccacttcccgatccgcctccagaac
ctcctaccgaattatcagactcctttaaagaacttccaccgatcaattctcgtcaaacta
attccagtttgggtggtattggtgactctaatgcctatactactatcaacagtaagaaaa
gatcattagaagataatgaaactgaaattaaggtatcacgagacacatggaatactaaga
atatgcgtagtttagaacctccgagatcgaagaaacgaattcacctgattgcagctgcaa
aagcagtaaaatcaatcaaaccaatacgaacaaccttaagatacgatgaggcaatcacct
ataataaagatattaaagaaaaggaaaaatatatcgaagcataccacaaagaagtcaacc
aactattgaaaatgaatacttgggacactgacaaatattatgacagaaaagaaatagacc
ctaaaagagtaataaactcaatgtttatcttcaacaagaaacgtgacggaactcataaag
ctagatttgttgcaagaggtgacattcagcatcctgatacgtacgatacaggtatgcaat
ccaacactgtacatcattatgcgttgatgacatccctgtcacttgcattagacaataact
actatattacacaattagacatatcttcggcatatttgtatgcagacatcaaagaagaat
tatacataagacctccaccacatttaggaatgaatgataagttgatacgtttgaagaaat
cacattatggattgaaacaaagtggagcgaactggtacgaaactatcaaatcatacctga
taaaacagtgtggtatggaagaagttcgtggatggtcatgcgtatttaagaatagtcaag
taacaatttgcttattcgttgatgatatgatattgttcagcaaagacttaaatgcaaata
agaaaatcataacaacactcaagaaacaatacgatacaaagataataaatctgggtgaaa
gtgataacgaaattcagtacgacatacttggcttagaaatcaaatatcaaagaggtaaat
acatgaaattaggtatggaaaactcattaactgagaaaatacccaaattaaacgtacctt
tgaatccaaaaggaagaaaacttagcgctccaggtcaaccaggtctttatatagaccagg
atgaactagaaatagatgaagatgaatacaaagagaaggtacatgaaatgcaaaagttga
ttggtctagcttcatatgttggatataaatttagatttgacttactatactacatcaaca
cacttgctcaacatatactattcccctctaggcaagttttagacatgacatatgagttaa
tacaattcatgtgggacactagagataaacaactgatatggcacaaaaacaaacctaccg
agccagataataaactagtcgcaataagcgatgcttcatatggtaaccaaccatattaca
agtcacaaattggtaacattttcctactcaacggaaaagtgatt-ggaggaaagtcgaca
aaggcttcgttaacatgcacttcaactacagaagcagaaatacacgcagtcagtgaagct
attccgctattgaataacctcagtcaccttgtgcaagaacttaacaagaaaccaattatt
aaaggcttacttactgatagtagatcaacgatcagtataattaagtctacaaatgaagag
aaatttagaaacagattttttggcacaaaggcaatgagacttagagatgaagtatcaggt
aataatctatacgtatactacatcgagaccaagaagaacattgctgatgtgatgacaaaa
cctcttccgataaaaacatttaaactattaactaacaaatggattcattagatctattac
attatgggtggtatgttggaatagaaatcaactatcatctactaactagtatttacatta
ctagtatattatcatatacggtgttagaa-gatgacgcaaatgatgagaaatagtcatct
aaattagtggaagctgaaacgcaaggattgataatgtaataggatcaatgaatataaaca
tataaaatgatgataataatatttatagaat---tgtgtagaattgcagattccctttta
tggattcctaaatccttgaggagaacttctagtatattctgtatacctaatattatagcc
tttatcaacaatggaatcccaacaattatctcaacattcac----------
>S288c_f304
tgttggaataaaaatccactatcgtctatcaactaatagttatattatcaatatattatc
atatacggtgttaagatgatgacataagttatgagaagctgtcatcgatgttagaggaag
ctgaaacgcaaggattgataatgtaataggatcaatgaatataaacatataaaacggaat
gaggaataatcgtaatattagtatgtagaaatatagattccattttgaggattcctatat
cctcgaggagaacttctagtatattctgtatacctaatattatagcctttatcaacaatg
gaatcccaacaattatctaattacccacatatatctcatggtagcgcctgtgcttcggtt
acttctaaggaagtccacacaaatcaagatccgttagacgtttcagcttccaaaattcaa
gaatatgataaggcttccactaaggctaactctcaacagacaacaacacctgcttcatca
gctgttccagagaacccccatcatgcctctcctcaacctgcttcagtaccac---ctcca
cagaatgggccgtacccacagcagtgcatgatgac------ccaaaaccaagccaatcca
tctggttggtcattttacggacacccatctatgattccgtatacaccttatcaaatgtcg
cctatgtactttccacctgggccacaatcacagtttccgcagtatccatcatcagttgga
acgcctctgagcactccatcacctgagtcaggtaatacatttactgattcatcctcagcg
gactctgatatgacatccactaaaa--aatatgtcagacc--------------------
------------------------------------------------------------
----------------------------------accaccaatgttaacctcacctaatg
attttccaaattgggttaaaacatacatcaaa-tttttacaaaactcgaatctcggtggt
attattccgacagtaaacggaaaacccgtacgtcagatcactgatgatgaactcaccttc
ttgtataacacttttcaaatatttgctccctctcaattcctacctacctgggtcaaagac
atcctatccgttgattatacggatatcatgaaaattctttccaaaagtattgaaaaaatg
caatctgatacccaagaggcaaacgacattgtgaccctggcaaatttgcaatataatggc
agtacacctgcagatgcatttgaaacaaaagtcacaaacattatcgacagactgaacaat
aatggcattcatatcaataacaaggtcgcatgccaattaattatgagaggtctatctggc
gaatataaatttttacgctacacacgtcatcgacatctaaatatgacagtcgctgaactg
ttcttagatatccatgctatttatgaagaacaacagggatcgagaaacagcaaacctaat
tacaggagaaatccg--------------------------------------------a
gtgatgagaagaatgattctcgcagctatacgaatacaaccaaacccaaagttatagctc
ggaatcctcaaaaaacaaataattcgaaatcgaaaacagccagggctcacaatgtatcca
catctaataactctcccagcacggacaacgattccatcagtaaatcaactactgaaccga
ttcaattgaacaataagcacgaccttcatcttaggccagaaacttactgaatctacagta
aatcatactaatcattctgatgatgaactccctggacacctccttctcgattcaggagca
tcacgaacccttataagatctgctcatcacatacactcagcatcatctaatcctgacata
aacgtagttgatgctc-------aaaaaaga-aatataccaattaacgctattggtgacc
tacaatttcacttccaggacaacaccaaaacatcaataaaggtattgcacactcctaaca
tagcctatgacttactcagtttgaatgaattggctgcagtagatatcacagcatgcttta
ccaaaaacgtcttagaacggtctgacggcactgtacttgcacctatcgtaaaatatggag
acttttactgggtatctaaaaagtacttgcttccatcaaatatctccgtacccaccatca
ataatgtccatacaagtgaaagtacacgcaaatatccttatcctttcattcatcgaatgc
ttgcgcatgccaatgcacagac-aattcgatactcacttaaaaataacaccatcacgtat
tttaacgaatcagatgtcgactggtctagtgctattgactatcaatgtcctgattgttta
atcggcaaaagcaccaaacacagacatatcaaaggttcacgactaaaataccaaaattca
tacgaaccctttcaatacctacatactgacatatttggtccagttcacaacctaccaaaa
agtgcaccatcctatttcatctcatttactgatg-agacaacaaaattccgttgggttta
tccattacacgaccgtcgcgaggactctatcctcgatgtttttactacgatactagcttt
tattaaaaaccagtttcaggccagtgtcttggttatacaaatggaccgtggttctgagta
tactaacagaactctccataaattccttg---aa-aaaaatggtataactccatgctata
caaccacagcggattcccgagcacatggagtcgctgaacggctcaaccgtaccttattag
atgactgccgtactcaactgcaatgtagtggtttaccgaaccatttatggttctctgcaa
tcgaattttctactattgtgagaaattcactagcttcacctaaaagcaaaaaatctgcaa
gacaacatgctggcttggcaggacttgatatcagtactttgttacctttcggtcaacctg
ttatcgtcaatgatcacaaccctaactccaaaatacatcctcgtggcatcccaggctacg
ctctacatccgtctcgaaactcttatggatatatcatctatcttccatccttaaagaaga
cagtagatacaactaactatgttattcttcagggcaaggaatccagattagatcaattca
attacgacgcactcactttcgatgaagacttaaaccgtttaactgcttcatatcaatcgt
tcattgcgtcaaatgagatccaacaatccgatgatcttaacatagaatctgaccatgact
tccaatctgacatcgaactacatcctgagcaaccgagaaatgtcctttcaaaagctgtga
gtccaaccgattccacacctccgtcaactcatactgaagattcgaaacgtgtttccaaaa
ccaatattcgcgcacccagagaagttgaccccaacatatctgaatctaatattcttccat
ctaagaagagatctagcaccccccaaatttccgatatcgagagtaccggttcgggtggta
tgcatagattagatgttcctttacttgctcccatgtcccaatctaacacacatgagtcgt
cgcacgccagtaaatctaaagatttcagacactcagactcgtacagtgacaatgagacta
atcatacaaacgtaccaatatccagtacgggtggtaccaataataaaactgttccgcaga
caagcgaacaggagactgagaaaaggatcatacaccgttcaccttcgatcgatacttcct
catcagaaagtaattcactacaccacgtcgttcctatcaaaacgtcagatacctgtccta
aggagaatacagaggaatctattatcgctgatcttccactccccgatctgcctccagaac
ctcctaccgaattatcagactcctttaaagaactcccaccgataaattctcatcaaacta
attccagtttgggtggtattggtgactctaatgcctatactactatcaacagtaagaaaa
gatcattagaagataatgaaactgaaattaaggtatcacgagacacatggaatactaaga
atatgcgtagtttagaacctccgagatcgaagaaacgaattcacctgattgcagctgtaa
aagcagtaaaatcaatcaaaccaatacgaacaaccttacgatacgatgaggcaatcacct
ataataaagatattaaagaaaaagaaaaatatatccaggcataccacaaagaagtcaatc
aactgttgaagatgaaaacttgggacactgacagatattatgacagaaaagaaatagacc
ccaaaagagtaataaattcaatgtttatctttaacaggaaacgtgacggtactcataaag
ctagatttgttgcaagaggtgatattcaacatcctgacacttacgacccaggcatgcaat
ccaataccgtacatcactatgcattaatgacatccctgtcacttgcattagacaataact
actatattacacaattagacatatcttcggcatatttgtatgcagacatcaaagaagaac
tatacataagacctccaccacatttaggaatgaatgataagttaatacgtttgaagaaat
cactttatggattgaaacaaagtggagcgaactggtacgaaactatcaaatcatacctga
taaaacagtgtggtatggaagaagttcgtggatggtcatgcgtatttaagaatagtcaag
taacaatttgcttattcgttgatgatatgatattgttcagcaaagacttaaatgcaaata
agaaaatcataacaacactcaagaaacaatacgatacaaagataataaatctgggtgaaa
gtgataacgaaattcagtacgacatacttggcttagaaatcaaatatcaaagaggtaaat
acatgaaattaggtatggaaaactcattaactgaaaaaatacccaaactaaacgtacctt
tgaacccaaaaggaaggaaacttagcgctccaggtcaaccaggtctatatatagaccagc
aagaactagagctagaagaagatgattacaaaatgaaggtacatgaaatgcaaaagctga
taggtctagcatcatatgttggatataaatttagatttgacctattatactacatcaaca
cacttgcacaacatatactatttccgtccaagcaagtgttagatatgacatatgaattga
tacagttcatatggaatacgagagataagcaattaatatggcacaaaagcaaacctgtta
agccaacaaataaattagttgttataagcgatgcatcgtatggtaaccaaccgtattata
aatcacaaattggcaacatatatttacttaatggaaaagtaatt-ggaggaaagtccacc
aaggcttcattaacatgtacttcaactacggaagcagaaatacacgcgataagtgaatct
gtcccattattaaataacctcagtcaccttgtgcaagaacttaacaagaaaccaattact
aaaggattactaaccgacagtaaatctacaatcagtataattatatccaataatgaagag
aaatttagaaacagattttttggtactaaagcaatgagactaagagatgaagtatcagga
aatcatctgcacgtatgctatatcgaaaccaaaaagaatattgcagacgtaatgaccaaa
cctcttccgataaaaacattcaaactattaacaaacaaatggattcattagatctattac
attatgggtggtatgttggaataaaaatccactatcgtctatcaactaatagttatatta
tcaatatattatcatatacggtgttaagatgatgacataagttatgagaagctgtcatcg
atgttagaggaagctgaaacgcaaggattgataatgtaataggatcaatgaatataaaca
tataaaacggaatgaggaataatcgtaatattagtatgtagaaatatagattccattttg
aggattcctatatcctcgaggagaacttctagtatattctgtatacctaatattatagcc
tttatcaacaatggaatcccaacaattatctaattacccacatatatctca
>S288c_f320
tgttggaataaaaatccactatcgtctatcaactaatagttatattatcaatatattatc
atatacggtgttaagatgatgacataagttatgagaagctgtcatcgatgttagaggaag
ctgaaacgcaaggattgataatgtaataggatcaatgaatataaacatataaaacggaat
gaggaataatcgtaatattagtatgtagaaatatagattccattttgaggattcctatat
cctcgaggagaacttctagtatattctgtatacctaatattatagcctttatcaacaatg
gaatcccaacaattatctaattacccacaaatttctcatggtagcgcctgtgcttcggtt
acttctaaggaagtccacacaaatcaagatccgttagacgtttcagcttccaaaacagaa
gaatgtgagaaggcttccactaaggctaactctcaacagacaacaacacctgcttcatca
gctgttccagagaacccccatcatgcctctcctcaacctgcttcagtaccac---ctcca
cagaatgggccgtacccacagcagtgcatgatgac------ccaaaaccaagccaatcca
tctggttggtcattttacggacacccatctatgattccgtatacaccttatcaaatgtcg
cctatgtactttccacctgggccacaatcacagtttccgcagtatccatcatcagttgga
acgcctctgagcactccatcacctgagtcaggtaatacatttactgattcatcctcagcg
gactctgatatgacatccactaaaa--aatatgtcagacc--------------------
------------------------------------------------------------
----------------------------------accaccaatgttaacctcacctaatg
actttccaaattgggttaaaacatacatcaaa-tttttacaaaactcgaatctcggtggt
attattccgacagtaaacggaaaacccgtacgtcagatcactgatgatgaactcaccttc
ttgtataacacttttcaaatatttgctccctctcaattcctacctacctgggtcaaagac
atcctatccgttgattatacggatatcatgaaaattctttccaaaagtattgaaaaaatg
caatctgatacccaagaggcaaacgacattgtgaccctggcaaatttgcaatataatggc
agtacacctgcagatgcatttgaaacaaaagtcacaaacattatcaacagactgaacaat
aatggcattcatatcaataacaaggtcgcatgccaattaattatgagaggtctatctggc
gaatataaatttttacgctacacacgtcatcgacatctaaatatgacagtcgctgaactg
ttcttagatatccatgctatttatgaagaacaacagggatcgagaaacagcaaacctaat
tacaggagaaatctg--------------------------------------------a
gtgatgagaagaatgattctcgcagctatacgaatacaaccaaacccaaagttatagctc
ggaatcctcaaaaaacaaataattcgaaatcgaaaacagccagggctcacaatgtatcca
catctaataactctcccagcacggacaacgattccatcagtaaatcaactactgaaccga
ttcaattgaacaataagcacgaccttcaccttaggccaggaacttactgaatctacggta
aatcacactaatcattctgatgatgaactccctggacacctccttctcgattcaggagca
tcacgaacccttataagatctgctcatcacatacactcagcatcatctaatcctgacata
aacgtagttgatgctc-------aaaaaaga-aatataccaattaacgctattggtgacc
tacaatttcacttccaggacaacaccaaaacatcaataaaggtattgcacactcctaaca
tagcctatgacttactcagtttgaatgaattggctgcagtagatatcacagcatgcttta
ccaaaaacgtcttagaacgatctgacggcactgtacttgcacctatcgtaaaatatggag
acttttactgggtatctaaaaagtacttgcttccatcaaatatctccgtacccaccatca
ataatgtccatacaagtgaaagtacacgcaaatatccttatcctttcattcatcgaatgc
ttgcacatgccaatgcacagac-aattcgatactcacttaaaaataacaccatcacgtat
tttaacgaatcagatgtcgactggtctagtgctattgactatcaatgtcctgattgttta
atcggcaaaagcaccaaacacagacatatcaaaggttcacgactaaaataccaaaattca
tacgaaccctttcaatacctacatactgacatatttggtccagttcacaacctaccaaaa
agtgcaccatcctatttcatctcatttactgatg-agacaacaaaattccgttgggttta
tccattacacgaccgtcgcgaggactctatcctcgatgtttttactacgatactagcttt
tattaagaaccagtttcaggccagtgtcttggttatacaaatggaccgtggttctgagta
tactaacagaactctccataaattccttg---aa-aaaaatggtataactccatgctata
caaccacagcggattcccgagcacatggagtcgctgaacggctcaaccgtaccttattag
atgactgccgtactcaactgcaatgtagtggtttaccgaaccatttatggttctctgcaa
tcgaattttctactattgtgagaaattcactagcttcacctaaaagcaaaaaatctgcaa
gacaacatgctggcttggcaggacttgatatcagtactttgttacctttcggtcaacctg
ttatcgtcaatgatcacaaccctaactccaaaatacatcctcgtggcatcccaggctacg
ctctacatccgtctcgaaactcttatggatatatcatctatcttccatccttaaagaaga
cagtagatacaactaactatgttattcttcagggcaaggaatccagattagatcaattca
attacgacgcactcactttcgatgaagacttaaaccgtttaactgcttcatatcaatcgt
tcattgcgtcaaatgagatccaacaatccgatgatcttaacatagaatctgaccatgact
tccaatctgacatcgaactacatcctgagcaaccgagaaatgtcctttcaaaagctgtga
gtccaaccgattccacacctccgtcaactcatactgaagattcgaaacgtgtttctaaaa
ccaatattcgcgcacccagagaagttgaccccaacatatctgaatctaatattcttccat
caaagaagagatctagcaccccccaaatttccaatatcgagagtaccggttcgggtggta
tgcataaattaaatgttcctttacttgctcccatgtcccaatctaacacacatgagtcgt
cgcacgccagtaaatctaaagatttcagacactcagactcgtacagtgaaaatgagacta
atcatacaaacgtaccaatatccagtacgggtggtaccaacaacaaaactgttccgcaga
taagtgaccaagagactgagaaaaggattatacaccgttcaccttcaatcgatgcttctc
caccggaaaataattcatcgcacaatattgttcctatcaaaacgccaactactgtttctg
aacagaataccgaggaatctatcatcgctgatctcccactccctgatctacctccagaat
ctcctaccgaattccctgacccatttaaagaactcccaccgataaattctcatcaaacta
attccagtttgggtggtattggtgactctaatgcctatactactatcaacagtaagaaaa
gatcattagaagataatgaaactgaaattaaggtatcacgagacacatggaatactaaga
atatgcgtagtttagaacctccgagatcgaagaaacgaattcacctgattgcagctgtaa
aagcagtaaaatcaatcaaaccaatacggacaaccttacgatacgatgaggcaatcacct
ataataaagatattaaagaaaaagaaaaatatatcgaggcataccacaaagaagtcaatc
aactgttgaagatgaaaacttgggacactgacgaatattatgacagaaaagaaatagacc
ctaaaagagtaataaactcaatgtttatcttcaacaagaaacgtgacggtactcataaag
ctagatttgttgcaagaggtgatattcagcatcctgacacttacgactcaggcatgcaat
ccaataccgtacatcactatgcattaatgacatccctgtcacttgcattagacaataact
actatattacacaattagacatatcttcggcatatttgtatgcagacatcaaagaagaat
tatacataagacctccaccacatttaggaatgaatgataagttgatacgtttgaagaaat
cactttatggattgaaacaaagtggagcgaactggtacgaaactatcaaatcatacctga
taaaacagtgtggtatggaagaagttcgtggatggtcatgcgtatttaagaatagtcaag
taacaatatgtttatttgttgacgacatgattttattcagcaaagacttaaatgcaaata
agaaaatcataacaacactcaagaaacaatacgatacaaagataataaatctgggtgaaa
gtgataacgaaattcagtacgacatacttggcttagaaatcaaatatcaaagaggtaaat
acatgaaattaggtatggaaaactcattaactgagaaaatacccaaattaaacgtacctt
tgaatccaaaaggaagaaaacttagcgctccaggtcaaccaggtctttatatagaccagg
atgaactagaaatagatgaagatgaatacaaagagaaggtacatgaaatgcaaaagttga
ttggtctagcttcatatgttggatataaatttagatttgacttactatactacatcaaca
cacttgctcaacatatactattcccctctaggcaagttttagacatgacatatgagttga
tacaattcatgtgggacactagagataaacaactgatatggcacaaaaacaaacctaccg
agccagataataaactagtcgcaataagtgatgcttcgtatggcaaccaaccgtattata
aatcacaaattggcaacatatatttacttaatggaaaggtaatt-ggaggaaagtccacc
aaggcttcattaacatgtacttcaactacggaagcagaaatacacgcgataagtgaatct
gtcccattattaaataatctaagttacctgatacaagaacttaacaagaaaccaattatt
aaaggcttacttactgatagtagatcaacgatcagtataattaagtctacaaatgaagag
aaatttagaaacagattttttggcacaaaggcaatgagacttagagatgaagtatcaggt
aataatttatacgtatactacatcgagaccaagaagaacattgctgatgtgatgacaaaa
cctcttccgataaaaacattcaaactattaacaaacaaatggattcattagatctattac
attatgggtggtatgttggaataaaaatccactatcgtctatcaactaatagttatatta
tcaatatattatcatatacggtgttaagatgatgacataagttatgagaagctgtcatcg
atgttagaggaagctgaaacgcaaggattgataatgtaataggatcaatgaatataaaca
tataaaacggaatgaggaataatcgtaatattagtatgtagaaatatagattccattttg
aggattcctatatcctcgaggagaacttctagtatattctgtatacctaatattatagcc
tttatcaacaatggaatcccaacaattatctcaacattcacccatttctca
>S288c_f338
tgttggaataaaaatccactatcgtctatcaactaatagttatattatcaatatattatc
atatacggtgttaagatgatgacataagttatgagaagctgtcatcgaagttagaggaag
ctgaagtgcaaggattgataatgtaataggat-aatg-----aaacatataaaacggaat
gaggaataatcgtaatattagtatgtagaaatatagattccattttgaggattcctatat
cctcgaggagaacttctagtatattctgtatacctaatattatagcctttatcaacaatg
gaatcccaacaattatctaattacccacatatatctcatggtagcgcctgtgcttcggtt
acttctaaggaagtccacacaaatcaagatccgttagacgtttcagcttccaaaattcaa
gaatatgataaggcttccactaaggctaactctcaacagacaacaacacctgcttcatca
gctgttccagagaacccccatcatgcctctcctcaacctgcttcagtaccac---ctcca
cagaatgggccgtacccacagcagtgcatgatgac------ccaaaaccaagccaatcca
tctggttggtcattttacggacacccatctatgattccgtatacaccttatcaaatgtcg
cctatgtactttccacctgggccacaatcacagtttccgcagtatccatcatcagttgga
acgcctctgagcactccatcacctgagtcaggtaatacatttactgattcatcctcagcg
gactctgatatgacatccactaaaa--aatatgtcagacc--------------------
------------------------------------------------------------
----------------------------------accaccaatgttaacctcacctaatg
actttccaaattgggttaaaacatacatcaaa-tttttacaaaactcgaatctcggtggt
attattccgacagtaaacggaaaacccgtacgtccgatcactgatgatgaactcaccttc
ttgtataacacttttcaaatatttgctccctctcaattcctacctacctgggtcaaagac
atcctatccgttgattatacggatatcatgaaaattctttccaaaagtattgaaaaaatg
caatctgatacccaagaggcaaacgacattgtgaccctggcaaatttgcaatataatggc
agtacacctgcagatgcatttgaaacaaaagtcacaaacattatcgacagactgaacaat
aatggcattcatatcaataacaaggtcgcatgtcaattaattatgagaggtctatctggc
gaatataaatttttacgctacacacgtcatcgacatctaaatatgacagtcgctgaactg
ttcttagatatccatgctatttatgaagaacaacagggatcgagaaacagcaaacctaat
tacaggagaaatccg--------------------------------------------a
gtgatgagaagaatgattctcgcagctatacgaatacaaccaaacccaaagttatagctc
ggaatcctcaaaaaacaaataattcgaaatcgaaaacagccagggctcacaatgtatcca
catctaataactctcccagcacggacaacgattccatcagtaaatcaactactgaaccga
ttcaattgaacaataagcacgaccttcatcttaggccagaaacttactgaatctacagta
aatcatactaatcattctgatgatgaactccctggacacctccttctcgattcaggagca
tcacgaacccttataagatctgctcatcacatacactcagcatcatctaatcctgacata
aacgtagttgatgctc-------aaaaaaga-aatataccaattaacgctattggtgacc
tacaatttcacttccaggacaacaccaaaacatcaataaaggtattgcacactcctaaca
tagcctatgacttactcagtttgaatgaattggctgcagtagatatcacagcatgcttta
ccaaaaacgtcttagaacggtctgacggcactgtacttgcacctatcgtaaaatatggag
acttttactgggtatctaaaaagtacttgcttccatcaaatatctccgtacccaccatca
ataatgtccatacaagtgaaagtacacgcaaatatccttatcctttcattcatcgaatgc
ttgcgcatgccaatgcacagac-aattcgatactcacttaaaaataacaccatcacgtat
tttaacgaatcagatgtcgactggtctagtgctattgactatcaatgtcctgattgttta
atcggcaaaagcaccaaacacagacatatcaaaggttcacgactaaaataccaaaattca
tacgaaccctttcaatacctacatactgacatatttggtccagttcacaacctaccaaaa
agtgcaccatcctatttcatctcatttactgatg-agacaacaaaattccgttgggttta
tccattacacgaccgtcgcgaggactctatcctcgatgtttttactacgatactagcttt
tattaaaaaccagtttcaggccagtgtcttagttatacaaatggaccgtggttctgagta
tactaacagaactctccataaattccttg---aa-aaaaatggtataactccatgctata
caaccacagcggattcccgagcacatggagtcgctgaacggctgaaccgtaccttattag
atgactgccgtactcaactgcaatgtagtggtttaccgaaccatttatggttctctgcaa
tcgaattttctactattgtgagaaattcactagcttcacctaaaagcaaaaaatctgcaa
gacaacatgctggcttggcaggacttgatatcagtactttgttacctttcggtcaacctg
ttatcgtcaatgatcacaaccctaactccaaaatacatcctcgtggcatcccaggctacg
ctctacatccgtctcgaaactcttatggatatatcatctatcttccatccttaaagaaga
cagtagatacaactaactatgttattcttcagggcaaggaatccagattagatcaattca
attacgacgcactcactttcgatgaagacttaaaccgtttaactgcttcatatcattcgt
tcattgcgtcaaatgagatccaagaatccaatgatcttaacatagaatctgaccatgact
tccaatccgacattgaactacatcctgagcaaccgagaaatgtcctttcaaaagctgtga
gtccaaccgattccacacctccgtcaactcatactgaagattcgaaacgtgtttctaaaa
ccaatattcgcgcacccagagaagttgaccccaacatatctgaatctaatattcttccat
caaagaagagatctagcaccccccaaatttccaatatcgagagtaccggttcgggtggta
tgcataaattaaatgttcctttacttgctcccatgtcccaatctaacacacatgagtcgt
cgcacgccagtaaatctaaagatttcagacactcagactcgtacagtgaaaatgagacta
atcatacaaacgtaccaatatccagtacgggtggtaccaacaacaaaactgttccgcaga
taagtgaccaagagactgagaaaaggattatacaccgttcaccttcaatcgatgcttctc
caccggaaaataattcatcgcacaatattgttcctatcaaaacgccaactactgtttctg
aacagaataccgaggaatctatcatcgctgatctcccactccctgatctacctccagaat
ctcctaccgaattccctgacccatttaaagaactcccaccgataaattctcgtcaaacta
attccagtttgggtggtattggtgactctaatgcctatactactatcaacagtaagaaaa
gatcattagaagataatgaaactgaaattaaggtatcacgagacacatggaatactaaga
atatgcgtagtttagaacctccgagatcgaagaaacgaattcacctgattgcagctgtaa
aagcagtaaaatcaatcaaaccaatacgaacaaccttacgatacgatgaggcaatcacct
ataataaagatattaaagaaaaagaaaaatatatcgaggcataccacaaagaagtcaatc
aactgttgaagatgaaaacttgggacactgacaaatattatgacagaaaagaaatagacc
ctaaaagagtaataaattcaatgtttatcttcaacaggaaacgtgacggtactcataaag
ctagatttgttgcaagaggtgatattcagcatcctgacacttacgactcaggcatgcaat
ccaataccgtacatcactatgcattaatgacatccctgtcacttgcattagacaataact
actatattacacaattagacatatcttcggcatatttgtatgcagacatcaaagaagaat
tatacataagacctccaccacatttaggaatgaatgataagttgatacgtttgaagaaat
cactttatggattgaaacaaagtggagcgaactggtacgaaactatcaaatcatacctga
taaaacagtgtggtatggaagaagttcgtggatggtcatgcgtatttaagaatagtcaag
taacaatttgcttattcgttgatgatatgatattgttcagcaaggacttaaattcgaata
aaagaattatagcaaaactcaagatgcaatacgataccaagattataaatctaggtgaaa
gcgatgatgaaattcaatacgacatccttggcttagaaatcaaatatcaaagaggtaaat
acatgaaattaggtatggaaaactcattaactgagaaaatacccaaattaaacgtacctt
tgaatccaaacggaagaaaacttggtgccccaggccaaccaggtctctatataaaccagc
aagaactagagctagaagaagatgattacaaaatgaaggtacatgaaatgcaaaagctga
taggtctagcatcatatgttggatataaatttagatttgacctattatactacatcaaca
cacttgcacaacatatactatttccgtccaagcaagtgttagatatgacatatgaattga
tacagttcatatggaatacgagagataagcaattaatatggcacaaaagcaaacctgtta
agccaacaaataaattagttgttataagcgatgcctcgtatggtaaccaaccgtattata
aatcacaaattggcaacatatatttacttaatggaaaagtaatt-ggaggaaagtccacc
aaggcttcattaacatgtacttcaactacggaagcagaaatacacgcaataagtgaatct
gtcccattattaaataatctaagttacctgatacaagaactcgacaagaaaccaattacc
aaaggattactaaccgacagtaaatctacaatcagtataattatatccaataatgaagag
aaatttagaaacagattttttggtactaaagcaatgagactgagagatgaagtatcagga
aatcatctgcacgtatgctatatcgaaaccaaaaagaatattgcagacgtaatgaccaaa
cctcttccgataaaaacattcaaactattaacaaacaaatggattcattagatctattac
attatgggtggtatgttggaataaaaatccactatcgtctatcaactaatagttatatta
tcaatatattatcatatacggtgttaagatgatgacataagttatgagaagctgtcatcg
aagttagaggaagctgaagtgcaaggattgataatgtaataggat-aatg-----aaaca
tataaaacggaatgaggaataatcgtaatattagtatgtagaaatatagattccattttg
aggattcctatatcctcgaggagaacttctagtatattctgtatacctaatattatagcc
tttatcaacaatggaatcccaacaattatctaattacccacatatatctca
>S288c_f360
tgttggaatagaaatcaactatcatctactaactagtatttacattactagtatattatc
atatacggtgttagaa-gatgacgcaaatgatgagaaatagtcatctaaattagtggaag
ctgaaacgcaaggattgataatgtaataggatcaatgaatataaacatataaaacggaat
gaggaataatcgtaatattagtatgtagaaatatagattccattttgaggattcctatat
cctcgaggagaacttctagtatattctgtatacctaatattatagcctttatcaacaatg
gaatcccaacaattatctcaacattcacccatttctcatggtagcgcctgtgcttcggtt
acttctaaggaagtccacacaaatcaagatccgttagacgtttcagcttccaaaacagaa
gaatgtgagaaggcttccactaaggctaactctcaacagacaacaacacctgcttcatca
gctgttccagagaacccccatcatgcctctcctcaacctgcttcagtaccac---ctcca
cagaatgggccgtacccacagcagtgcatgatgac------ccaaaaccaagccaatcca
tctggttggtcattttacggacacccatctatgattccgtatacaccttatcaaatgtcg
cctatgtactttccacctgggccacaatcacagtttccgcagtatccatcatcagttgga
acgcctctgagcactccatcacctgagtcaggtaatacatttactgattcatcctcagcg
gactctgatatgacatccactaaaa--aatatgtcagacc--------------------
------------------------------------------------------------
----------------------------------accaccaatgttaacctcacctaatg
actttccaaattgggttaaaacatacatcaaa-tttttacaaaactcgaatctcggtggt
attattccgacagtaaacggaaaacccgtacgtcagatcactgatgatgaactcaccttc
ttgtataacacttttcaaatatttgctccctctcaattcctacctacctgggtcaaagac
atcctatccgttgattatacggatatcatgaaaattctttccaaaagtattgaaaaaatg
caatctgatacccaagaggcaaacgacattgtgaccctggcaaatttgcaatataatggc
agtacacctgcagatgcatttgaaacaaaagtcacaaacattatcgacagactgaacaat
aatggcattcatatcaataacaaggtcgcatgccaattaattatgagaggtctatctggc
gaatataaatttttacgctacacacgtcatcgacatctaaatatgacagtcgctgaactg
ttcttagatatccatgctatttatgaagaacaacagggatcgagaaacagcaaacctaat
tacaggagaaatctg--------------------------------------------a
gtgatgagaagaatgattctcgcagctatacgaatacaaccaaacccaaagttatagctc
ggaatcctcaaaaaacaaataattcgaaatcgaaaacagccagggctcacaatgtatcca
catctaataactctcccagcacggacaacgattccatcagtaaatcaactactgaaccga
ttcaattgaacaataagcacgaccttcaccttaggccaggaacttactgaatctacggta
aatcacactaatcattctgatgatgaactccctggacacctccttctcgattcaggagca
tcacgaacccttataagatctgctcatcacatacactcagcatcatctaatcctgacata
aacgtagttgatgctc-------aaaaaaga-aatataccaattaacgctattggtgacc
tacaatttcacttccaggacaacaccaaaacatcaataaaggtattgcacactcctaaca
tagcctatgacttactcagtttgaatgaattggctgcagtagatatcacagcatgcttta
ccaaaaacgtcttagaacgatctgacggcactgtacttgcacctatcgtaaaatatggag
acttttactgggtatctaaaaagtacttgcttccatcaaatatctccgtacccaccatca
ataatgtccatacaagtgaaagtacacgcaaatatccttatcctttcattcatcgaatgc
ttgcgcatgccaatgcacagac-aattcgatactcacttaaaaataacaccatcacgtat
tttaacgaatcagatgtcgactggtctagtgctattgactatcaatgtcctgattgttta
atcggcaaaagcaccaaacacagacatatcaaaggttcacgactaaaataccaaaattca
tacgaaccctttcaatacctacatactgacatatttggtccagttcacaacctaccaaat
agtgcaccatcctatttcatctcatttactgatg-agacaacaaaattccgttgggttta
tccattacacgaccgtcgcgaggactctatcctcgatgtttttactacgatactagcttt
tattaagaaccagtttcaggccagtgtcttggttatacaaatggaccgtggttctgagta
tactaacagaactctccataaattccttg---aa-aaaaatggtataactccatgctata
caaccacagcggattcccgagcacatggagtcgctgaacggctcaaccgtaccttattag
atgactgccgtactcaactgcaatgtagtggtttaccgaaccatttatggttctctgcaa
tcgaattttctactattgtgagaaattcactagcttcacctaaaagcaaaaaatctgcaa
gacaacatgctggcttggcaggacttgatatcagtactttgttacctttcggtcaacctg
ttatcgtcaatgatcacaaccctaactccaaaatacatcctcgtggcatcccaggctacg
ctctacatccgtctcgaaactcttatggatatatcatctatcttccatccttaaagaaga
cagtagatacaactaactatgttattcttcagggcaaggaatccagattagatcaattca
attacgacgcactcactttcgatgaagacttaaaccgtttaactgcttcatatcattcgt
tcattgcgtcaaatgagatccaagaatccaatgatcttaacatagaatctgaccatgact
tccaatccgacattgaactacatcctgagcaaccgagaaatgtcctttcaaaagctgtga
gtccaaccgattccacacctccgtcaactcatactgaagattcgaaacgtgtttctaaaa
ccaatattcgcgcacccagagaagttgaccccaacatatctgaatctaatattcttccat
caaagaagagatctagcaccccccaaatttccaatatcgagagtaccggttcgggtggta
tgcataaattaaatgttcctttacttgctcccatgtcccaatctaacacacatgagtcgt
cgcacgccagtaaatctaaagatttcagacactcagactcgtacagtgaaaatgagacta
atcatacaaacgtaccaatatccagtacgggtggtaccaacaacaaaactgttccgcaga
taagtgaccaagagactgagaaaaggattatacaccgttcaccttcaatcgatgcttctc
caccggaaaataattcatcgcacaatattgttcctatcaaaacgccaactactgtttctg
aacagaataccgaggaatctatcatcgctgatctcccactccctgatctacctccagaat
ctcctaccgaattccctgacccatttaaagaactcccaccgataaattctcgtcaaacta
attccagtttgggtggtattggtgactctaatgcctatactactatcaacagtaagaaaa
gatcattagaagataatgaaactgaaattaaggtatcacgagacacatggaatactaaga
atatgcgtagtttagaacctccgagatcgaagaaacgaattcacctgattgcagctgtaa
aagcagtaaaatcaatcaaaccaatacggacaaccttacgatacgatgaggcaatcacct
ataataaagatattaaagaaaaagaaaaatatatcgaggcataccacaaagaagtcaatc
aactgttgaagatgaaaacttgggacactgacgaatattatgacagaaaagaaatagacc
ctaaaagagtaataaactcaatgtttatcttcaacaagaaacgtgacggtactcataaag
ctagatttgttgcaagaggtgatattcagcatcctgacacttacgactcaggcatgcaat
ccaataccgtacatcactatgcattaatgacatccctgtcacttgcattagacaataact
actatattacacaattagacatatcttcggcatatttgtatgcagacatcaaagaagaat
tatacataagacctccaccacatttaggaatgaatgataagttgatacgtttgaagaaat
cactttatggattgaaacaaagtggagcgaactggtacgaaactatcaaatcatacctga
taaaacagtgtggtatggaagaagttcgtggatggtcatgcgtatttaagaatagtcaag
taacaatatgtttatttgttgacgacatgattttattcagcaaagacttaaatgcaaata
agaaaatcataacaacactcaagaaacaatacgatacaaagataataaatctgggtgaaa
gtgataacgaaattcagtacgacatacttggcttagaaatcaaatatcaaagaggtaaat
acatgaaattaggtatggaaaactcattaactgagaaaatacccaaattaaacgtacctt
tgaatccaaaaggaagaaaacttagcgctccaggtcaaccaggtctttatatagaccagg
atgaactagaaatagatgaagatgaatacaaagagaaggtacatgaaatgcaaaagttga
ttggtctagcttcatatgttggatataaatttagatttgacttactatactacatcaaca
cacttgctcaacatatactattcccctctaggcaagttttagacatgacatatgagttga
tacaattcatgtgggacactagagataaacaactgatatggcacaaaaacaaacctaccg
agccagataataaactagtcgcaataagtgatgcttcgtatggcaaccaaccgtattata
aatcacaaattggcaacatatatttacttaatggaaaggtaatt-ggaggaaagtccacc
aaggcttcattaacatgtacttcaactacggaagcagaaatacacgcgataagtgaatct
gtcccattattaaataatctaagttacctgatacaagaacttaacaagaaaccaattatt
aaaggcttacttactgatagtagatcaacgatcagtataattaagtctacaaatgaagag
aaatttagaaacagattttttggcacaaaggcaatgagacttagagatgaagtatcaggt
aataatttatacgtatactacatcgagaccaagaagaacattgctgatgtgatgacaaaa
cctcttccgataaaaacatttaaactattaactaacaaatggattcattagatctattac
attatgggtggtatgttggaatagaaatcaactatcatctactaactagtatttacatta
ctagtatattatcatatacggtgttagaa-gatgacgcaaatgatgagaaatagtcatct
aaattagtggaagctgaaacgcaaggattgataatgtaataggatcaatgaatataaaca
tataaaacggaatgaggaataatcgtaatattagtatgtagaaatatagattccattttg
aggattcctatatcctcgaggagaacttctagtatattctgtatacctaatattatagcc
tttatcaacaatggaatcccaacaattatctcaacattcacccatttctca
>S288c_f383
tgttggaatagaaatcaactatcatctactaactagtatttacattactagtatattatc
atatacggtgttagaa-gatgacgcaaatgatgagaaatagtcatctaaattagtggaag
ctgaaacgcaaggattgataatgtaataggatcaatgaatataaacatataaaatgatga
taataatatttatagaat---tgtgtagaattgcagattcccttttatggattcctaaat
ccttgaggagaacttctagtatattctgtatacctaatattatagcctttatcaacaatg
gaatcccaacaattatctcaacattcacccatttctcatggtagcgcctgtgcttcggtt
acttctaaggaagtccacacaaatcaagatccgttagacgtttcagcttccaaaacagaa
gaatgtgagaaggcttccactaaggctaactctcaacagacaacaacacctgcttcatca
gctgttccagagaacccccatcatgcctctcctcaaactgctcagtcacatt---cacca
cagaatgggccgtacccacagcagtgcatgatgac------ccaaaaccaagccaatcca
tctggttggtcattttacggacacccatctatgattccgtatacaccttatcaaatgtcg
cctatgtactttccacctgggccacaatcacagtttccgcagtatccatcatcagttgga
acgcctctgagcactccatcacctgagtcaggtaatacatttactgattcatcctcagcg
gactctgatatgacatccactaaaa--aatatgtcagacc--------------------
------------------------------------------------------------
----------------------------------accaccaatgttaacctcacctaatg
actttccaaattgggttaaaacatacatcaaa-tttttacaaaactcgaatctcggtggt
attattccgacagtaaacggaaaacccgtacgtcagatcactgatgatgaactcaccttc
ttgtataacacttttcaaatatttgctccctctcaattcctacctacctgggtcaaagac
atcctatccgttgattatacggatatcatgaaaattctttccaaaagtattgaaaaaatg
caatctgatacccaagaggcaaacgacattgtgaccctggcaaatttgcaatataatggc
agtacacctgcagatgcatttgaaacaaaagtcacaaacattatcgacagactgaacaat
aatggcattcatatcaataacaaggtcgcatgccaattaattatgagaggtctatctggc
gaatataaatttttacgctacacacgtcatcgacatctaaatatgacagtcgctgaactg
ttcttagatatccatgctatttatgaagaacaacagggatcgagaaacagtaaacctaat
tacaggagaaatccg--------------------------------------------a
gtgatgagaagaatgattctcgcagctatacgaatacaaccaaacccaaagttatagctc
ggaatcctcaaaaaacaaataattcgaaatcgaaaacagccagggctcacaatgtatcca
catctaataactctcccagcacggacaacgattccatcagtaaatcaactactgaaccga
ttcaattgaacaataagcacgaccttcatcttaggccagaaacttactgaatctacagta
aatcatactaatcattctgatgatgaactccctggacacctccttctcgattcaggagca
tcacgaacccttataagatctgctcatcacatacactcagcatcatctaatcctgacata
aacgtagttgatgctc-------aaaaaaga-aatataccaattaacgctattggtgacc
tacaatttcacttccaggacaacaccaaaacatcaataaaggtattgcacactcctaaca
tagcctatgacttactcagtttgaatgaattggctgcagtagatatcacagcatgcttta
ccaaaaacgtcttagaacggtctgacggcactgtacttgcacctatcgtaaaatatggag
acttttactgggtatctaaaaagtacttgcttccatcaaatatctccgtacccaccatca
ataatgtccatacaagtgaaagtacacgcaaatatccttatcctttcattcatcgaatgc
ttgcgcatgccaatgcacagac-aattcgatactcacttaaaaataacaccatcacgtat
tttaacgaatcagatgtcgactggtctagtgctattgactatcaatgtcctgattgttta
atcggcaaaagcaccaaacacagacatatcaaaggttcacgactaaaataccaaaattca
tacgaaccctttcaatacctacatactgacatatttggtccagttcacaacctaccaaaa
agtgcaccatcctatttcatctcatttactgatg-agacaacaaaattccgttgggttta
tccattacacgaccgtcgcgaggactctatcctcgatgtttttactacgatactagcttt
tattaaaaaccagtttcaggccagtgtcttggttatacaaatggaccgtggttctgagta
tactaacagaactctccataaattccttg---aa-aaaaatggtataactccatgctata
caaccacagcggattcccgagcacatggagtcgctgaacggctaaaccgtaccttattag
atgactgccgtactcaactgcaatgtagtggtttaccgaaccatttatggttctctgcaa
tcgaattttctactattgtgagaaattcactagcttcacctaaaagcaaaaaatctgcaa
gacaacatgctggcttggcaggacttgatatcagtactttgttacctttcggtcaacctg
ttatcgtcaatgatcacaaccctaactccaaaatacatcctcgtggcatcccaggctacg
ctctacatccgtctcgaaactcttatggatatatcatctatcttccatccttaaagaaga
cagtagatacaactaactatgttattcttcagggcaaggaatccagattagatcaattca
attacgacgcactcactttcgatgaagacttaaaccgtttaactgcttcatatcattcgt
tcattgcgtcaaatgagatccaagaatccaatgatcttaacatagaatctgaccatgact
tccaatccgacattgaactacatcctgagcaaccgagaaatgtcctttcaaaagctgtga
gtccaaccgattccacacctccgtcaactcatactgaagattcgaaacgtgtttctaaaa
ccaatattcgcgcacccagagaagttgaccccaacatatctgaatctaatattcttccat
caaagaagagatctagcaccccccaaatttccaatatcgagagtaccggttcgggtggta
tgcataaattaaatgttcctttacttgctcccatgtcccaatctaacacacatgagtcgt
cgcacgccagtaaatctaaagatttcagacactcagactcgtacagtgaaaatgagacta
atcatacaaacgtaccaatatccagtacgggtggtaccaacaacaaaactgttccgcaga
taagtgaccaagagactgagaaaaggattatacaccgttcaccttcaatcgatgcttctc
caccggaaaataattcatcgcacaatattgttcctatcaaaacgccaactactgtttctg
aacagaataccgaggaatctatcatcgctgatctcccactccctgatctacctccagaat
ctcctaccgaattccctgacccatttaaagaactcccaccgataaattctcatcaaacta
attccagtttgggtggtattggtgactctaatgcctatactactatcaacagtaagaaaa
gatcattagaagataatgaaactgaaattaaggtatcacgagacacatggaatactaaga
atatgcgtagtttagaacctccgagatcgaagaaacgaattcacctgattgcagctgtaa
aagcagtaaaatcaatcaaaccaatacggacaaccttacgatacgatgaggcaatcacct
ataataaagatattaaagaaaaagaaaaatatatcgaggcataccacaaagaagtcaacc
aactattgaaaatgaatacttgggacactgacaaatattatgacagaaaagaaatagacc
ctaaaagagtaataaactcaatgtttatcttcaacaagaaacgtgacggaactcataaag
ctagatttgttgcaagaggtgacattcagcatcctgatacgtacgatacaggtatgcaat
ccaacactgtacatcattatgcgttgatgacatccctgtcacttgcattagacaataact
actatattacacaattagacatatcttcggcatatttgtatgcagacatcaaagaagaat
tatacataagacctccaccacatttaggaatgaatgataagttgatacgtttgaagaaat
cacattatggattgaaacaaagtggagcgaactggtacgaaactatcaaatcatacctga
taaaacagtgtggtatggaagaagttcgtggatggtcatgcgtatttaagaatagtcaag
taacaatttgcttattcgttgatgatatgatattgttcagcaaagacttaaatgcaaata
agaaaatcataacaacactcaagaaacaatacgatacaaagataataaatctgggtgaaa
gtgataacgaaattcagtacgacatacttggcttagaaatcaaatatcaaagaggtaaat
acatgaaattaggtatggaaaactcattaactgagaaaatacccaaattaaacgtacctt
tgaatccaaaaggaagaaaacttagcgctccaggtcaaccaggtctttatatagaccagg
atgaactagaaatagatgaagatgaatacaaagagaaggtacatgaaatgcaaaagttga
ttggtctagcttcatatgttggatataaatttagatttgacttactatactacatcaaca
cacttgctcaacatatactattcccctctaggcaagttttagacatgacatatgagttaa
tacaattcatgtgggacactagagataaacaactgatatggcacaaaaacaaacctaccg
agccagataataaactagtcgcaataagcgatgcttcatatggtaaccaaccatattaca
agtcacaaattggtaacattttcctactcaacggaaaagtgatt-ggaggaaagtcgaca
aaggcttcgttaacatgcacttcaactacagaagcagaaatacacgcagtcagtgaagct
attccgctattgaataacctcagtcaccttgtgcaagaacttaacaagaaaccaattatt
aaaggcttacttactgatagtagatcaacgatcagtataattaagtctacaaatgaagag
aaatttagaaacagattttttggcacaaaggcaatgagacttagagatgaagtatcaggt
aataatctatacgtatactacatcgagaccaagaagaacattgctgatgtgatgacaaaa
cctcttccgataaaaacatttaaactattaactaacaaatggattcattagatctattac
attatgggtggtatgttggaatagaaatcaactatcatctactaactagtatttacatta
ctagtatattatcatatacggtgttagaa-gatgacgcaaatgatgagaaatagtcatct
aaattagtggaagctgaaacgcaaggattgataatgtaataggatcaatgaatataaaca
tataaaatgatgataataatatttatagaat---tgtgtagaattgcagattccctttta
tggattcctaaatccttgaggagaacttctagtatattctgtatacctaatattatagcc
tttatcaacaatggaatcccaacaattatctcaacattcac----------
>S288c_f385
tgttggaataaaaatccactatcgtctatcaactaatagttatattatcaatatattatc
atatacggtgttaagatgatgacataagttatgagaagctgtcatcgatgttagaggaag
ctgaaacgcaaggattgataatgtaataggatcaatgaatataaacatataaaacggaat
gaggaataatcgtaatattagtatgtagaaatatagattccattttgaggattcctatat
cctcgaggagaacttctagtatattctgtatacctaatattatagcctttatcaacaatg
gaatcccaacaattatctaattacccacatatatctcatggtagcgcctgtgcttcggtt
acttctaaggaagtccacacaaatcaagatccgttagacgtttcagcttccaaaattcaa
gaatatgataaggcttccactaaggctaactctcaacagacaacaacacctgcttcatca
gctgttccagagaacccccatcatgcctctcctcaacctgcttcagtaccac---ctcca
cagaatgggccgtacccacagcagtgcatgatgac------ccaaaaccaagccaatcca
tctggttggtcattttacggacacccatctatgattccgtatacaccttatcaaatgtcg
cctatgtactttccacctgggccacaatcacagtttccgcagtatccatcatcagttgga
acgcctctgagcactccatcacctgagtcaggtaatacatttactgattcatcctcagcg
gactctgatatgacatccactaaaa--aatatgtcagacc--------------------
------------------------------------------------------------
----------------------------------accaccaatgttaacctcacctaatg
actttccaaattgggttaaaacatacatcaaa-tttttacaaaactcgaatctcggtggt
attattccgacagtaaacggaaaacccgtacgtccgatcactgatgatgaactcaccttc
ttgtataacacttttcaaatatttgctccctctcaattcctacctacctgggtcaaagac
atcctatccgttgattatacggatatcatgaaaattctttccaaaagtattgaaaaaatg
caatctgatacccaagaggcaaacgacattgtgaccctggcaaatttgcaatataatggc
agtacacctgcagatgcatttgaaacaaaagtcacaaacattatcgacagactgaacaat
aatggcattcatatcaataacaaggtcgcatgtcaattaattatgagaggtctatctggc
gaatataaatttttacgctacacacgtcatcgacatctaaatatgacagtcgctgaactg
ttcttagatatccatgctatttatgaagaacaacagggatcgagaaacagcaaacctaat
tacaggagaaatccg--------------------------------------------a
gtgatgagaagaatgattctcgcagctatacgaatacaaccaaacccaaagttatagctc
ggaatcctcaaaaaacaaataattcgaaatcgaaaacagccagggctcacaatgtatcca
catctaataactctcccagcacggacaacgattccatcagtaaatcaactactgaaccga
ttcaattgaacaataagcacgaccttcatcttaggccagaaacttactgaatctacagta
aatcatactaatcattctgatgatgaactccctggacacctccttctcgattcaggagca
tcacgaacccttataagatctgctcatcacatacactcagcatcatctaatcctgacata
aacgtagttgatgctc-------aaaaaaga-aatataccaattaacgctattggtgacc
tacaatttcacttccaggacaacaccaaaacatcaataaaggtattgcacactcctaaca
tagcctatgacttactcagtttgaatgaattggctgcagtagatatcacagcatgcttta
ccaaaaacgtcttagaacggtctgacggcactgtacttgcacctatcgtaaaatatggag
acttttactgggtatctaaaaagtacttgcttccatcaaatatctccgtacccaccatca
ataatgtccatacaagtgaaagtacacgcaaatatccttatcctttcattcatcgaatgc
ttgcgcatgccaatgcacagac-aattcgatactcacttaaaaataacaccatcacgtat
tttaacgaatcagatgtcgactggtctagtgctattgactatcaatgtcctgattgttta
atcggcaaaagcaccaaacacagacatatcaaaggttcacgactaaaataccaaaattca
tacgaaccctttcaatacctacatactgacatatttggtccagttcacaacctaccaaaa
agtgcaccatcctatttcatctcatttactgatg-agacaacaaaattccgttgggttta
tccattacacgaccgtcgcgaggactctatcctcgatgtttttactacgatactagcttt
tattaaaaaccagtttcaggccagtgtcttggttatacaaatggaccgtggttctgagta
tactaacagaactctccataaattccttgaaaaa-aaaaatggtataactccatgctata
caaccacagcggattcccgagcacatggagtcgctgaacggctaaaccgtaccttattag
atgactgccgtactcaactgcaatgtagtggtttaccgaaccatttatggttctctgcaa
tcgaattttctactattgtgagaaattcactagcttcacctaaaagcaaaaaatctgcaa
gacaacatgctggcttggcaggacttgatatcagtactttgttacctttcggtcaacctg
ttatcgtcaatgatcacaaccctaactccaaaatacatcctcgtggcatcccaggctacg
ctctacatccgtctcgaaactcttatggatatatcatctatcttccatccttaaagaaga
cagtagatacaactaactatgttattcttcagggcaaggaatccagattagatcaattca
attacgacgcactcactttcgatgaagacttaaaccgtttaactgcttcatatcattcgt
tcattgcgtcaaatgagatccaagaatccaatgatcttaacatagaatctgaccatgact
tccaatccgacattgaactacatcctgagcaaccgagaaatgtcctttcaaaagctgtga
gtccaaccgattccacacctccgtcaactcatactgaagattcgaaacgtgtttctaaaa
ccaatattcgcgcacccagagaagttgaccccaacatatctgaatctaatattcttccat
caaagaagagatctagcaccccccaaatttccaatatcgagagtaccggttcgggtggta
tgcataaattaaatgttcctttacttgctcccatgtcccaatctaacacacatgagtcgt
cgcacgccagtaaatctaaagatttcagacactcagactcgtacagtgaaaatgagacta
atcatacaaacgtaccaatatccagtacgggtggtaccaacaacaaaactgttccgcaga
taagtgaccaagagactgagaaaaggattatacaccgttcaccttcaatcgatgcttctc
caccggaaaataattcatcgcacaatattgttcctatcaaaacgccaactactgtttctg
aacagaataccgaggaatctatcatcgctgatctcccactccctgatctacctccagaat
ctcctaccgaattccctgacccatttaaagaactcccaccgataaattctcatcaaacta
attccagtttgggtggtattggtgactctaatgcctatactactatcaacagtaagaaaa
gatcattagaagataatgaaactgaaattaaggtatcacgagacacatggaatactaaga
atatgcgtagtttagaacctccgagatcgaagaaacgaattcacctgattgcagctgtaa
aagcagtaaaatcaatcaaaccaatacggacaaccttaagatacgatgaggcaatcacct
ataataaagatattaaagaaaaggaaaaatatatcgaagcataccacaaagaagtcaacc
aactattgaaaatgaatacttgggacactgacaaatattatgacagaaaagaaatagacc
ctaaaagagtaataaattcaatgtttatcttcaacaggaaacgtgacggtactcataaag
ctagatttgttgcaagaggtgatattcagcatcctgacacttacgactcaggcatgcaat
ccaataccgtacatcactatgcattaatgacatccctgtcacttgcattagacaataact
actatattacacaattagacatatcttcggcatatttgtatgcagacatcaaagaagaat
tatacataagacctccaccacatttaggaatgaatgataagttgatacgtttgaagaaat
cactttatggattgaaacaaagtggagcgaactggtacgaaactatcaaatcatacctga
taaaacagtgtggtatggaagaagttcgtggatggtcatgcgtatttaagaatagtcaag
taacaatttgcttattcgttgatgatatgatattgttcagcaaagacttaaatgcaaata
agaaaatcataacaacactcaagaaacaatacgatacaaagataataaatctgggtgaaa
gtgataacgaaattcagtacgacatacttggcttagaaatcaaatatcaaagaggtaaat
acatgaaattaggtatggaaaactcattaactgagaaaatacccaaattaaacgtacctt
tgaatccaaaaggaagaaaacttagcgctccaggtcaaccaggtctttatatagaccagg
atgaactagaaatagatgaagatgaatacaaagagaaggtacatgaaatgcaaaagttga
ttggtctagcttcatatgttggatataaatttagatttgacttactatactacatcaaca
cacttgctcaacatatactattcccctctaggcaagttttagacatgacatatgagttaa
tacaattcatgtgggacactagagataaacaactgatatggcacaaaaacaaacctaccg
agccagataataaactagtcgcaataagtgatgcttcatatggtaaccaaccatattaca
agtcacaaattggcaacatatatttacttaatggaaaggtaatt-ggaggaaagtccacc
aaggcttcattaacatgtacttcaactacggaagcagaaatacacgcgataagtgaatct
gtcccattattaaataacctcagtcaccttgtgcaagaacttaacaagaaaccaattact
aaaggattactaaccgacagtaaatctacaatcagtataattatatccaataatgaagag
aaatttagaaacagattttttggtactaaagcaatgagactaagagatgaagtatcagga
aatcatctgcacgtatgctatatcgaaaccaaaaagaatattgcagacgtaatgaccaaa
cctcttccgataaaaacattcaaactattaacaaacaaatggattcattagatctattac
attatgggtggtatgttggaataaaaatccactatcgtctatcaactaatagttatatta
tcaatatattatcatatacggtgttaagatgatgacataagttatgagaagctgtcatcg
atgttagaggaagctgaaacgcaaggattgataatgtaataggatcaatgaatataaaca
tataaaacggaatgaggaataatcgtaatattagtatgtagaaatatagattccattttg
aggattcctatatcctcgaggagaacttctagtatattctgtatacctaatattatagcc
tttatcaacaatggaatcccaacaattatctaattacccacatatatctca
>S288c_f387
tgttggaataaaaatccactatcgtctatcaactaatagttatattatcaatatattatc
atatacggtgttaagatgatgacataagttatgagaagctgtcatcgatgttagaggaag
ctgaaacgcaaggattgataatgtaataggatcaatgaatataaacatataaaacggaat
gaggaataatcgtaatattagtatgtagaaatatagattccattttgaggattcctatat
cctcgaggagaacttctagtatattctgtatacctaatattatagcctttatcaacaatg
gaatcccaacaattatctaattattcacccatttctcatggtagcgcctgtgcttcggtt
acttctaaggaagtccacacaaatcaagatccgttagacgtttcagcttccaaaacagaa
gaatgtgagaaggcttctactaaggctaactctcaacagacaacaacacctgcttcatca
gctgttccagagaacccccatcatgcctctcctcaacctgcttcagtaccac---ctcca
cagaatgggccgtacccacagcagtgcatgatgac------ccaaaaccaagccaatcca
tctggttggtcattttacggacacccatctatgattccgtatacaccttatcaaatgtcg
cctatgtactttccacctgggccacaatcacagtttccgcagtatccatcatcagttgga
acgcctctgagcactccatcacctgagtcaggtaatacatttactgattcatcctcagca
gactctgatatgacatccactaaaa--aatatgtcagacc--------------------
------------------------------------------------------------
----------------------------------accaccaatgttaacctcacctaatg
actttccaaattgggttaaaacatacatcaaa-tttttacaaaactcgaatctcggtggt
attattccgacagtaaacggaaaacccgtacgtcagatcactgatgatgaactcaccttc
ttgtataacacttttcaaatatttgctccctctcaattcctacctacctgggtcaaagac
atcctatccgttgattatacggatatcatgaaaattctttccaaaagtattgaaaaaatg
caatctgatacccaagaggcaaacgacattgtgaccctggcaaatttgcaatataatggc
agtacacctgcagatgcatttgaaacaaaagtcacaaacattatcgacagactgaacaat
aatggcattcatatcaataacaaggtcgcatgccaattaattatgagaggtctatctggc
gaatataaatttttacgctacacacgtcatcgacatctaaatatgacagtcgctgaactg
ttcttagatatccatgctatttatgaagaacaacagggatcgagaaacagcaaacctaat
tacaggagaaatctg--------------------------------------------a
gtgatgagaagaatgattctcgcagctatacgaatacaaccaaacccaaagttatagctc
ggaatcctcaaaaaacaaataattcgaaatcgaaaacagccagggctcacaatgtatcca
catctaataactctcccagcacggacaacgattccatcagtaaatcaactactgaaccga
ttcaattgaacaataagcacgaccttcaccttaggccaggaacttactgaatctacggta
aatcacactaatcattctgatgatgaactccctggacacctccttctcgattcaggagca
tcacgaacccttataagatctgctcatcacatacactcagcatcatctaatcctgacata
aacgtagttgatgctc-------aaaaaaga-aatataccaattaacgctattggtgacc
tacaatttcacttccaggacaacaccaaaacatcaataaaggtattgcacactcctaaca
tagcctatgacttactcagtttgaatgaattggctgcagtagatatcacagcatgcttta
ccaaaaacgtcttagaacgatctgacggcactgtacttgcacctatcgtacaatatggag
acttttactgggtatctaaaaggtacttgcttccatcaaatatctccgtacccaccatca
ataatgtccatacaagtgaaagtacacgcaaatatccttatcctttcattcatcgaatgc
ttgcgcatgccaatgcacagac-aattcgatactcacttaaaaataacaccatcacgtat
tttaacgaatcagatgtcgactggtctagtgctattgactatcaatgtcctgattgttta
atcggcaaaagcaccaaacacagacatatcaaaggttcacgactaaaataccaaaattca
tacgaaccctttcaatacctacatactgacatatttggtccagttcacaacctaccaaaa
agtgcaccatcctatttcatctcatttactgatg-agacaacaaaattccgttgggttta
tccattgcacgaccgtcgcgaggactctatcctcgatgtatttaccacgatactagcttt
cattaaaaaccaatttcaggccagtgtcttggttatacaaatggaccgtggttctgagta
tactaacagaactctccataaattccttg---aa-aaaaatggtataactccatgctata
caaccacagcggattcccgagcacatggagtcgctgaacggctcaaccgtaccttattag
atgactgccgtactcaactgcaatgtagtggtttaccgaaccatttatggttctctgcaa
tcgaattttctactattgtgagaaattcactagcttcacctaaaagcaaaaaatctgcaa
gccaacatgctggcttggcaggacttgatatcagtactttgttacctttcggtcaacctg
ttatcgtcaatgatcacaaccctaactccaaaatacatcctcgtggcatcccaggttacg
ctctacatccgtctcgaaactcttatggatatatcatctatcttccatccttaaagaaga
cagtagatacaactaactatgttattcttcagggcaaggaatccagattagatcaattca
attacgacgcactcactttcgatgaagacttaaaccgtttaactgcttcatatcattcgt
tcattgcgtcaaatgagatccaagaatccaatgatcttaacatagaatctgaccatgact
tccaatctgacattgaactacatcctgagcaaccgagaaatgtcctttcaaaagctgtga
gtccaaccgattccacacctccgtcaactcatactgaagattcaaaacctatatctgaaa
tcaatcttcgtgcacccagagaagttgaccccaacatatctgaatctaatattcttccat
caaagaagagatctagcaccccccaaatttccaatatcgagagtaccggttcgggtggta
tgcataaattaaatgttcctttacttgctcccatgtcccaatctaacacacatgagtcgt
cgcacgccagtaaatctaaagatttcagacactcagactcgtacagtaacaatgagacta
atcatacaaacgtaccaatatccagtacgggtggtaccaacaacaaaactgttccgcaga
taagcgaccaggagactgagaaaaggattatacaccgttcaccttcaatcgatgcttctc
caccggaaaataattcatcgcacaatattgttcctatcaaaacgccaactactgtttctg
aacagaataccgaggaatctattatcgctgatctcccacttcccgatccgcctccagaac
ctcctaccgaattatcagactcctttaaagaacttccaccgatcaattctcgtcaaacta
attccagtttgggtggtattggtgactctaatgcctatactactatcaacagtaagaaaa
gatcattagaagataatgaaactgaaattaaggtatcacgagacacatggaatactaaga
atatgcgtagtttagaacctccgagatcgaagaaacgaattcacctgattgcagctgtaa
aagcagtaaaatcaatcaaaccaatacgaacaaccttacgatacgatgaggcaatcacct
ataataaagatattaaagaaaaagaaaaatatatcgaagcataccacaaagaagtcaacc
aactgttgaagatgaaaacttgggacactgacagatattatgacagaaaagaaatagacc
ccaaaagagtaataaattcaatgtttatcttcaacaagaaacgtgacggaactcataaag
ctagatttgttgcaagaggtgacattcagcatcctgatacgtacgatacaggtatgcaat
ccaacactgtacatcattatgcgttgatgacatccctgtcacttgcattagacaataact
actatattacacaattagacatatcttcggcatatttgtatgcagacatcaaagaagaat
tatacataagacctccaccacatttaggaatgaatgataagttgatacgtttgaagaaat
cacattatggattgaaacaaagtggagcgaactggtacgaaactatcaaatcatacctga
taaaacagtgtggtatggaagaagttcgtggatggtcatgcgtatttaagaatagtcaag
taacaatttgcttattcgttgatgatatgatattgttcagcaaagacttaaatgcaaata
agaaaatcataacaacactcaagaaacaatacgatacaaagataataaatctgggtgaaa
gtgataacgaaattcagtacgacatacttggcttagaaatcaaatatcaaagaggtaaat
acatgaaattaggtatggaaaactcattaactgagaaaatacccaaattaaacgtacctt
tgaatccaaaaggaagaaaacttagcgctccaggtcaaccaggtctttatatagaccagg
atgaactagaaatagatgaagatgaatacaaagagaaggtacatgaaatgcaaaagttga
ttggtctagcttcatatgttggatataaatttagatttgacttactatactacatcaaca
cacttgctcaacatatactattcccctctaggcaagttttagacatgacatatgagttga
tacaattcatgtgggacactagagataaacaactgatatggcacaaaaacaaacctaccg
agccagataataaactagtcgcaataagtgatgcttcgtatggtaaccaaccatattaca
agtcacaaattggcaacatatatttacttaatggaaaggtaatt-ggaggaaagtccacc
aaggcttcattaacatgtacttcaactacggaagcagaaatacacgcgataagtgaatct
gtcccattattaaataacctcagtcaccttgtgcaagaacttaacaagaaaccaattact
aaaggattactaaccgacagtaaatctacaatcagtataattatatccaataatgaagag
aaatttagaaacagattttttggtactaaagcaatgagactaagagatgaagtatcagga
aatcatctgcacgtatgctatatcgaaaccaaaaagaatattgcagacgtaatgaccaaa
cctcttccgataaaaacattcaaactattaacaaacaaatggattcattagatctattac
attatgggtggtatgttggaataaaaatccactatcgtctatcaactaatagttatatta
tcaatatattatcatatacggtgttaagatgatgacataagttatgagaagctgtcatcg
atgttagaggaagctgaaacgcaaggattgataatgtaataggatcaatgaatataaaca
tataaaacggaatgaggaataatcgtaatattagtatgtagaaatatagattccattttg
aggattcctatatcctcgaggagaacttctagtatattctgtatacctaatattatagcc
tttatcaacaatggaatcccaacaattatctcaacattcacccatttctca
>S288c_f399a
tgttggaataaaaatccactatcgtctatcaactaatagttatattatcaatatattatc
atatacggtgttaagatgatgacataagttatgagaagctgtcatcgaggttagaggaag
ctgaagtgcaaggattgataatgtaataggat-aatg-----aaacatataaaacggaat
gaggaataatcgtaatattagtatgtagaaatatagattccattttgaggattcctatat
cctcgaggagaacttctagtatattctgtatacctaatattatagcctttatcaacaatg
gaatcccaacaattatctaattacccaaatatatctcatggtagcgcctgtgcttcggtt
acttctaaggaagtccacacaaatcaagatccgttagacgtttcagcttccaaaattcaa
gaatatgataaggcttccactaaggctaactctcaacagacaacaacacctgcttcatca
gctgttccagagaacctccatcatgcctctcctcaacctgcttcagtaccac---ctcca
cagaatgggccgtacccacagcagtgcatgatgac------ccaaaaccaagccaatcca
tctggttggtcattttacggacacccatctatgattccgtatacaccttatcaaatgtcg
cctatgtactttccacctgggccacaatcacagtttccgcagtatccatcatcagttgga
acgcctctgagcactccatcacctgagtcaggtaatacatttactgattcatcctcagcg
gactctgatatgacatccactaaaa--aatatgtcagacc--------------------
------------------------------------------------------------
----------------------------------accaccaatgttaacctcacctaatg
actttccaaattgggttaaaacatacatcaaa-tttttacaaaactcgaatctcggtggt
attattccgacagtaaacggaaaacccgtacgtcagatcactgatgatgaactcaccttc
ttgtataacacttttcaaatatttgctccctctcaattcctacctacctgggtcaaagac
atcctatccgttgattatacggatatcatgaaaattctttccaaaagtattgaaaaaatg
caatctgatacccaagaggcaaacgacattgtgaccctggcaaatttgcaatataatggc
agtacacctgcagatgcatttgaaacaaaagtcacaaacattatcgacagactgaacaat
aatggcattcatatcaataacaaggtcgcatgccaattaattatgagaggtctatctggc
gaatataaatttttacgctacacacgtcatcgacatctaaatatgacagtcgctgaactg
ttcttagatatccatgctatttatgaagaacaacagggatcgagaaacagcaaacctaat
tacaggagaaatccg--------------------------------------------a
gtgatgagaagaatgattctcgcagctatacgaatacaaccaaacccaaagttatagctc
ggaatcctcaaaaaacaaataattcgaaatcgaaaacagccagggctcacaatgtatcca
catctaataactctcccagcacggacaacgattccatcagtaaatcaactactgaaccga
ttcaattgaacaataagcacgaccttcatcttaggccagaaacttactgaatctacagta
aatcatactaatcattctgatgatgaactccctggacacctccttctcgattcaggagca
tcacgaacccttataagatctgctcatcacatacactcagcatcatctaatcctgacata
aacgtagttgatgctc-------aaaaaaga-aatataccaattaacgctattggtgacc
tacaatttcacttccaggacaacaccaaaacatcaataaaggtattgcacactcctaaca
tagcctatgacttactcagtttgaatgaattggctgcagtagatatcacagcatgcttta
ccaaaaacgtcttagaacggtctgacggcactgtacttgcacctatcgtaaaatatggag
acttttactgggtatctaaaaagtacttgcttccatcaaatatctccgtacccaccatca
ataatgtccatacaagtgaaagtacacgcaaatatccttatcctttcattcatcgaatgc
ttgcacatgccaatgcacagac-aattcgatactcacttaaaaataacaccatcacgtat
tttaacgaatcagatgtcgactggtctagtgctattgactatcaatgtcctgattgttta
atcggcaaaagcaccaaacacagacatatcaaaggttcacgactaaaataccaaaattca
tacgaaccctttcaatacctacatactgacatatttggtccagttcacaacctaccaaaa
agtgcaccatcctatttcatctcatttactgatg-agacaacaaaattccgttgggttta
tccattacacgaccgtcgcgaggactctatcctcgatgtttttactacgatactagcttt
tattaagaaccagtttcaggccagtgtcttggttatacaaatggaccgtggttctgagta
tactaacagaactctccataaattccttg---aa-aaaaatggtataactccatgctata
caaccacagcggattcccgagcacatggagtcgctgaacggctcaaccgtaccttattag
atgactgccgtactcaactgcaatgtagtggtttaccgaaccatttatggttctctgcaa
tcgaattttctactattgtgagaaattcactagcttcacctaaaagcaaaaaatctgcaa
gacaacatgctggcttggcaggacttgatatcagtactttgttacctttcggtcaacctg
ttatcgtcaatgatcacaaccctaactccaaaatacatcctcgtggcatcccaggctacg
ctctacatccgtctcgaaactcttatggatatatcatctatcttccatccttaaagaaga
cagtagatacaactaactatgttattcttcagggcaaggaatccagattagatcaattca
attacgacgcactcactttcgatgaagacttaaaccgtttaactgcttcatatcaatcgt
tcattgcgtcaaatgagatccaacaatccgatgatcttaacatagaatctgaccatgact
tccaatctgacatcgaactacatcctgagcaaccgagaaatgtcctttcaaaagctgtga
gtccaaccgattccacacctccgtcaactcatactgaagattcgaaacgtgtttctaaaa
ccaatattcgcgcacccagagaagttgaccccaacatatctgaatctaatattcttccat
caaagaagagatctagcaccccccaaatttccaatatcgagagtaccggttcgggtggta
tgcataaattaaatgttcctttacttgctcccatgtcccaatctaacacacatgagtcgt
cgcacgccagtaaatctaaagatttcagacactcagactcgtacagtgaaaatgagacta
atcatacaaacgtaccaatatccagtacgggtggtaccaacaacaaaactgttccgcaga
taagtgaccaagagactgagaaaaggattatacaccgttcaccttcaatcgatgcttctc
caccggaaaataattcatcgcacaatattgttcctatcaaaacgccaactactgtttctg
aacagaataccgaggaatctatcatcgctgatctcccactccctgatctacctccagaat
ctcctaccgaattccctgacccatttaaagaactcccaccgataaattctcatcaaacta
attccagtttgggtggtattggtgactctaatgcctatactactatcaacagtaagaaaa
gatcattagaagataatgaaactgaaattaaggtatcacgagacacatggaatactaaga
atatgcgtagtttagaacctccgagatcgaagaaacgaattcacctgattgcagctgtaa
aagcagtaaaatcaatcaaaccaatacggacaaccttaagatacgatgaggcaatcacct
ataataaagatattaaagaaaaggaaaaatatatcgaagcataccacaaagaagtcaacc
aactattgaaaatgaatacttgggacactgacaaatattatgacagaaaagaaatagacc
ctaaaagagtaataaattcaatgtttatcttcaacaggaaacgtgacggtactcataaag
ctagatttgttgcaagaggtgatattcagcatcctgacacttacgactcaggcatgcaat
ccaataccgtacatcactatgcattaatgacatccctgtcacttgcattagacaataact
actatattacacaattagacatatcttcggcatatttgtatgcagacatcaaagaagaat
tatacataagacctccaccacatttaggaatgaatgataagttgatacgtttgaagaaat
cactttatggattgaaacaaagtggagcgaactggtacgaaactatcaaatcatacctga
taaaacagtgtggtatggaagaagttcgtggatggtcatgcgtatttaagaatagtcaag
taacaatttgcttattcgttgatgatatgatattgttcagcaaagacttaaatgcaaata
agaaaatcataacaacactcaagaaacaatacgatacaaagataataaatctgggtgaaa
gtgataacgaaattcagtacgacatacttggcttagaaatcaaatatcaaagaggtaaat
acatgaaattaggtatggaaaactcattaactgagaaaatacccaaattaaacgtacctt
tgaatccaaaaggaagaaaacttagcgctccaggtcaaccaggtctttatatagaccagg
atgaactagaaatagatgaagatgaatacaaagagaaggtacatgaaatgcaaaagttga
ttggtctagcttcatatgttggatataaatttagatttgacttactatactacatcaaca
cacttgctcaacatatactattcccctctaggcaagttttagacatgacatatgagttaa
tacaattcatgtgggacactagagataaacaactgatatggcacaaaaacaaacctaccg
agccagataataaactagtcgcaataagtgatgcttcatatggtaaccaaccatattaca
agtcacaaattggcaacatatatttacttaatggaaaggtaatt-ggaggaaagtccacc
aaggcttcattaacatgtacttcaactacggaagcagaaatacacgcgataagtgaatct
gtcccattattaaataacctcagtcaccttgtgcaagaacttaacaagaaaccaattact
aaaggattactaaccgacagtaaatctacaatcagtataattatatccaataatgaagag
aaatttagaaacagattttttggtactaaagcaatgagactaagagatgaagtatcagga
aatcatctgcacgtatgctatatcgaaaccaaaaagaatattgcagacgtaatgaccaaa
cctcttccgataaaaacattcaaactattaacaaacaaatggattcattagatctattac
attatgggtggtatgttggaataaaaatccactatcgtctatcaactaatagttatatta
tcaatatattatcatatacggtgttaagatgatgacataagttatgagaagctgtcatcg
aggttagaggaagctgaagtgcaaggattgataatgtaataggat-aatg-----aaaca
tataaaacggaatgaggaataatcgtaatattagtatgtagaaatatagattccattttg
aggattcctatatcctcgaggagaacttctagtatattctgtatacctaatattatagcc
tttatcaacaatggaatcccaacaattatctaattacccaaatatatctca
>S288c_f399b
tgttggaataaaaatccactatcgtctatcaactaatagttatattatcaatatattatc
atatacggtgttaagatgatgacataagttatgagaagctgtcatcgaggttagaggaag
ctgaagtgcaaggattgataatgtaataggat-aatg-----aaacatataaaacggaat
gaggaataatcgtaatattagtatgtagaaatatagattccattttgaggattcctatat
cctcgaggagaacttctagtatattctgtatacctaatattatagcctttatcaacaatg
gaatcccaacaattatctaattacccaaatatatctcatggtagcgcctgtgcttcggtt
acttctaaggaagtccacacaaatcaagatccgttagacgtttcagcttccaaaattcaa
gaatatgataaggcttccactaaggctaactctcaacagacaacaacacctgcttcatca
gctgttccagagaacctccatcatgcctctcctcaacctgcttcagtaccac---ctcca
cagaatgggccgtacccacagcagtgcatgatgac------ccaaaaccaagccaatcca
tctggttggtcattttacggacacccatctatgattccgtatacaccttatcaaatgtcg
cctatgtactttccacctgggccacaatcacagtttccgcagtatccatcatcagttgga
acgcctctgagcactccatcacctgagtcaggtaatacatttactgattcatcctcagcg
gactctgatatgacatccactaaaa--aatatgtcagacc--------------------
------------------------------------------------------------
----------------------------------accaccaatgttaacctcacctaatg
actttccaaattgggttaaaacatacatcaaa-tttttacaaaactcgaatctcggtggt
attattccgacagtaaacggaaaacccgtacgtcagatcactgatgatgaactcaccttc
ttgtataacacttttcaaatatttgctccctctcaattcctacctacctgggtcaaagac
atcctatccgttgattatacggatatcatgaaaattctttccaaaagtattgaaaaaatg
caatctgatacccaagaggcaaacgacattgtgaccctggcaaatttgcaatataatggc
agtacacctgcagatgcatttgaaacaaaagtcacaaacattatcgacagactgaacaat
aatggcattcatatcaataacaaggtcgcatgccaattaattatgagaggtctatctggc
gaatataaatttttacgctacacacgtcatcgacatctaaatatgacagtcgctgaactg
ttcttagatatccatgctatttatgaagaacaacagggatcgagaaacagcaaacctaat
tacaggagaaatccg--------------------------------------------a
gtgatgagaagaatgattctcgcagctatacgaatacaaccaaacccaaagttatagctc
ggaatcctcaaaaaacaaataattcgaaatcgaaaacagccagggctcacaatgtatcca
catctaataactctcccagcacggacaacgattccatcagtaaatcaactactgaaccga
ttcaattgaacaataagcacgaccttcatcttaggccagaaacttactgaatctacagta
aatcatactaatcattctgatgatgaactccctggacacctccttctcgattcaggagca
tcacgaacccttataagatctgctcatcacatacactcagcatcatctaatcctgacata
aacgtagttgatgctc-------aaaaaaga-aatataccaattaacgctattggtgacc
tacaatttcacttccaggacaacaccaaaacatcaataaaggtattgcacactcctaaca
tagcctatgacttactcagtttgaatgaattggctgcagtagatatcacagcatgcttta
ccaaaaacgtcttagaacggtctgacggcactgtacttgcacctatcgtaaaatatggag
acttttactgggtatctaaaaagtacttgcttccatcaaatatctccgtacccaccatca
ataatgtccatacaagtgaaagtacacgcaaatatccttatcctttcattcatcgaatgc
ttgcacatgccaatgcacagac-aattcgatactcacttaaaaataacaccatcacgtat
tttaacgaatcagatgtcgactggtctagtgctattgactatcaatgtcctgattgttta
atcggcaaaagcaccaaacacagacatatcaaaggttcacgactaaaataccaaaattca
tacgaaccctttcaatacctacatactgacatatttggtccagttcacaacctaccaaaa
agtgcaccatcctatttcatctcatttactgatg-agacaacaaaattccgttgggttta
tccattacacgaccgtcgcgaggactctatcctcgatgtttttactacgatactagcttt
tattaagaaccagtttcaggccagtgtcttggttatacaaatggaccgtggttctgagta
tactaacagaactctccataaattccttg---aa-aaaaatggtataactccatgctata
caaccacagcggattcccgagcacatggagtcgctgaacggctcaaccgtaccttattag
atgactgccgtactcaactgcaatgtagtggtttaccgaaccatttatggttctctgcaa
tcgaattttctactattgtgagaaattcactagcttcacctaaaagcaaaaaatctgcaa
gacaacatgctggcttggcaggacttgatatcagtactttgttacctttcggtcaacctg
ttatcgtcaatgatcacaaccctaactccaaaatacatcctcgtggcatcccaggctacg
ctctacatccgtctcgaaactcttatggatatatcatctatcttccatccttaaagaaga
cagtagatacaactaactatgttattcttcagggcaaggaatccagattagatcaattca
attacgacgcactcactttcgatgaagacttaaaccgtttaactgcttcatatcaatcgt
tcattgcgtcaaatgagatccaacaatccgatgatcttaacatagaatctgaccatgact
tccaatctgacatcgaactacatcctgagcaaccgagaaatgtcctttcaaaagctgtga
gtccaaccgattccacacctccgtcaactcatactgaagattcgaaacgtgtttctaaaa
ccaatattcgcgcacccagagaagttgaccccaacatatctgaatctaatattcttccat
caaagaagagatctagcaccccccaaatttccaatatcgagagtaccggttcgggtggta
tgcataaattaaatgttcctttacttgctcccatgtcccaatctaacacacatgagtcgt
cgcacgccagtaaatctaaagatttcagacactcagactcgtacagtgaaaatgagacta
atcatacaaacgtaccaatatccagtacgggtggtaccaacaacaaaactgttccgcaga
taagtgaccaagagactgagaaaaggattatacaccgttcaccttcaatcgatgcttctc
caccggaaaataattcatcgcacaatattgttcctatcaaaacgccaactactgtttctg
aacagaataccgaggaatctatcatcgctgatctcccactccctgatctacctccagaat
ctcctaccgaattccctgacccatttaaagaactcccaccgataaattctcatcaaacta
attccagtttgggtggtattggtgactctaatgcctatactactatcaacagtaagaaaa
gatcattagaagataatgaaactgaaattaaggtatcacgagacacatggaatactaaga
atatgcgtagtttagaacctccgagatcgaagaaacgaattcacctgattgcagctgtaa
aagcagtaaaatcaatcaaaccaatacggacaaccttaagatacgatgaggcaatcacct
ataataaagatattaaagaaaaggaaaaatatatcgaagcataccacaaagaagtcaacc
aactattgaaaatgaatacttgggacactgacaaatattatgacagaaaagaaatagacc
ctaaaagagtaataaattcaatgtttatcttcaacaggaaacgtgacggtactcataaag
ctagatttgttgcaagaggtgatattcagcatcctgacacttacgactcaggcatgcaat
ccaataccgtacatcactatgcattaatgacatccctgtcacttgcattagacaataact
actatattacacaattagacatatcttcggcatatttgtatgcagacatcaaagaagaat
tatacataagacctccaccacatttaggaatgaatgataagttgatacgtttgaagaaat
cactttatggattgaaacaaagtggagcgaactggtacgaaactatcaaatcatacctga
taaaacagtgtggtatggaagaagttcgtggatggtcatgcgtatttaagaatagtcaag
taacaatttgcttattcgttgatgatatgatattgttcagcaaagacttaaatgcaaata
agaaaatcataacaacactcaagaaacaatacgatacaaagataataaatctgggtgaaa
gtgataacgaaattcagtacgacatacttggcttagaaatcaaatatcaaagaggtaaat
acatgaaattaggtatggaaaactcattaactgagaaaatacccaaattaaacgtacctt
tgaatccaaaaggaagaaaacttagcgctccaggtcaaccaggtctttatatagaccagg
atgaactagaaatagatgaagatgaatacaaagagaaggtacatgaaatgcaaaagttga
ttggtctagcttcatatgttggatataaatttagatttgacttactatactacatcaaca
cacttgctcaacatatactattcccctctaggcaagttttagacatgacatatgagttaa
tacaattcatgtgggacactagagataaacaactgatatggcacaaaaacaaacctaccg
agccagataataaactagtcgcaataagtgatgcttcatatggtaaccaaccatattaca
agtcacaaattggcaacatatatttacttaatggaaaggtaatt-ggaggaaagtccacc
aaggcttcattaacatgtacttcaactacggaagcagaaatacacgcgataagtgaatct
gtcccattattaaataacctcagtcaccttgtgcaagaacttaacaagaaaccaattact
aaaggattactaaccgacagtaaatctacaatcagtataattatatccaataatgaagag
aaatttagaaacagattttttggtactaaagcaatgagactaagagatgaagtatcagga
aatcatctgcacgtatgctatatcgaaaccaaaaagaatattgcagacgtaatgaccaaa
cctcttccgataaaaacattcaaactattaacaaacaaatggattcattagatctattac
attatgggtggtatgttggaataaaaatccactatcgtctatcaactaatagttatatta
tcaatatattatcatatacggtgttaagatgatgacataagttatgagaagctgtcatcg
aggttagaggaagctgaagtgcaaggattgataatgtaataggat-aatg-----aaaca
tataaaacggaatgaggaataatcgtaatattagtatgtagaaatatagattccattttg
aggattcctatatcctcgaggagaacttctagtatattctgtatacctaatattatagcc
tttatcaacaatggaatcccaacaattatctaattacccacatatatctca
>S288c_f400
tgttggaatagaaatcaactatcatctactaactagtatttacattactagtatattatc
atatacggtgttagaa-gatgacgcaaatgatgagaaatagtcatctaaattagtggaag
ctgaaacgcaaggattgataatgtaataggatcaatgaatataaacatataaaacggaat
gaggaataatcgtaatattagtatgtagaaatatagattccattttgaggattcctatat
cctcgaggagaacttctagtatattctgtatacctaatattatagcctttatcaacaatg
gaatcccaacaattatctcaacattcacatatttctcatggtagcgcctgtgcttcggtt
acttctaaggaagtccacacaaatcaagatccgttagacgtttcagcttccaaaacagaa
gaatgtgagaaggcttccactaaggctaactctcaacagacaacaacacctgcttcatca
gctgttccagagaacccccatcatgcctctcctcaacctgcttcagtaccac---ctcca
cagaatgggccgtacccacagcagtgcatgatgac------ccaaaaccaagccaatcca
tctggttggtcattttacggacacccatctatgattccgtatacaccttatcaaatgtcg
cctatgtactttccacctgggccacaatcacagtttccgcagtatccatcatcagttgga
acgcctctgagcactccatcacctgagtcaggtaatacatttactgattcatcctcagcg
gactctgatatgacatccactaaaa--aatatgtcagacc--------------------
------------------------------------------------------------
----------------------------------accaccaatgttaacctcacctaatg
actttccaaattgggttaaaacatacatcaaa-tttttacaaaactcgaatctcggtggt
attattccgacagtaaacggaaaacccgtacgtcagatcactgatgatgaactcaccttc
ttgtataacacttttcaaatatttgctccctctcaattcctacctacctgggtcaaagac
atcctatccgttgattatacggatatcatgaaaattctttccaaaagtattgaaaaaatg
caatctgatacccaagaggcaaacgacattgtgaccctggcaaatttgcaatataatggc
agtacacctgcagatgcatttgaaacaaaagtcacaaacattatcgacagactgaacaat
aatggcattcatatcaataacaaggtcgcatgccaattaattatgagaggtctatctggc
gaatataaatttttacgctacacacgtcatcgacatctaaatatgacagtcgctgaactg
ttcttagatatccatgctatttatgaagaacaacagggatcgagaaacagcaaacctaat
tacaggagaaatctg--------------------------------------------a
gtgatgagaagaatgattctcgcagctatacgaatacaaccaaacccaaagttatagctc
ggaatcctcaaaaaacaaataattcgaaatcgaaaacagccagggctcacaatgtatcca
catctaataactctcccagcacggacaacgattccatcagtaaatcaactactgaaccga
ttcaattgaacaataagcacgaccttcaccttaggccaggaacttactgaatctacggta
aatcacactaatcattctgatgatgaactccctggacacctccttctcgattcaggagca
tcacgaacccttataagatctgctcatcacatacactcagcatcatctaatcctgacata
aacgtagttgatgctc-------aaaaaaga-aatataccaattaacgctattggtgacc
tacaatttcacttccaggacaacaccaaaacatcaataaaggtattgcacactcctaaca
tagcctatgacttactcagtttgaatgaattggctgcagtagatatcacagcatgcttta
ccaaaaacgtcttagaacgatctgacggcactgtacttgcacctatcgtaaaatatggag
acttttactgggtatctaaaaagtacttgcttccatcaaatatctccgtacccaccatca
ataatgtccatacaagtgaaagtacacgcaaatatccttatcctttcattcatcgaatgc
ttgcacatgccaatgcacagac-aattcgatactcacttaaaaataacaccatcacgtat
tttaacgaatcagatgtcgactggtctagtgctattgactatcaatgtcctgattgttta
atcggcaaaagcaccaaacacagacatatcaaaggttcacgactaaaataccaaaattca
tacgaaccctttcaatacctacatactgacatatttggtccagttcacaacctaccaaaa
agtgcaccatcctatttcatctcatttactgatg-agacaacaaaattccgttgggttta
tccattacacgaccgtcgcgaggactctatcctcgatgtttttactacgatactagcttt
tattaagaaccagtttcaggccagtgtcttggttatacaaatggaccgtggttctgagta
tactaacagaactctccataaattccttg---aa-aaaaatggtataactccatgctata
caaccacagcggattcccgagcacatggagtcgctgaacggctcaaccgtaccttattag
atgactgccgtactcaactgcaatgtagtggtttaccgaaccatttatggttctctgcaa
tcgaattttctactattgtgagaaattcactagcttcacctaaaagcaaaaaatctgcaa
gacaacatgctggcttggcaggacttgatatcagtactttgttacctttcggtcaacctg
ttatcgtcaatgatcacaaccctaactccaaaatacatcctcgtggcatcccaggctacg
ctctacatccgtctcgaaactcttatggatatatcatctatcttccatccttaaagaaga
cagtagatacaactaactatgttattcttcagggcaaggaatccagattagatcaattca
attacgacgcactcactttcgatgaagacttaaaccgtttaactgcttcatatcaatcgt
tcattgcgtcaaatgagatccaacaatccgatgatcttaacatagaatctgaccatgact
tccaatctgacatcgaactacatcctgagcaaccgagaaatgtcctttcaaaagctgtga
gtccaaccgattccacacctccgtcaactcatactgaagattcgaaacgtgtttctaaaa
ccaatattcgcgcacccagagaagttgaccccaacatatctgaatctaatattcttccat
caaagaagagatctagcaccccccaaatttccaatatcgagagtaccggttcgggtggta
tgcataaattaaatgttcctttacttgctcccatgtcccaatctaacacacatgagtcgt
cgcacgccagtaaatctaaagatttcagacactcagactcgtacagtgaaaatgagacta
atcatacaaacgtaccaatatccagtacgggtggtaccaacaacaaaactgttccgcaga
taagtgaccaagagactgagaaaaggattatacaccgttcaccttcaatcgatgcttctc
caccggaaaataattcatcgcacaatattgttcctatcaaaacgccaactactgtttctg
aacagaataccgaggaatctatcatcgctgatctcccactccctgatctacctccagaat
ctcctaccgaattccctgacccatttaaagaactcccaccgataaattctcatcaaacta
attccagtttgggtggtattggtgactctaatgcctatactactatcaacagtaagaaaa
gatcattagaagataatgaaactgaaattaaggtatcacgagacacatggaatactaaga
atatgcgtagtttagaacctccgagatcgaagaaacgaattcacctgattgcagctgtaa
aagcagtaaaatcaatcaaaccaatacggacaaccttacgatacgatgaggcaatcacct
ataataaagatattaaagaaaaagaaaaatatatcgaggcataccacaaagaagtcaatc
aactgttgaagatgaaaacttgggacactgacgaatattatgacagaaaagaaatagacc
ctaaaagagtaataaactcaatgtttatcttcaacaagaaacgtgacggtactcataaag
ctagatttgttgcaagaggtgatattcagcatcctgacacttacgactcaggcatgcaat
ccaataccgtacatcactatgcattaatgacatccctgtcacttgcattagacaataact
actatattacacaattagacatatcttcggcatatttgtatgcagacatcaaagaagaat
tatacataagacctccaccacatttaggaatgaatgataagttgatacgtttgaagaaat
cactttatggattgaaacaaagtggagcgaactggtacgaaactatcaaatcatacctga
taaaacagtgtggtatggaagaagttcgtggatggtcatgcgtatttaagaatagtcaag
taacaatatgtttatttgttgacgacatgattttattcagcaaagacttaaatgcaaata
agaaaatcataacaacactcaagaaacaatacgatacaaagataataaatctgggtgaaa
gtgataacgaaattcagtacgacatacttggcttagaaatcaaatatcaaagaggtaaat
acatgaaattaggtatggaaaactcattaactgagaaaatacccaaattaaacgtacctt
tgaatccaaaaggaagaaaacttagcgctccaggtcaaccaggtctttatatagaccagg
atgaactagaaatagatgaagatgaatacaaagagaaggtacatgaaatgcaaaagttga
ttggtctagcttcatatgttggatataaatttagatttgacttactatactacatcaaca
cacttgctcaacatatactattcccctctaggcaagttttagacatgacatatgagttga
tacaattcatgtgggacactagagataaacaactgatatggcacaaaaacaaacctaccg
agccagataataaactagtcgcaataagtgatgcttcgtatggcaaccaaccgtattata
aatcacaaattggcaacatatatttacttaatggaaaggtaatt-ggaggaaagtccacc
aaggcttcattaacatgtacttcaactacggaagcagaaatacacgcgataagtgaatct
gtcccattattaaataatctaagttacctgatacaagaacttaacaagaaaccaattatt
aaaggcttacttactgatagtagatcaacgatcagtataattaagtctacaaatgaagag
aaatttagaaacagattttttggcacaaaggcaatgagacttagagatgaagtatcaggt
aataatttatacgtatactacatcgagaccaagaagaacattgctgatgtgatgacaaaa
cctcttccgataaaaacatttaaactattaactaacaaatggattcattagatctattac
attatgggtggtatgttggaatagaaatcaactatcatctactaactagtatttacatta
ctagtatattatcatatacggtgttagaa-gatgacgcaaatgatgagaaatagtcatct
aaattagtggaagctgaaacgcaaggattgataatgtaataggatcaatgaatataaaca
tataaaacggaatgaggaataatcgtaatattagtatgtagaaatatagattccattttg
aggattcctatatcctcgaggagaacttctagtatattctgtatacctaatattatagcc
tttatcaacaatggaatcccaacaattatctcaacattcacccatttctca
>S288c_f409
tgttggaataaaaatccactatcgtctatcaactaatagttatattatcaatatattatc
atatacggtgttaagatgatgacataagttatgagaagctgtcatcgaagttagaggaag
ctgaagtgcaaggattgataatgtaataggat-aatg-----aaacatataaaacggaat
gaggaataatcgtaatattagtatgtagaaatatagattccattttgaggattcctatat
ccttgaggagaacttctagtatattctgtatacctaatattatagcctttatcaacaatg
gaatcccaacaattatctcaacattcccccatttctcatggtagcgcctgtgcttcggtt
acttctaaagaagtccaaacaactcaagatccgttagacatttcagcttccaaaacagaa
gaatgtgagaaggtttccactcaggctaattctcaacagccaacaacacctctctcatct
gctgttccagagaaccatcatcatgcctctcctcaagctgctcaagtaccat---tgcca
caaaatgggccgtacccacagcagcgcatgatgaa------tacccaacaagccaatatt
tctggctggccagtatacgggcacccatccttgatgccgtatccaccttatcaaatgtca
cctatgtacgctccacctggggcacaatcacagtttacacaatatccacaatatgttgga
acacatttgaacaccccgtcacctgagtcaggtaattcatttcctgattcatcctcagca
aagtctaatatgacatccact--aatcaacatgtcagacc--------------------
------------------------------------------------------------
----------------------------------accgccaatcttaacctcacctaatg
actttctcaattgggttaaaatatacattaaattttt-acaaaattcgaatctcggtgat
attattccgacagcaacaagaaaagccgtacgtcagatgactgatgacgaactcaccttc
ttatgtcacacctttcaactatttgctccatctcaattcttacccccctgggttaaagac
atcttatctgttgattatacagatatcatgaaaattctttccaaaagcattaacaaaatg
cagtctgatactcaagaggtaaatgacattacgaccctagcaactttgcattataatgga
agtacacctgcagatgcatttgaagcagaagtcacaaacattcttgacagactaaacaac
aatggtattcctatcaataacaaggtagcatgccaattcattatgagaggtctatctggc
gagtacaaatttttacgctacgcacgtcatcgatgtatacatatgacagttgctgatctg
ttttcagacatacattctatgtatgaagaacaacaggaatcaaaacgtaataaatctact
tataggagaagtccg--------------------------------------------a
gtgatgagaagaaagactctcgcacctatacgaatacaaccaaacccaaatccataactc
ggaattcccaaaaaccaaataattcgcaatcaagaacagccagggctcataacgtatcca
catttaataactctcccggccctgataacgatctcataagaggatcgactactgaaccga
ttcaattgaagaatacacacgaccttcaccttaggccaggaacttactgaatctacggta
aatcacactaatcattctgatgataaactccctggacacctccttcttgattcaggagca
tcacgaacccttataagatctgctcatcacatacactcagcatcatctaatcctgacata
aacgtagttgatgctca-----aaaaag--a-aatataccaattaacgctattggtgacc
tacaatttcacttccaggacaacaccaaaacatcaataaaggtattgcacactcctaaca
tagcctatgacttactcagtttgaatgaattggctgcagtagatatcacagcatgcttta
ccaaaaacgtcttagaacgatctgacggcactgtacttgcacctatcgtaaaatatggag
acttttactgggtatctaaaaagtacttgcttccatcaaatatctccgtacccaccatca
ataatgtccatacaagtgaaagtacacgcaaatatccttatcctttcattcatcgaatgc
ttgcacatgccaatgcacagac-aattcgatactcacttaaaaataacaccatcacgtat
tttaacgaatcagatgtcgactggtctagtgctattgactatcaatgtcctgattgttta
atcggcaaaagcaccaaacacagacatatcaaaggttcacgactaaaataccaaaattca
tacgaaccctttcaatacctacatactgacatatttggtccagttcacaacctaccaaaa
agtgcaccatcctatttcatctcatttactgatg-agacaacaaaattccgttgggttta
tccattacacgaccgtcgcgaggactctatcctcgatgtttttactacgatactagcttt
tattaaaaaccagtttcaggccagtgtcttagttatacaaatggaccgtggttctgagta
tactaacagaactctccataaattccttg---aa-aaaaatggtataactccatgctata
caaccacagcggattcccgagcacatggagtcgctgaacggctaaaccgtaccttattag
atgactgccgtactcaactgcaatgtagtggtttaccgaaccatttatggttctctgcaa
tcgaattttctactattgtgagaaattcactagcttcacctaaaagcaaaaaatctgcaa
gacaacatgctggcttggcaggacttgatatcagtactttgttacctttcggtcaacctg
ttatcgtcaatgatcacaaccctaactccaaaatacatcctcgtggcatcccaggctacg
ctctacatccgtctcgaaactcttatggatatatcatctatcttccgtccttaaagaaga
cagtagatacaactaactatgttattcttcagggcaaggaatccagattagatcaattca
attacgacgcactcactttcgatgaagacttaaaccgtttaactgcttcatatcattcgt
tcattgcgtcaaatgagatccaacaatccaatgatcttaacatagaatctgaccatgact
tccaatctgacattgaactacatcctgagcaactgagaaatgtcctttcaaaagctgtga
gtccaaccgattccacacctccgtcaactcatactgaagattcgaaacgtgtttccaaaa
ccaatattcgcgcacccagagaagttgaccccaacatatctgaatctaatattcttccat
ctaagaagagatctagcaccccccaaatttccgatatcgagagtaccggttcgggtggta
tgcatagattagatgttcctttacttgctcccatgtcccaatctaacacacatgagtcgt
cgcacgccagtaaatctaaagatttcagacactcagactcgtacagtgacaatgagacta
atcatacaaacgtaccaatatccagtacgggtggtaccaataataaaactgttccgcaga
caagcgaacaggagactgagaaaaggatcatacaccgttcaccttcgatcgatacttcct
catcagaaagtaattcactacaccacgtcgttcctatcaaaacgtcagatacctgtccta
aggagaatacagaggaatctataattgctgatcttccacttcccgatctgcctccagaac
ctcctaccgaattatcagactcctttaaagaacttccaccgatcaattctcgtcaaacta
attccagtttgggtggtattggtgactctaatgcctatactactatcaacagtaagaaaa
gatcattagaagataatgaaactgaaattaaggtatcacgagacacatggaatactaaga
atatgcgtagtttagaacctccgagatcgaagaaacgaatccacctgattgcagctgtaa
aagcagtaaaatcaatcaaaccaatacgaacaaccttacgatacgatgaggcaatcacct
ataataaagatattaaagaaaaagaaaaatatatcgaggcataccacaaagaagtcaatc
aactgttgaagatgaaaacttgggacactgacaaatattatgacagaaaagaaatagacc
ctaaaagagtaataaattcaatgtttatcttcaacaggaaacgtgacggtactcataaag
ctagatttgttgcaagaggtgatattcagcatcctgacacttacgactcaggcatgcaat
ccaataccgtacatcactatgcattaatgacatccctgtcacttgcattagacaataact
actatattacacaattagacatatcttcggcatatttgtatgcagacatcaaagaagaat
tatacataagacctccaccacatttaggaatgaatgataagttgatacgtttgaagaaat
cactttatggattgaaacaaagtggagcgaactggtacgaaactatcaaatcatacctga
taaaacagtgtggtatggaagaagttcgtggatggtcatgcgtatttgaaaacagtcaag
tgacaatttgtttattcgtagatgatatggtactgtttagcaaaaatctaaattcaaaca
aaagaattatagacaagcttaagatgcaatacgacaccaagattataaatctaggcgaaa
gtgatgaggaaattcaatatgacattcttggcttggaaatcaaataccaaagaggtaaat
acatgaaattgggtatggaaaactcattaactgaaaaaatacccaaactaaacgtacctt
tgaacccaaaaggaaggaaacttagcgctccaggtcaaccaggtctatatatagaccagc
aagaactagagctagaagaagatgattacaaaatgaaggtacatgaaatgcaaaagctga
taggtctagcatcatatgttggatataaatttagatttgacctattatactacatcaaca
cacttgcacaacatatactatttccgtccaagcaagtgttagatatgacatatgaattga
tacagttcatatggaatacgagagataagcaattaatatggcacaaaagcaaacctgtta
agccaacaaataaattagttgttataagcgatgcatcgtatggtaaccaaccgtattata
aatcacaaattggcaacatatatttacttaatggaaaagtaatt-ggaggaaagtccacc
aaggcttcattaacatgtacttcaactacggaagcagaaatacacgcaataagtgaatct
gtcccattattaaataatctaagttacctgatacaagaactcgacaagaaaccaattacc
aaaggattactaaccgacagtaaatctacaatcagtataattatatccaataatgaagag
aaatttagaaacagattttttggtactaaagcaatgagactgagagatgaagtatcagga
aatcatctgcacgtatgctatatcgaaaccaaaaagaatattgcagacgtaatgaccaaa
cctcttccgataaaaacattcaaactattaacaaacaaatggattcattagatctattac
attatgggtggtatgttggaataaaaatccactatcgtctatcaactaatagttatatta
tcaatatattatcatatacggtgttaagatgatgacataagttatgagaagctgtcatcg
aagttagaggaagctgaagtgcaaggattgataatgtaataggat-aatg-----aaaca
tataaaacggaatgaggaataatcgtaatattagtatgtagaaatatagattccattttg
aggattcctatatccttgaggagaacttctagtatattctgtatacctaatattatagcc
tttatcaacaatggaatcccaacaattatctcaacattcccccatttctca
>S288c_f411
tgttggaataaaaatccactatcgtctatcaactaatagttatattatcaatatattatc
atatacggtgttaagatgatgacataagttatgagaagctgtcatcgatgttagaggaag
ctgaaacgcaaggattgataatgtaataggatcaatgaatataaacatataaaacggaat
gaggaataatcgtaatattagtatgtagaaatatagattccattttgaggattcctatat
cctcgaggagaacttctagtatattctgtatacctaatattatagcctttatcaacaatg
gaatcccaacaattatctaattacccacatatatctcatggtagcgcctgtgcttcggtt
acttctaaggaagtccacacaaatcaagatccgttagacgtttcagcttccaaaattcaa
gaatatgataaggcttccactaaggctaactctcaacagacaacaacacctgcttcatca
gctgttccagagaacccccatcatgcctctcctcaacctgcttcagtaccac---ctcca
cagaatgggccgtacccacagcagtgcatgatgac------ccaaaaccaagccaatcca
tctggttggtcattttacggacacccatctatgattccgtatacaccttatcaaatgtcg
cctatgtactttccacctgggccacaatcacagtttccgcagtatccatcatcagttgga
acgcctctgagcactccatcacctgagtcaggtaatacatttactgattcatcctcagcg
gactctgatatgacatccactaaaa--aatatgtcagacc--------------------
------------------------------------------------------------
----------------------------------accaccaatgttaacctcacctaatg
attttccaaattgggttaaaacatacatcaaa-tttttacaaaactcgaatctcggtggt
attattccgacagtaaacggaaaacccgtacgtcagatcactgatgatgaactcaccttc
ttgtataacacttttcaaatatttgctccctctcaattcctacctacctgggtcaaagac
atcctatccgttgattatacggatatcatgaaaattctttccaaaagtattgaaaaaatg
caatctgatacccaagaggcaaacgacattgtgaccctggcaaatttgcaatataatggc
agtacacctgcagatgcatttgaaacaaaagtcacaaacattatcgacagactgaacaat
aatggcattcatatcaataacaaggtcgcatgccaattaattatgagaggtctatctggc
gaatataaatttttacgctacacacgtcatcgacatctaaatatgacagtcgctgaactg
ttcttagatatccatgctatttatgaagaacaacagggatcgagaaacagcaaacctaat
tacaggagaaatccg--------------------------------------------a
gtgatgagaagaatgattctcgcagctatacgaatacaaccaaacccaaagttatagctc
ggaatcctcaaaaaacaaataattcgaaatcgaaaacagccagggctcacaatgtatcca
catctaataactctcccagcacggacaacgattccatcagtaaatcaactactgaaccga
ttcaattgaacaataagcacgaccttcatcttaggccagaaacttactgaatctacagta
aatcatactaatcattctgatgatgaactccctggacacctccttctcgattcaggagca
tcacgaacccttataagatctgctcatcacatacactcagcatcatctaatcctgacata
aacgtagttgatgctc-------aaaaaaga-aatataccaattaacgctattggtgacc
tacaatttcacttccaggacaacaccaaaacatcaataaaggtattgcacactcctaaca
tagcctatgacttactcagtttgaatgaattggctgcagtagatatcacagcatgcttta
ccaaaaacgtcttagaacggtctgacggcactgtacttgcacctatcgtaaaatatggag
acttttactgggtatctaaaaagtacttgcttccatcaaatatctccgtacccaccatca
ataatgtccatacaagtgaaagtacacgcaaatatccttatcctttcattcatcgaatgc
ttgcgcatgccaatgcacagac-aattcgatactcacttaaaaataacaccatcacgtat
tttaacgaatcagatgtcgactggtctagtgctattgactatcaatgtcctgattgttta
atcggcaaaagcaccaaacacagacatatcaaaggttcacgactaaaataccaaaattca
tacgaaccctttcaatacctacatactgacatatttggtccagttcacaacctaccaaaa
agtgcaccatcctatttcatctcatttactgatg-agacaacaaaattccgttgggttta
tccattacacgaccgtcgcgaggactctatcctcgatgtttttactacgatactagcttt
tattaagaaccagtttcaggccagtgtcttggttatacaaatggaccgtggttctgagta
tactaacagaactctccataaattccttg---aa-aaaaatggtataactccatgctata
caaccacagcggattcccgagcacatggagtcgctgaacggctcaaccgtaccttattag
atgactgccgtactcaactgcaatgtagtggtttaccgaaccatttatggttctctgcaa
tcgaattttctactattgtgagaaattcactagcttcacctaaaagcaaaaaatctgcaa
gacaacatgctggcttggcaggacttgatatcagtactttgttacctttcggtcaacctg
ttatcgtcaatgatcacaaccctaactccaaaatacatcctcgtggcatcccaggctacg
ctctacatccgtctcgaaactcttatggatatatcatctatcttccatccttaaagaaga
cagtagatacaactaactatgttattcttcagggcaaggaatccagattagatcaattca
attacgacgcactcactttcgatgaagacttaaaccgtttaactgcttcatatcaatcgt
tcattgcgtcaaatgagatccaacaatccgatgatcttaacatagaatctgaccatgact
tccaatctgacatcgaactacatcctgagcaaccgagaaatgtcctttcaaaagctgtga
gtccaaccgattccacacctccgtcaactcatactgaagattcgaaacgtgtttctaaaa
ccaatattcgcgcacccagagaagttgaccccaacatatctgaatctaatattcttccat
caaagaagagatctagcaccccccaaatttccaatatcgagagtaccggttcgggtggta
tgcataaattaaatgttcctttacttgctcccatgtcccaatctaacacacatgagtcgt
cgcacgccagtaaatctaaagatttcagacactcagactcgtacagtgaaaatgagacta
atcatacaaacgtaccaatatccagtacgggtggtaccaacaacaaaactgttccgcaga
taagtgaccaagagactgagaaaaggattatacaccgttcaccttcaatcgatgcttctc
caccggaaaataattcatcgcacaatattgttcctatcaaaacgccaactactgtttctg
aacagaataccgaggaatctatcatcgctgatctcccactccctgatctacctccagaat
ctcctaccgaattccctgacccatttaaagaactcccaccgatcaattctcgtcaaacta
attccagtttgggtggtattggtgactctaatgcctatactactatcaacagtaagaaaa
gatcattagaagataatgaaactgaaattaaggtatcacgagacacatggaatactaaga
atatgcgtagtttagaacctccgagatcgaagaaacgaattcacctgattgcagctgtaa
aagcagtaaaatcaatcaaaccaatacggacaaccttacgatacgatgaggcaatcacct
ataataaagatattaaagaaaaagaaaaatatatccaggcataccacaaagaagtcaatc
aactgttgaagatgaaaacttgggacactgacagatattatgacagaaaagaaatagacc
ccaaaagagtaataaattcaatgtttatctttaacaggaaacgtgacggtactcataaag
ctagatttgttgcaagaggtgatattcaacatcctgacacttacgacccaggcatgcaat
ccaataccgtacatcactatgcattaatgacatccctgtcacttgcattagacaataact
actatattacacaattagacatatcttcggcatatttgtatgcagacatcaaagaagaac
tatacataagacctccaccacatttaggaatgaatgataagttaatacgtttgaagaaat
cactttatggattgaaacaaagtggagcgaactggtacgaaactatcaaatcatacctga
taaaacagtgtggtatggaagaagttcgtggatggtcatgcgtatttaagaatagtcaag
taacaatttgcttattcgttgatgatatgatattgttcagcaaagacttaaatgcaaata
agaaaatcataacaacactcaagaaacaatacgatacaaagataataaatctgggtgaaa
gtgataacgaaattcagtacgacatacttggcttagaaatcaaatatcaaagaggtaaat
acatgaaattaggtatggaaaactcattaactgaaaaaatacccaaactaaacgtacctt
tgaacccaaaaggaaggaaacttagcgctccaggtcaaccaggtctatatatagaccagc
aagaactagagctagaagaagatgattacaaaatgaaggtacatgaaatgcaaaagctga
taggtctagcatcatatgttggatataaatttagatttgacctattatactacatcaaca
cacttgcacaacatatactatttccgtccaagcaagtgttagatatgacatatgaattga
tacagttcatatggaatacgagagataagcaattaatatggcacaaaagcaaacctgtta
agccaacaaataaattagttgttataagcgatgcatcgtatggtaaccaaccgtattata
aatcacaaattggcaacatatatttacttaatggaaaagtaatt-ggaggaaagtccacc
aaggcttcattaacatgtacttcaactacggaagcagaaatacacgcgataagtgaatct
gtcccattattaaataacctcagtcaccttgtgcaagaacttaacaagaaaccaattact
aaaggattactaaccgacagtaaatctacaatcagtataattatatccaataatgaagag
aaatttagaaacagattttttggtactaaagcaatgagactaagagatgaagtatcagga
aatcatctgcacgtatgctatatcgaaaccaaaaagaatattgcagacgtaatgaccaaa
cctcttccgataaaaacattcaaactattaacaaacaaatggattcattagatctattac
attatgggtggtatgttggaataaaaatccactatcgtctatcaactaatagttatatta
tcaatatattatcatatacggtgttaagatgatgacataagttatgagaagctgtcatcg
atgttagaggaagctgaaacgcaaggattgataatgtaataggatcaatgaatataaaca
tataaaacggaatgaggaataatcgtaatattagtatgtagaaatatagattccattttg
aggattcctatatcctcgaggagaacttctagtatattctgtatacctaatattatagcc
tttatcaacaatggaatcccaacaattatctaattacccacatatatctca
>S288c_f444
tgttggaataaaaatccactatcgtctatcaactaatagttatattatcaatatattatc
atatacggtgttaagatgatgacataagttatgagaagctgtcatcgaagttagaggaag
ctgaagtgcaaggattgataatgtaataggat-aatg-----aaacatataaaacggaat
gaggaataatcgtaatattagtatgtagaaatatagattccattttgaggattcctatat
cctcgaggagaacttctagtatattctgtatacctaatattatagcctttatcaacaatg
gaatcccaacaattatctaattacccacatatatctcatggtagcgcctgtgcttcggtt
acttctaaggaagtccacacaaatcaagatccgttagacgtttcagcttccaaaattcaa
gaatatgataaggcttccactaaggctaactctcaacagacaacaacacctgcttcatca
gctgttccagagaacccccatcatgcctctcctcaacctgcttcagtaccac---ctcca
cagaatgggccgtacccacagcagtgcatgatgac------ccaaaaccaagccaatcca
tctggttggtcattttacggacacccatctatgattccgtatacaccttatcaaatgtcg
cctatgtactttccacctgggccacaatcacagtttccgcagtatccatcatcagttgga
acgcctctgagcactccatcacctgagtcaggtaatacatttactgattcatcctcagcg
gactctgatatgacatccactaaaa--aatatgtcagacc--------------------
------------------------------------------------------------
----------------------------------accaccaatgttaacctcacctaatg
actttccaaattgggttaaaacatacatcaaa-tttttacaaaactcgaatctcggtggt
attattccgacagtaaacggaaaacccgtacgtccgatcactgatgatgaactcaccttc
ttgtataacgcttttcaaatatttgctccctctcaattcctacctacctgggtcaaagac
atcctatccgttgattatacggatatcatgaaaattctttccaaaagtattgaaaaaatg
caatctgatacccaagaggcaaacgacattgtgaccctggcaaatttgcaatataatggc
agtacacctgcagatgcatttgaaacaaaagtcacaaacattatcgacagactgaacaat
aatggcattcatatcaataacaaggtcgcatgtcaattaattatgagaggtctatctggc
gaatataaatttttacgctacacacgtcatcgacatctaaatatgacagtcgctgaactg
ttcttagatatccatgctatttatgaagaacaacagggatcgagaaacagcaaacctaat
tacaggagaaatccg--------------------------------------------a
gtgatgagaagaatgattctcgcagctatacgaatacaaccaaacccaaagttatagctc
ggaatcctcaaaaaacaaataattcgaaatcgaaaacagccagggctcacaatgtatcca
catctaataactctcccagcacggacaacgattccatcagtaaatcaactactgaaccga
ttcaattgaacaataagcacgaccttcatcttaggccagaaacttactgaatctacagta
aatcatactaatcattctgatgatgaactccctggacacctccttctcgattcaggagca
tcacgaacccttataagatctgctcatcacatacactcagcatcatctaatcctgacata
aacgtagttgatgctc-------aaaaaaga-aatataccaattaacgctattggtgacc
tacaatttcacttccaggacaacaccaaaacatcaataaaggtattgcacactcctaaca
tagcctatgacttactcagtttgaatgaattggctgcagtagatatcacagcatgcttta
ccaaaaacgtcttagaacgatctgacggcactgtacttgcacctatcgtaaaatatggag
acttttactgggtatctaaaaagtacttgcttccatcaaatatctccgtacccaccatca
ataatgtccatacaagtgaaagtacacgcaaatatccttatcctttcattcatcgaatgc
ttgcgcatgccaatgcacagac-aattcgatactcacttaaaaataacaccatcacgtat
tttaacgaatcagatgtcgactggtctagtgctattgactatcaatgtcctgattgttta
atcggcaaaagcaccaaacacagacatatcaaaggttcacgactaaaataccaaaattca
tacgaaccctttcaatacctacatactgacatatttggtccagttcacaacctaccaaaa
agtgcaccatcctatttcatctcatttactgatg-agacaacaaaattccgttgggttta
tccattacacgaccgtcgcgaggactctatcctcgatgtttttactacgatactagcttt
tattaaaaaccagtttcaggccagtgtcttggttatacaaatggaccgtggttctgagta
tactaacagaactctccataaattccttg---aa-aaaaatggtataactccatgctata
caaccacagcggattcccgagcacatggagtcgctgaacggctgaaccgtaccttattag
atgactgccgtactcaactgcaatgtagtggtttaccgaaccatttatggttctctgcaa
tcgaattttctactattgtgagaaattcactagcttcacctaaaagcaaaaaatctgcaa
gacaacatgctggcttggcaggacttgatatcagtactttgttacctttcggtcaacctg
ttatcgtcaatgatcacaaccctaactccaaaatacatcctcgtggcatcccaggctacg
ctctacatccgtctcgaaactcttatggatatatcatctatcttccatccttaaagaaga
cagtagatacaactaactatgttattcttcagggcaaggactccagattagatcaattca
attacgacgcactcactttcgatgaagacttaaaccgtttaactgcttcatatcaatcgt
tcattgcgtcaaatgagatccaacaatccaatgatcttaacatagaatcagaccatgact
ttcaatctgatattgaactatatcctgagcaaccgagaaatgtcctttcaaaagctgtga
gtccaaccgattccacacccccgtcaactcatactgaagattcgaaacgtgtttctaaaa
ccaatattcgcgcacccagagaagttgaccccaacatatctgaatctaatattcttccat
ctaagaagagatctagcaccccccaaatttccgatatcgagagtaccgattcgggtggta
tgcatagattagatgttcctttacttgctcccatgtcccaatctaacacacatgagtcgt
cgtacgccagtaaatctaaagatttcagacactcagactcgtacagtgacaatgagacta
atcatacaaacgtaccaatatccagtacgggtggtaccaataataaaactgttccgcaga
caagcgaacaggagactgagaaaaggattatacaccgttcaccttcgatcgatacttcct
catcagaaagtaattcactacaccatgtcgttcctatcaaaacgtcagatacttgtttta
aggaaaatacagaggaatctattatcgctgatcttccactccccgatctgcctccagaac
ctcctaccgaattatcagactcttttaaagaacttccaccgatcaattctcgtcaaacta
attccagtttgggtggtattggtgactctaatgcctatactactatcaacagtaagaaaa
gatcattagaagataatgaaactgaaattaaggtatcacgagacacatggaatactaaga
atatgcgtagtttagaacctccgagatcgaagaaacgaattcacctgattgcagctgtaa
aagcagtaaaatcaatcaaaccaatacgaacaaccttacgatacgatgaggcaatcacct
ataataaagatattaaagaaaaagaaaaatatatcgaggcataccacaaagaagtcaatc
aactgttgaagatgaaaacttgggacactgacaaatattatgacagaaaagaaatagacc
ctaaaagagtaataaattcaatgtttatcttcaacaggaaacgtgacggtactcataaag
ctagatttgttgcaagaggtgatattcagcatcctgacacttacgactcaggcatgcaat
ccaataccgtacatcactatgcattaatgacatccctgtcacttgcattagacaataact
actatattacacaattagacatatcttcggcatatttgtatgcagacatcaaagaagaat
tatacataagacctccaccacatttaggaatgaatgataagttgatacgtttgaagaaat
cactttatggattgaaacaaagtggagcgaactggtacgaaactatcaaatcatacctga
taaaacagtgtggtatggaagaagttcgtggatggtcatgcgtatttaagaatagtcaag
taacaatttgcttattcgttgatgatatgatattgttcagcaaggacttaaattcgaata
aaagaattatagcaaaactcaagatgcaatacgataccaagattataaatctaggtgaaa
gcgatgatgaaattcaatacgacatccttggcttagaaatcaaatatcaaagaggtaaat
acatgaaattaggtatggaaaactcattaactgagaaaatacccaaattaaacgtacctt
tgaatccaaacggaagaaaacttggtgccccaggccaaccaggtctctatataaaccagc
aagaactagagctagaagaagatgattacaaaatgaaggtacatgaaatgcaaaagctga
taggtctagcatcatatgttggatataaatttagatttgacctattatactacatcaaca
cacttgcacaacatatactatttccgtccaagcaagtgttagatatgacatatgaattga
tacagttcatatggaatacgagagataagcaattaatatggcacaaaagcaaacctgtta
agccaacaaataaattagttgttataagcgatgcctcgtatggtaaccaaccgtattata
aatcacaaattggcaacatatatttacttaatggaaaagtaatt-ggaggaaagtccacc
aaggcttcattaacatgtacttcaactacggaagcagaaatacacgcaataagtgaatct
gtcccattattaaataatctaagttacctgatacaagaactcgacaagaaaccaattacc
aaaggattactaaccgacagtaaatctacaatcagtataattatatccaataatgaagag
aaatttagaaacagattttttggtactaaagcaatgagactgagagatgaagtatcagga
aatcatctgcacgtatgctatatcgaaaccaaaaagaatattgcagacgtaatgaccaaa
cctcttccgataaaaacattcaaactattaacaaacaaatggattcattagatctattac
attatgggtggtatgttggaataaaaatccactatcgtctatcaactaatagttatatta
tcaatatattatcatatacggtgttaagatgatgacataagttatgagaagctgtcatcg
aagttagaggaagctgaagtgcaaggattgataatgtaataggat-aatg-----aaaca
tataaaacggaatgaggaataatcgtaatattagtatgtagaaatatagattccattttg
aggattcctatatcctcgaggagaacttctagtatattctgtatacctaatattatagcc
tttatcaacaatggaatcccaacaattatctaattacccacatatatctca
>S288c_f446
tgttggaataaaaatccactatcgtctatcaactaatagttatattatcaatatattatc
atatacggtgttaagatgatgacataagttatgagaagctgtcatcgaagttagaggaag
ctgaagtgcaaggattgataatgtaataggat-aatg-----aaacatataaaacggaat
gaggaataatcgtaatattagtatgtagaaatatagattccattttgaggattcctatat
ccttgaggagaacttctagtatattctgtatacctaatattatagcctttatcaacaatg
gaatcccaacaattatctcaacattccccgatttttcatggtagcgcctgtgcttcggtt
acttctaaagaagtccaaacaactcaagatccgttagacatttcagcttccaaaacagaa
gaatgtgagaaggtttccactcaggctaattctcaacagccaacaacacctccctcatct
gctgttccagagaaccatcatcatgcctctcctcaagctgctcaagtaccat---tgcca
caaaatgggccgtacccacagcagcgcatgatgaa------tacccaacaagccaatatt
tctggctggccagtatacgggcacccatccttgatgccgtatccaccttatcaaatgtca
cctatgtacgctccacctggggcacaatcacagtttacacaatatccacaatatgttgga
acacatttgaacaccccgtcacctgagtcaggtaattcatttcctgattcatcctcagca
aagtctaatatgacatccact--aatcaacatgtcagacc--------------------
------------------------------------------------------------
----------------------------------accgccaatcttaacctcacctaatg
actttctaaattgggttaaaatatacatcaaattttt-acaaaattcgaatctcggtgat
attattccgacagcaacaagaaaagccgtacgtcagatgactgatgacgaactcaccttc
ttatgtcacacctttcaactatttgctccatctcaattcttacccccctgggttaaagac
atcttatctgttgattatacagatatcatgaaaattctttccaaaagcattaacaaaatg
cagtctgatactcaagaggtaaatgacattacgaccctagcaactttgcattataatgga
agtacacctgcagatgcatttgaagcagaagtcacaaacattcttgacagactaaacaac
aatggcattcctatcaataacaaggtagcatgccaattcattatgagaggtctatctggc
gagtacaaatttttacgctacgcacgtcatcgatgtatacatatgacagttgctgatctg
ttttcagacatacattctatgtatgaagaacaacaggaatcaaaacgtaataaatctact
tataggagaagtccg--------------------------------------------a
gtgatgagaagaaagactctcgcacctatacgaatacaaccaaacccaaatccataactc
ggaattcccaaaaaccaaataattcgcaatcaagaacagccagggctcataacgtatcca
catttaataactctcccggccctgataacgatctcataagaggatcgactactgaaccga
ttcaattgaagaatacacacgaccttcaccttaggccaggaacttactgaatctacggta
aatcacactaatcattctgatgatgaactccctggacacctccttcttgattcaggagca
tcacgaacccttataagatctgctcatcacatacactcagcatcatctaatcctgacata
aacgtagttgatgctca-----aaaaag--a-aatataccaattaacgctattggtgacc
tacaatttcacttccaggacaacaccaaaacatcaataaaggtattgcacactcctaaca
tagcctatgacttactcagtttgaatgaattggctgcagtagatatcacagcatgcttta
ccaaaaacgtcttagaacgatctgacggcactgtacttgcacctatcgtaaaatatggag
acttttactgggtatctaaaaagtacttgcttccatcaaatatctccgtacccaccatca
ataatgtccatacaagtgaaagtacacgcaaatatccttatcctttcattcatcgaatgc
ttgcacatgccaatgcacagac-aattcgatactcacttaaaaataacaccatcacgtat
tttaacgaatcagatgtcgactggtctagtgctattgactatcaatgtcctgattgttta
atcggcaaaagcaccaaacacagacatatcaaaggttcacgactaaaataccaaaattca
tacgaaccctttcaatacctacatactgacatatttggtccagttcacaacctaccaaaa
agtgcaccatcctatttcatctcatttactgatg-agacaacaaaattccgttgggttta
tccattacacgaccgtcgcgaggactctatcctcgatgtttttactacgatactagcttt
tattaaaaaccagtttcaggccagtgtcttggttatacaaatggaccgtggttctgagta
tactaacagaactctccataaattccttg---aa-aaaaatggtataactccatgctata
caaccacagcggattcccgagcacatggagtcgctgaacggctaaaccgtaccttattag
atgactgccgtactcaactgcaatgtagtggtttaccgaaccatttatggttctctgcaa
tcgaattttctactattgtgagaaattcactagcttcacctaaaagcaaaaaatctgcaa
gacaacatgctggcttggcaggacttgatatcagtactttgttacctttcggtcaacctg
ttatcgtcaatgatcacaaccctaactccaaaatacatcctcgtggcatcccaggctacg
ctctacatccgtctcgaaactcttatggatatatcatctatcttccatccttaaagaaga
cagtagatacaactaactatgttattcttcagggcaaggaatccagattagatcaattca
attacgacgcactcactttcgatgaagacttaaaccgtttaactgcttcatatcaatcgt
tcattgcgtcaaatgagatccaacaatccaatgatcttaacatagaatcagaccatgact
ttcaatctgatattgaactatatcctgagcaaccgagaaatgtcctttcaaaagctgtga
gtccaaccgattccacacccccgtcaactcatactgaagattcgaaacgtgtttctaaaa
ccaatattcgcgcacccagagaagttgaccccaacatatctgaatctaatattcttccat
ctaagaagagatctagcaccccccaaatttccgatatcgagagtaccgattcgggtggta
tgcatagattagatgttcctttacttgctcccatgtcccaatctaacacacatgagtcgt
cgtacgccagtaaatctaaagatttcagacactcagactcgtacagtgacaatgagacta
atcatacaaacgtaccaatatccagtacgggtggtaccaataataaaactgttccgcaga
caagcgaacaggagactgagaaaaggattatacaccgttcaccttcgatcgatacttcct
catcagaaagtaattcactacaccacgtcgttcctatcaaaacgtcagatacctgtccta
aggagaatacagaggaatctataattgctgatcttccacttcccgatctgcctccagaac
ctcctaccgaattatcagactcctttaaggaacttccaccgatcaattctcgtcaaacta
attccagtttgggtggtattggtgactctaatgcctatactactatcaacagtaagaaaa
gatcattagaagataatgaaactgaaattaaggtatcacgagacacatggaatactaaga
atatgcgtagtttagaacctccgagatcgaagaaacgaattcacctgattgcagctgtaa
aagcagtaaaatcaatcaaaccaatacgaacaaccttacgatacgatgaggcaatcacct
ataataaagatattaaagaaaaagaaaaatatatcgaggcataccacaaagaagtcaatc
aactgttgaagatgaaaacttgggacactgacaaatattatgacagaaaagaaatagacc
ctaaaagagtaataaattcaatgtttatcttcaacaggaaacgtgacggtactcataaag
ctagatttgttgcaagaggtgatattcagcatcctgacacttacgactcaggcatgcaat
ccaataccgtacatcactatgcattaatgacatccctgtcacttgcattagacaataact
accatattacacaattagacatatcttcggcatatttgtatgcagacatcaaagaagaat
tatacataagacctccaccacatttaggaatgaatgataagttgatacgtttgaagaaat
cactttatggattgaaacaaagtggagcgaactggtacgaaactatcaaatcatacctga
taaaacaatgtggtatggaagaagttcgtggatggtcatgcgtatttaaaaacagtcaag
tgacaatttgtttattcgtagatgatatggtattgtttagcaaaaatctaaattcaaaca
aaagaattatagacaagcttaagatgcaatacgacaccaagattataaatctaggcgaaa
gtgatgaggaaattcaatatgacattcttggcttggaaatcaaataccaaagaggtaaat
acatgaaattgggtatggaaaactcattaactgaaaaaatacccaaactaaacgtacctt
tgaacccaaaaggaaggaaacttagcgctccaggtcaaccaggtctatatatagaccagc
aagaactagagctagaagaagatgattacaaaatgaaggtacatgaaatgcaaaagctga
taggtctagcatcatatgttggatataaatttagatttgacctattatactacatcaaca
cacttgcacaacatatactatttccgtccaagcaagtgttagatatgacatatgaattga
tacagttcatatggaatacgagagataagcaattaatatggcacaaaagcaaacctgtta
agccaacaaataaattagttgttataagcgatgcctcgtatggtaaccaaccgtattata
aatcacaaattggcaacatatatttacttaatggaaaagtaatt-ggaggaaagtccacc
aaggcttcattaacatgtacttcaaccacggaagcagaaatacacgcaataagtgaatct
gtcccattattaaataatctaagttacctgatacaagaactcgacaagaaaccaattacc
aaaggattactaaccgacagtaaatctacaatcagtataattatatccaataatgaagag
aaatttagaaacagattttttggtactaaagcaatgagactgagagatgaagtatcagga
aatcatctgcacgtatgctatatcgaaaccaaaaagaatattgcagacgtaatgaccaaa
cctcttccgataaaaacattcaaactattaacaaacaaatggattcattagatctattac
attatgggtggtatgttggaataaaaatccactatcgtctatcaactaatagttatatta
tcaatatattatcatatacggtgttaagatgatgacataagttatgagaagctgtcatcg
aagttagaggaagctgaagtgcaaggattgataatgtaataggat-aatg-----aaaca
tataaaacggaatgaggaataatcgtaatattagtatgtagaaatatagattccattttg
aggattcctatatccttgaggagaacttctagtatattctgtatacctaatattatagcc
tttatcaacaatggaatcccaacaattatctcaacattcccccatttctca
>S288c_f467a
tgttggaatagaaatcaactatcatctactaactagtatttacattactagtatattatc
atatacggtgttagaa-gatgacgcaaatgatgagaaatagtcatctaaattagtggaag
ctgaaacgcaaggattgataatgtaataggatcaatgaatataaacatataaaatgatga
taataatatttatagaat---tgtgtagaattgcagattcccttttatggattcctaaat
ccttgaggagaacttctagtatattctgtatacctaatattatagcctttatcaacaatg
gaatcccaacaattatctcaacattcacatatttctcatggtagcgcctgtgcttcggtt
acttctaaggaagtccacacaaatcaagatccgttagacgtttcagcttccaaaacagaa
gaatgtgagaaggcttccactaaggctaactctcaacagacaacaacacctgcttcatca
gctgttccagagaacccccatcatgcctctcctcaaactgctcagtcacatt---cacca
cagaatgggccgtacccacagcagtgcatgatgac------ccaaaaccaagccaatcca
tctggttggtcattttacggacacccatctatgattccgtatacaccttatcaaatgtcg
cctatgtactttccacctgggccacaatcacagtttccgcagtatccatcatcagttgga
acgcctctgagcactccatcacctgagtcaggtaatacatttactgattcatcctcagcg
gactctgatatgacatccactaaaa--aatatgtcagacc--------------------
------------------------------------------------------------
----------------------------------accaccaatgttaacctcacctaatg
actttccaaattgggttaaaacatacatcaaa-tttttacaaaactcgaatctcggtggt
attattccgacagtaaacggaaaacccgtacgtcagatcactgatgatgaactcaccttc
ttgtataacacttttcaaatatttgctccctctcaattcctacctacctgggtcaaagac
atcctatccgttgattatacggatatcatgaaaattctttccaaaagtattgaaaaaatg
caatctgatacccaagaggcaaacgacattgtgaccctggcaaatttgcaatataatggc
agtacacctgcagatgcatttgaaacaaaagtcacaaacattatcgacagactgaacaat
aatggcattcatatcaataacaaggtcgcatgccaattaattatgagaggtctatctggc
gaatataaatttttacgctacacacgtcatcgacatctaaatatgacagtcgctgaactg
ttcttagatatccatgctatttatgaagaacaacagggatcgagaaacagtaaacctaat
tacaggagaaatccg--------------------------------------------a
gtgatgagaagaatgattctcgcagctatacgaatacaaccaaacccaaagttatagctc
ggaatcctcaaaaaacaaataattcgaaatcgaaaacagccagggctcacaatgtatcca
catctaataactctcccagcacggacaacgattccatcagtaaatcaactactgaaccga
ttcaattgaacaataagcacgaccttcatcttaggccagaaacttactgaatctacagta
aatcatactaatcattctgatgatgaactccctggacacctccttctcgattcaggagca
tcacgaacccttataagatctgctcatcacatacactcagcatcatctaatcctgacata
aacgtagttgatgctc-------aaaaaaga-aatataccaattaacgctattggtgacc
tacaatttcacttccaggacaacaccaaaacatcaataaaggtattgcacactcctaaca
tagcctatgacttactcagtttgaatgaattggctgcagtagatatcacagcatgcttta
ccaaaaacgtcttagaacggtctgacggcactgtacttgcacctatcgtaaaatatggag
acttttactgggtatctaaaaagtacttgcttccatcaaatatctccgtacccaccatca
ataatgtccatacaagtgaaagtacacgcaaatatccttatcctttcattcatcgaatgc
ttgcgcatgccaatgcacagac-aattcgatactcacttaaaaataacaccatcacgtat
tttaacgaatcagatgtcgactggtctagtgctattgactatcaatgtcctgattgttta
atcggcaaaagcaccaaacacagacatatcaaaggttcacgactaaaataccaaaattca
tacgaaccctttcaatacctacatactgacatatttggtccagttcacaacctaccaaaa
agtgcaccatcctatttcatctcatttactgatg-agacaacaaaattccgttgggttta
tccattacacgaccgtcgcgaggactctatcctcgatgtttttactacgatactagcttt
tattaagaaccagtttcaggccagtgtcttggttatacaaatggaccgtggttctgagta
tactaacagaactctccataaattccttg---aa-aaaaatggtataactccatgctata
caaccacagcggattcccgagcacatggagtcgctgaacggctcaaccgtaccttattag
atgactgccgtactcaactgcaatgtagtggtttaccgaaccatttatggttctctgcaa
tcgaattttctactattgtgagaaattcactagcttcacctaaaagcaaaaaatctgcaa
gacaacatgctggcttggcaggacttgatatcagtactttgttacctttcggtcaacctg
ttatcgtcaatgatcacaaccctaactccaaaatacatcctcgtggcatcccaggctacg
ctctacatccgtctcgaaactcttatggatatatcatctatcttccatccttaaagaaga
cagtagatacaactaactatgttattcttcagggcaaggaatccagattagatcaattca
attacgacgcactcactttcgatgaagacttaaaccgtttaactgcttcatatcaatcgt
tcattgcgtcaaatgagatccaacaatccgatgatcttaacatagaatctgaccatgact
tccaatctgacatcgaactacatcctgagcaaccgagaaatgtcctttcaaaagctgtga
gtccaaccgattccacacctccgtcaactcatactgaagattcgaaacgtgtttctaaaa
ccaatattcgcgcacccagagaagttgaccccaacatatctgaatctaatattcttccat
caaagaagagatctagcaccccccaaatttccaatatcgagagtaccggttcgggtggta
tgcataaattaaatgttcctttacttgctcccatgtcccaatctaacacacatgagtcgt
cgcacgccagtaaatctaaagatttcagacactcagactcgtacagtgaaaatgagacta
atcatacaaacgtaccaatatccagtacgggtggtaccaacaacaaaactgttccgcaga
taagtgaccaagagactgagaaaaggattatacaccgttcaccttcaatcgatgcttctc
caccggaaaataattcatcgcacaatattgttcctatcaaaacgccaactactgtttctg
aacagaataccgaggaatctatcatcgctgatctcccactccctgatctacctccagaat
ctcctaccgaattccctgacccatttaaagaactcccaccgatcaattctcgtcaaacta
attccagtttgggtggtattggtgactctaatgcctatactactatcaacagtaagaaaa
gatcattagaagataatgaaactgaaattaaggtatcacgagacacatggaatactaaga
atatgcgtagtttagaacctccgagatcgaagaaacgaattcacctgattgcagctgtaa
aagcagtaaaatcaatcaaaccaatacggacaaccttacgatacgatgaggcaatcacct
ataataaagatattaaagaaaaagaaaaatatatcgaggcataccacaaagaagtcaatc
aactgttgaagatgaaaacttgggacactgacgaatattatgacagaaaagaaatagacc
ctaaaagagtaataaactcaatgtttatcttcaacaagaaacgtgacggtactcataaag
ctagatttgttgcaagaggtgatattcagcatcctgacacttacgactcaggcatgcaat
ccaataccgtacatcactatgcattaatgacatccctgtcacttgcattagacaataact
actatattacacaattagacatatcttcggcatatttgtatgcagacatcaaagaagaat
tatacataagacctccaccacatttaggaatgaatgataagttgatacgtttgaagaaat
cactttatggattgaaacaaagtggagcgaactggtacgaaactatcaaatcatacctga
tacaacaatgtggtatggaagaagttcgtggatggtcatgcgtatttaaaaacagtcaag
tgacaatttgtttattcgtagatgatatggtattgtttagcaaaaatctaaattcaaaca
aaagaattatagagaagcttaagatgcaatacgacaccaagattataaatctaggcgaaa
gtgatgaggaaattcaatatgacattcttggcttggaaatcaaataccaaagaggtaaat
acatgaaattgggtatggaaaactcattaactgaaaaaatacccaaactaaacgtacctt
taaacccaaaaggaaggaaacttagtgctccaggtcaaccaggtctatatatagaccagc
aagaactagagctagaagaagatgattacaaaatgaaggtacatgaaatgcaaaagctga
taggtctagcatcatatgttggatataaatttagatttgacctattatactacatcaaca
cacttgcacaacatatactatttccgtccaagcaagtgttagatatgacatatgaattga
tacagttcatatggaatacgagagataagcaattaatatggcacaaaagcaaacctgtta
agccaacaaataaattagttgttataagcgatgcctcgtatggcaaccaaccgtattata
aatcacaaattggcaacatatatttacttaatggaaaggtaatt-ggaggaaagtccacc
aaggcttcattaacatgtacttcaactacggaagcagaaatacacgcgataagtgaatct
gtcccattattaaataatctaagttacctgatacaagaacttgacaagaaaccaattacc
aaaggattactaaccgacagtaaatctacaatcagtataattatatccaataatgaagag
aaatttaggaacagattttttggtactaaagcaatgagattgagagatgaagtatcagga
aatcatctgcacgtatgctatatcgaaaccaaaaagaatattgcagacgtaatgaccaaa
cctcttccgataaaaacattcaaactattaacaaacaaatggattcattagatctattac
attatgggtggtatgttggaataaaaatccactatcgtctatcaactaatagttatatta
tcaatatattatcatatacggtgttaagatgatgacataagttatgagaagctgtcatcg
aagttagaggaagctgaaacgcaaggattgataatgtaataggatcaatgaatataaaca
tataaaacggaatgaggaataatcgtaatattagtatgtagaaatatagattccattttg
aggattcctatatcctcgaggagaacttctagtatattctgtatacctaatattatagcc
tttatcaacaatggaatcccaacaattatctcaacattcacatatttctca
>S288c_f467b
tgttggaataaaaatccactatcgtctatcaactaatagttatattatcaatatattatc
atatacggtgttaagatgatgacataagttatgagaagctgtcatcgaagttagaggaag
ctgaaacgcaaggattgataatgtaataggatcaatgaatataaacatataaaacggaat
gaggaataatcgtaatattagtatgtagaaatatagattccattttgaggattcctatat
cctcgaggagaacttctagtatattctgtatacctaatattatagcctttatcaacaatg
gaatcccaacaattatctcaacattcacatatttctcatggtagcgcctgtgcttcggtt
acttctaaggaagtccacacaaatcaagatccgttagacgtttcagcttccaaaacagaa
gaatgtgagaaggcttccactaaggctaactctcaacagacaacaacacctgcttcatca
gctgttccagagaacccccatcatgcctctcctcaacctgcttcagtaccac---ctcca
cagaatgggccgtacccacagcagtgcatgatgac------ccaaaaccaagccaatcca
tctggttggtcattttacggacacccatctatgattccgtatacaccttatcaaatgtcg
cctatgtactttccacctgggccacaatcacagtttccgcagtatccatcatcagttgga
acgcctctgagcactccatcacctgagtcaggtaatacatttactgattcatcctcagcg
gactctgatatgacatccactaaaa--aatatgtcagacc--------------------
------------------------------------------------------------
----------------------------------accaccaatgttaacctcacctaatg
actttccaaattgggttaaaacatacatcaaa-tttttacaaaactcgaatctcggtggt
attattccgacagtaaacggaaaacccgtacgtcagatcactgatgatgaactcaccttc
ttgtataacacttttcaaatatttgctccctctcaattcctacctacctgggtcaaagac
atcctatccgttgattatacggatatcatgaaaattctttccaaaagtattgaaaaaatg
caatctgatacccaagaggcaaacgacattgtgaccctggcaaatttgcaatataatggc
agtacacctgcagatgcatttgaaacaaaagtcacaaacattatcgacagactgaacaat
aatggcattcatatcaataacaaggtcgcatgccaattaattatgagaggtctatctggc
gaatataaatttttacgctacacacgtcatcgacatctaaatatgacagtcgctgaactg
ttcttagatatccatgctatttatgaagaacaacagggatcgagaaacagcaaacctaat
tacaggagaaatctg--------------------------------------------a
gtgatgagaagaatgattctcgcagctatacgaatacaaccaaacccaaagttatagctc
ggaatcctcaaaaaacaaataattcgaaatcgaaaacagccagggctcacaatgtatcca
catctaataactctcccagcacggacaacgattccatcagtaaatcaactactgaaccga
ttcaattgaacaataagcacgaccttcaccttaggccaggaacttactgaatctacggta
aatcacactaatcattctgatgatgaactccctggacacctccttctcgattcaggagca
tcacgaacccttataagatctgctcatcacatacactcagcatcatctaatcctgacata
aacgtagttgatgctc-------aaaaaaga-aatataccaattaacgctattggtgacc
tacaatttcacttccaggacaacaccaaaacatcaataaaggtattgcacactcctaaca
tagcctatgacttactcagtttgaatgaattggctgcagtagatatcacagcatgcttta
ccaaaaacgtcttagaacgatctgacggcactgtacttgcacctatcgtacaatatggag
acttttactgggtatctaaaaggtacttgcttccatcaaatatctccgtacccaccatca
ataatgtccatacaagtgaaagtacacgcaaatatccttatcctttcattcatcgaatgc
ttgcgcatgccaatgcacagac-aattcgatactcacttaaaaataacaccatcacgtat
tttaacgaatcagatgtcgactggtctagtgctattgactatcaatgtcctgattgttta
atcggcaaaagcaccaaacacagacatatcaaaggttcacgactaaaataccaaaattca
tacgaaccctttcaatacctacatactgacatatttggtccagttcacaacctaccaaaa
agtgcaccatcctatttcatctcatttactgatg-agacaacaaaattccgttgggttta
tccattacacgaccgtcgcgaggactctatcctcgatgtttttactacgatactagcttt
tattaagaaccagtttcaggccagtgtcttggttatacaaatggaccgtggttctgagta
tactaacagaactctccataaattccttg---aa-aaaaatggtataactccatgctata
caaccacagcggattcccgagcacatggagtcgctgaacggctcaaccgtaccttattag
atgactgccgtactcaactgcaatgtagtggtttaccgaaccatttatggttctctgcaa
tcgaattttctactattgtgagaaattcactagcttcacctaaaagcaaaaaatctgcaa
gacaacatgctggcttggcaggacttgatatcagtactttgttacctttcggtcaacctg
ttatcgtcaatgatcacaaccctaactccaaaatacatcctcgtggcatcccaggttacg
ctctacatccgtctcgaaactcttatggatatatcatctatcttccatccttaaagaaga
cagtagatacaactaactatgttattcttcagggcaaggaatccagattagatcaattca
attacgacgcactcactttcgatgaagacttaaaccgtttaactgcttcatatcaatcgt
tcattgcgtcaaatgagatccaagaatccaatgatcttaacatagaatctgaccatgact
tccaatctgacattgaactacatcctgagcaaccgagaaatgtcctttcaaaagctgtga
gtccaaccgattccacacctccgtcaactcatactgaagattcgaaacgtgtttctaaaa
ccaatattcgcgcacccagagaagttgaccccaacatatctgaatctaatattcttccat
caaagaagagatctagcaccccccaaatttccaatatcgagagtaccggttcgggtggta
tgcataaattaaatgttcctttacttgctcccatgtcccaatctaacacacatgagtcgt
cgcacgccagtaaatctaaagatttcagacactcagactcgtacagtgaaaatgagacta
atcatacaaacgtaccaatatccagtacgggtggtaccaacaacaaaactgttccgcaga
taagtgaccaagagactgagaaaaggattatacaccgttcaccttcaatcgatgcttctc
caccggaaaataattcatcgcacaatattgttcctatcaaaacgccaactactgtttctg
aacagaataccgaggaatctatcatcgctgatctcccactccctgatctacctccagaat
ctcctaccgaattccctgacccatttaaagaactcccaccgataaattctcatcaaacta
attccagtttgggtggtattggtgactctaatgcctatactactatcaacagtaagaaaa
gatcattagaagataatgaaactgaaattaaggtatcacgagacacatggaatactaaga
atatgcgtagtttagaacctccgagatcgaagaaacgaattcacctgattgcagctgtaa
aagcagtaaaatcaatcaaaccaatacggacaaccttacgatacgatgaggcaatcacct
ataataaagatattaaagaaaaagaaaaatatatcgaggcataccacaaagaagtcaatc
aactgttgaagatgaaaacttgggacactgacgaatattatgacagaaaagaaatagacc
ctaaaagagtaataaactcaatgtttatcttcaacaagaaacgtgacggtactcataaag
ctagatttgttgcaagaggtgacattcagcatcctgatacgtacgatacaggtatgcaat
ccaacactgtacatcattatgcgttgatgacatccctgtcacttgcattagacaataact
actatattacacaattagacatatcttcggcatatttgtatgcagacatcaaagaagaat
tatacataagacctccaccacatttaggaatgaatgataagttgatacgtttgaagaaat
cacattatggattgaaacaaagtggagcgaactggtacgaaactatcaaatcatacctga
taaaacagtgtggtatggaagaagttcgtggatggtcatgcgtatttaagaatagtcaag
taacaatttgcttattcgttgatgatatgatattgttcagcaaagacttaaatgcaaata
agaaaatcataacaacactcaagaaacaatacgatacaaagataataaatctgggtgaaa
gtgataacgaaattcagtacgacatacttggcttagaaatcaaatatcaaagaggtaaat
acatgaaattaggtatggaaaactcattaactgagaaaatacccaaattaaacgtacctt
tgaatccaaaaggaagaaaacttagcgctccaggtcaaccaggtctttatatagaccagg
atgaactagaaatagatgaagatgaatacaaagagaaggtacatgaaatgcaaaagttga
ttggtctagcttcatatgttggatataaatttagatttgacttactatactacatcaaca
cacttgctcaacatatactattcccctctaggcaagttttagacatgacatatgagttaa
tacaattcatgtgggacactagagataaacaactgatatggcacaaaaacaaacctaccg
agccagataataaactagtcgcaataagcgatgcttcatatggtaaccaaccatattaca
agtcacaaattggtaacattttcctactcaacggaaaagtgatt-ggaggaaagtcgaca
aaggcttcattaacatgtacttcaactacggaagcagaaatacacgcgataagtgaatct
gtcccattattaaataatctaagttacctgatacaagaacttaacaagaaaccaattatt
aaaggcttacttactgatagtagatcaacgatcagtataattaagtctacaaatgaagag
aaatttagaaacagattttttggcacaaaggcaatgagacttagagatgaagtatcaggt
aataatttatacgtatactacatcgagaccaagaagaacattgctgatgtgatgacaaaa
cctcttccgataaaaacatttaaactattaactaacaaatggattcattagatctattac
attatgggtggtatgttggaatagaaatcaactatcatctactaactagtatttacatta
ctagtatattatcatatacggtgttagaa-gatgacgcaaatgatgagaaatagtcatct
aaattagtggaagctgaaacgcaaggattgataatgtaataggatcaatgaatataaaca
tataaaatgatgataataatatttatagaat---tgtgtagaattgcagattccctttta
tggattcctaaatccttgaggagaacttctagtatattctgtatacctaatattatagcc
tttatcaacaatggaatcccaacaattatctcaacattcacatatttctca
>S288c_f486
tgttggaataaaaatccactatcgtctatcaactaatagttatattatcaatatattatc
atatacggtgttaagatgatgacataagttatgagaagctgtcatcgaggttagaggaag
ctgaagtgcaaggattgataatgtaataggat-aatg-----aaacatataaaacggaat
gaggaataatcgtaatattagtatgtagaaatatagattccattttgaggattcctatat
cctcgaggagaacttctagtatattctgtatacctaatattatagcctttatcaacaatg
gaatcccaacaattatctcaacattcacccatttctcatggtagcgcctgtgcttcggtt
acttctaaggaagtccacacaaatcaagatccgttagacgtttcagcttccaaaattcaa
gaatatgataaggcttccactaaggctaactctcaacagacaacaacacctgcttcatca
gctgttccagagaacccccatcatgcctctcctcaaactgctcagtcacatt---cacca
cagaatgggccgtaccaacagcagtgcatgatgac------ccaaaaccaagccaatcca
tctggttggtcattttacggacgcccatctatgattccgtatacaccttatcaaatgtcg
cctatgtactttccacctgggccacattcacagtttccgcagtatccatcatcagttgga
acgcctctgagcactccatcacctgagtcaggtaatacatttactgattcatcctcagcg
gactctgatatgacatccact--aaaaaatatgtcagacc--------------------
------------------------------------------------------------
----------------------------------accaccaatgttaacctcacctaatg
actttctaaattgggttaaaacatacatcaaattttt-acaaaattcgaatctcggtgat
attattccgacagcaacaagaaaagccgtacgtcagatgactgatgacgaactcaccttc
ttatgtcacacctttcaactatttgctccatctcaattcttacccacctgggttaaagac
atcttatctgctgattatacagatatcatgaaaattctttccaaaagcattaacaaaatg
caatctgatactcaagaggtaaatgacattacgaccctagcaactttgcattataatgga
agcacacctgcagatgcatttgaagcagaagtcacaaacattcttgacagactaaacaac
aatggcattcctatcaataacaaggtagcatgccaattcattatgagaggtctatctggc
gagtacaaatttttacgctacgcacgtcatcgatatatacatatgacagttgctgatctg
ttttcagacatacattctatgtatgaagaacaacaggaatcaaaacgtaataaatctact
tataggagaaatccg--------------------------------------------a
gtgatgagaagaaagactctcgcacctacacgaatacaaccaaacccaaatccataactc
ggaattcccaaaaaccaaataattcacaatcaagaacagccagggctcataacgtatcca
catctaataactcttccggccctgataacgatctcataagaggatcaactactgaaccga
ttcaattgaagaataaacacgaccttcaccttaggccaggaacttactgaatctacggta
aatcacactaatcattctgatgatgaactccctggacacctccttctcgattcaggagca
tcacgaacccttataagatctgctcaccacatacactcagcatcatctaatcctggcata
aacgtagttgatgctca-----aaaaag--a-aatataccaattaacgctattggtgacc
tacaatttcacttccaggacaacaccaaaacatcaataaaggtattgcacactcctaaca
tagcctatgacttactcagtttgaatgaattggctgcagtagatatcacagcatgcttta
ccaaaaacgtcttagaacgatctgacggcactgtacttgcacctatcgtaaaatatggag
acttttactgggtatctaaaaagtacttgcttccatcaaatatctccgtacccaccatca
ataatgtccatacaagtgaaagtacacgcaaatatccttatcctttcattcatcgaatgc
ttgcacatgccaatgcacagac-aattcgatactcacttaaaaataacaccatcacgtat
tttaacgaatcagatgtcgactggtctagtgctattgactatcaatgtcctgattgttta
atcggcaaaagcaccaaacacagacatatcaaaggttcacgactaaaataccaaaattca
tacgaaccctttcaatacctacatactgacatatttggtccagttcacaacctaccaaaa
agtgcaccatcctatttcatctcatttactgatg-agacaacaaaattccgttgggttta
tccattacacgaccgtcgcgaggactctatcctcgatgtttttactacgatactagcttt
tattaagaaccagtttcaggccagtgtcttggttatacaaatggaccgtggttctgagta
tactaacagaactctccataaattccttg---aa-aaaaatggtataactccatgctata
caaccacagcggattcccgagcacatggagtcgctgaacggctcaaccgtaccttattag
atgactgccgtactcaactgcaatgtagtggtttaccgaaccatttatggttctctgcaa
tcgaattttctactattgtgagaaattcactagcttcacctaaaagcaaaaaatctgcaa
gacaacatgctggcttggcaggacttgatatcagtactttgttacctttcggtcaacctg
ttatcgtcaatgatcacaaccctaactccaaaatacatcctcgtggcatcccaggctacg
ctctacatccgtctcgaaactcttatggatatatcatctatcttccatccttaaagaaga
cagtagatacaactaactatgttattcttcagggcaaggaatccagattagatcaattca
attacgacgcactcactttcgatgaagacttaaaccgtttaactgcttcatatcaatcgt
tcattgcgtcaaatgagatccaacaatccgatgatcttaacatagaatctgaccatgact
tccaatctgacatcgaactacatcctgagcaaccgagaaatgtcctttcaaaagctgtga
gtccaaccgattccacacctccgtcaactcatactgaagattcgaaacgtgtttctaaaa
ccaatattcgcgcacccagagaagttgatcccaacatatctaaatctaatatccttccat
caaagaagagatctagcaccccccaaatttccgatatcgagagtactggttcgggtggta
tgcatagattagatgttcctttacttgctcccatgtcccaatataacacacatgaatcgt
cgcacaccagtaaatctaaagatttcagacactcagactcgtacagtgacaatgagacta
atcatacaaacgtaccaatatccagtacgggtggtaccaataataaaactgttccgcaga
caagcgaacaggagactgagaaaaggattatacaccgttcaccttcgatcgatacttcct
catcagaaagtaattcactacaccacgtcgttcctatcaaaacgtcagatacctgtccta
aggagaatacagaggaatctataattgctgatcttccacttcccgatctgcctccagaac
ctcctaccaaattatcagactcctttaaagaacttccaccgatcaattctcgtcaaacta
attccagtttgggtggtattggtgactctaatgcctatactactatcaacagtaagaaaa
gatcattagaagataatgaaactgaaattaaggtatcacgagacacatggaatactaaga
atatgcgtagtttagaacctccgagatcgaagaaacgaattcacctgattgcagctgtaa
aagcagtaaaatcaatcaaaccaatacgaacaaccttacgatacgatgaggcaatcacct
ataataaagatattaaagaaaaagaaaaatatatcgaagcataccacaaagaagtcaacc
aactgttgaagatgaaaacttgggacactgacagatattatgacagaaaagaaatagacc
ccaaaagagtaataaattcaatgtttatctttaacaggaaacgtgacggtactcataaag
ctagatttgttgcgagaggtgatattcaacatcctgacacttacgactcaggcatgcaat
ccaataccgtacatcactatgcattaatgacatccctgtcacttgcattagacaataact
actatattacacaattagacatatcttcggcatatttgtatgcagacatcaaagaagaat
tatacataagacctccaccacatttaggaatgaatgataagttaatacgtttgaagaaat
cgctttatggattgaaacaaagtggtgcgaactggtacgaaactatcaaatcatacctga
tacaacaatgtggtatggaagaagttcgtggatggtcatgcgtatttaaaaacagtcaag
tgacaatttgtttattcgtagatgatatggtattgtttagcaaaaatctaaattcaaaca
aaagaattatagagaagcttaagatgcaatacgacaccaagattataaatctaggcgaaa
gtgatgaggaaattcaatatgacattcttggcttggaaatcaaataccaaagaggtaaat
acatgaaattgggtatggaaaactcattaactgaaaaaatacccaaactaaacgtacctt
taaacccaaaaggaaggaaacttagtgctccaggtcaaccaggtctatatatagaccagc
aagaactagagctagaagaagatgattacaaaatgaaggtacatgaaatgcaaaagctga
taggtctagcatcatatgttggatataaatttagatttgacctattatactacatcaaca
cacttgcacaacatatactatttccgtccaagcaagtgttagatatgacatatgaattga
tacagttcatatggaatacgagagataagcaattaatatggcacaaaagcaaacctgtta
agccaacaaataaattagttgttataagcgatgcctcgtatggcaaccaaccgtattata
aatcacaaattggcaacatatatttacttaatggaaaggtaatt-ggaggaaagtccacc
aaggcttcattaacatgtacttcaactacggaagcagaaatacacgcgataagtgaatct
gtcccattattaaataatctaagttacctgatacaagaacttgacaagaaaccaattacc
aaaggattactaaccgacagtaaatctacaatcagtataattatatccaataatgaagag
aaatttaggaacagattttttggtactaaagcaatgagattgagagatgaagtatcagga
aatcatctgcacgtatgctatatcgaaaccaaaaagaatattgcagacgtaatgaccaaa
cctcttccgataaaaacattcaaactattaacaaacaaatggattcattagatctattac
attatgggtggtatgttggaataaaaatccactatcgtctatcaactaatagttatatta
tcaatatattatcatatacggtgttaagatgatgacataagttatgagaagctgtcatcg
aggttagaggaagctgaagtgcaaggattgataatgtaataggat-aatg-----aaaca
tataaaacggaatgaggaataatcgtaatattagtatgtagaaatatagattccattttg
aggattcctatatcctcgaggagaacttctagtatattctgtatacctaatattatagcc
tttatcaacaatggaatcccaacaattatctcaacattcacccatttctca
>S288c_f490
tgttggaataaaaatcaactatcatctactaactagtatttacgttactagtatattatc
atatacggtgttagaa-gatgacgcaaatgatgagaaatagtcatctaaattagtggaag
ctgaaacgcaaggattgataatgtaataggatcaatgaatattaacatataaaacgatga
taataatatttatagaat---tgtgtagaattacagatttccttttatggattcctaaat
cctcgaggagaacttctagtatattctgtatacctaatattatagcctttatcaacaatg
gaatcccaacaattatctcaacattcacccatttctcatggtagcgcctgtgcttcggtt
acttctaaggaagtccacacaaatcaagatccgttagacgtttcagcttccaaaattcaa
gaatatgataaggcttccactaaggctaactctcaacagacaacaacacctgcttcatca
gctgttccagagaacccccatcatgcctctcctcaaactgctcagtcacatt---cacca
cagaatgggccgtacccacagcagtgcatgatgac------ccaaaaccaagccaatcca
tctgattggtcattttacggacgcccatctatgattccgtatacaccttatcaaatgtcg
cctatgtactttccacctgggccacattcacagtttccgcagtatccatcatcagttgga
acgcctctgagcactccatcacctgagtcaggtaatacatttactgattcatcctcagcg
gactctgatatgacatccactaaaa--aatatgtcagacc--------------------
------------------------------------------------------------
----------------------------------accaccaatgttaacctcacctaatg
actttctaaattgggttaaaacatacatcaaa-tttttacaaaactcgaatctcggtggt
attattccgacagtaaacggaaaacccgtacgtcagatcactgatgatgaactcaccttc
ttgtataacacttttcaaatatttgctccctctcaattcctacctacctgggtcaaagac
atcctatccgttgattatacggatatcatgaaaattctttccaaaagtattgaaaaaatg
caatctgatacccaagaggcaaacgacattgtgaccctggcaaatttgcaatataatggc
agtacacctgcagatgcatttgaaacaaaagtcacaaacattatcgacagactgaacaat
aatggcattcatatcaataacaaggtcgcatgccaattaattatgagaggtctatctggc
gaatataaatttttacgctacacacgtcatcgacatctaaatatgacagtcgctgaactg
ttcttagatatccatgctatttatgaagaacaacagggatcgagaaacagcaaacctaat
tacaggagaaatccg--------------------------------------------a
gtgatgagaagaatgattctcgcagctatacaaatacaaccaaacccaaagttatagctc
ggaatcctcaaaaaacaaataattcgaaatcgaaaacagccagggctcacaatgtatcca
catctaataactctcccagcacggacaacgattccatcagtaaatcaactactgaaccga
ttcaattgaacaataagcacgaccttcatcttaggccagaaacttactgaatctacagta
aatcatactaatcattctgatgatgaactccctggacacctccttctcgattcaggagca
tcacgaacccttataagatctgctcatcacatacactcagcatcatctaatcctgacata
aacgtagttgatgctc-------aaaaaaga-aatataccaattaacgctattggtgacc
tacaatttcacttccaggacaacaccaaaacatcaataaaggtattgcacactcctaaca
tagcctatgacttactcagtttgaatgaattggctgcagtagatatcacagcatgcttta
ccaaaaacgtcttagaacgatctgacggcactgtacttgcacctatcgtaaaatatggag
acttttactgggtatctaaaaagtacttgcttccatcaaatatctccgtacccaccatca
ataatgtccatacaagtgaaagtacacgcaaatatccttatcctttcattcatcgaatgc
ttgcgcatgccaatgcacagac-aattcgatactcacttaaaaataacaccatcacgtat
tttaacgaatcagatgtcgactggtctagtgctattgactatcaatgtcctgattgttta
atcggcaaaagcaccaaacacagacatatcaaaggttcacgactaaaataccaaaattca
tacgaaccctttcaatacctacatactgacatatttggtccagttcacaacctaccaaag
agtgcaccatcctatttcatctcatttactgatg-agacaacaaaattccgttgggttta
tccattacacgaccgtcgcgaggactctatcctcgatgtttttactacgatactagcttt
tattaagaaccagtttcaggccagtgtcttggttatacaaatggaccgtggttctgagta
tactaacagaactctccataaattccttg---aa-aaaaatggtataactccatgctata
caaccacagcggattcccgagcacatggagtcgctgaacggctcaaccgtaccttattag
atgactgccgtactcaactgcaatgtagtggtttaccgaaccatttatggttctctgcaa
tcgaattttctactattgtgagaaattcactagcttcacctaaaagcaaaaaatctgcaa
gacaacatgctggcttggcaggacttgatatcagtactttgttacctttcggtcaacctg
ttatcgtcaatgatcacaaccctaactccaaaatacatcctcgtggcatcccaggctacg
ctctacatccgtctcgaaactcttatggatatatcatctatcttccatccttaaagaaga
cagtagatacaactaactatgttattcttcagggcaaggaatccagattagatcaattca
attacgacgcactcactttcgatgaagacttaaaccgtttaactgcttcatatcaatcgt
tcattgcgtcaaatgagatccaacaatccgatgatcttaa------------------ct
tccaatctgacatcgaactacatcctgagcaaccgagaaatgtcctttcaaaagctgtga
gtccaaccgattccacacctccgtcaactcatactgaagattcgaaacgtgtttctaaaa
ccaatattcgcgcacccagagaagttgatcccaacatatctaaatctgatatccttccat
caaagaagagatctagcaccccccaaatttccgatatcgagagtactggttcgggtggta
tgcatagattagatgttcctttacttgctcccatgtcccaatctaacacacatgaatcgt
cgcacaccagtaaatctaaagatttcagacactcagactcgtacagtgacaatgagacta
atcatacaaacgtaccaatatccagtacgggtggtaccaataataaaactgttccgcaga
caagcgaacaggagactgagaaaaggattatacaccgttcaccttcgatcgatacttcct
catcagaaagtaattcactacaccacgtcgttcctatcaaaacgtcagatacctgtccta
aggagaatacagaggaatctataattgctgatcttccacttcccgatctgcctccagaac
ctcctaccaaattatcagactcctttaaagaacttccaccgatcaattctcgtcaaacta
attccagtttgggtggtattggtgactctaatgcctatactactatcaacagtaagaaaa
gatcattagaagataatgaaactgaaattaaggtatcacgagacacatggaatactaaga
atatgcgtagtttagaacctccgagatcgaagaaacgaattcacctgattgcagctgtaa
aagcagtaaaatcaatcaaaccaatacggacaaccttacgatacgatgaggcaatcacct
ataataaagatattaaagaaaaagaaaaatatatcgaggcataccacaaagaagtcaatc
aactgttgaagatgaaaacttgggacactgacaaatattatgacagaaaagaaatagacc
ctaaaagagtaataaattcaatgtttatcttcaacaggaaacgtgacggtactcataaag
ctagatttgttgcaagaggtgatattcagcatcctgacacttacgactcaggcatgcaat
ccaataccgtacatcactatgcattgatgacatccctgtcacttgcattagacaataact
actatattacacaattagacatatcttcggcatatttgtatgcagacatcaaagaagaat
tatacataagacctccaccacatttaggaatgaatgataagttgatacgtttgaagaaat
cactttatggtttgaaacaaagtggtgcaaactggtatgaaacgatcaaatcatatctga
ttgaacaatgtgatatggaagaagttcgcggatggtcatgcgtatttaagaatagtcaag
taacaatttgcttattcgttgatgatatgatattgttcagcaaagacttaaatgcaaata
agaaaatcataacaacactcaagaaacaatacgatacaaagataataaatctgggtgaaa
gtgataacgaaattcagtacgacatacttggattagagatcaaatatcaaagaagcaagt
acatgaaattaggtatggaaaaatctttgacagaaaaattacccaaactaaacgttcatt
taaatccaaaaggaaaaaaacttagcgctccaggtcaaccaggtctttatatagaccagg
atgaactagaaatagatgaagatgaatacaaagagaaggtacatgaaatgcaaaagttga
ttggtctagcttcatatgttggatataaatttagatttgacttactatactacatcaaca
cacttgctcaacatatactattcccctctaggcaagttttagacatgacatatgagttaa
tacaattcatgtgggacactagagataaacaactgatatggcacaaaaacaaacctacca
agccagataataaactagtcgcaataagcgatgcttcatatggtaaccaaccatattaca
agtcacaaattggtaacattttcctactcaacggaaaagtgatt-ggaggaaagtcgaca
aaggcttcgttaacatgcacttcaactacagaagcagaaatacacgcagtcagtgaagct
attccgctattgaataacctcagtcaccttgtgcaagaacttaacaagaaaccaattatt
aaaggcttacttactgatagtagatcaacgatcagtataattaagtctacaaatgaagag
aaatttagaaacagattttttggcacaaaggcaatgagacttagagatgaagtatcaggt
aataatttatacgtatactacatcgagaccaagaagaacattgctgatgtgatgacaaaa
cctcttccgataaaaacatttaaactattaactaacaaatggattcattagatctattac
attatgggtggtatgttggaataaaaatcaactatcatctactaactagtatttacgtta
ctagtatattatcatatacggtgttagaa-gatgacgcaaatgatgagaaatagtcatct
aaattagtggaagctgaaacgcaaggattgataatgtaataggatcaatgaatattaaca
tataaaacgatgataataatatttatagaat---tgtgtagaattacagatttcctttta
tggattcctaaatcctcgaggagaacttctagtatattctgtatacctaatattatagcc
tttatcaacaatggaatcccaacaattatctcaacattcac----------
>UWOPS83-787.3_f86
tgttggaataaaaatccactatcgtctatcaactaatagttatattatcaatatattatc
atatacggtgttaagatgatgacataagttatgagaagctgtcatcgaagttagaggaag
ctgaagtgcaaggattgataatgtaataggat-aatg-----aaacatataaaacggaat
gaggaataatcgtaatattagtatgtagaaatatagattccattttgaggattcctatat
ccttgaggagaacttctagtatattctgtatacctaatattatagcctttatcaacaatg
gaatcccaacaattatctcaacattcaccc-attctcatggtagcgcctgtgcttcggtt
acttctaaagaaatccaaacaactcaagatccgttagacatttcagcttccaaaacagaa
gaatgtgagaaggttttcactcaggctaattctcaacagccaacaacacctccctcatct
gctgttccagagaaccatcatcatgcctctcctcaagctgctcaagtaccat---tgtca
caaaatgggccgtacccacagcagcgcatgatgac------tcccccacaagccaatatt
tctggttggccagtatacgggcacccatctttgatgccgtatccaccttatcaaatgtca
cctatgtacgctccacctggagcacaatcacagtttacacaatatccacaatatgttgga
acacatttgaacaccccgtcacctgagtcaggtaattcatttcctgattcatcctcagca
aagtctaatatgacatccact--aatcaacatgtcagacc--------------------
------------------------------------------------------------
----------------------------------accgccaatcttaacctcacctaatg
actttctaaattgggttaaaatatacatcaaattttt-acaaaattcgaatctcggtgat
attattccgacagcaacaagaaaagccgtacgtcagatgactgatgacgaactcaccttc
ttatgtcacacctttcaactatttgctccatctcaattcttacccacctgggttaaagac
atcttatctgttgattatacagatatcatgaaaattctttccaaaagcattaacaaaatg
cagtctgatactcaagaggtaaatgacattacgaccctagcaactttgcattataatgga
agtacacctgcagatgcatttgaagcagaagtcacaaacattcttgacagactaaacaac
aatggcattcctatcaataacaaggtagcatgccaattcattatgagaggtctatctggc
gagtacaaatttttacgctacgcacgtcatcgatgtatacatatgacagttgctgatctg
ttttcagacatacattctatgtatgaagaacaacaggaatcaaaacgtaataaatctact
tataggagaagtccg--------------------------------------------a
gtgatgagaagaaagactctcgcacctatacgaatacaaccaaacccaaatccataactc
ggaattcccaaaaaccaaataattcgcaatcaagaacagccagggctcataacgtatcca
catttaataactctcccggccctgataacgatctcataagaggatcgactactgaaccga
ttcaattgaagaataaacacgaccttcaccttaggccaggaacttactgaatctacggta
aatcacactaatcattctgatgatgaactccctggacacctccttctcgattcaggagca
tcacgaacccttataagatctgctcatcacatacactcagcatcatctaatcctgacata
aacgtagttgatgctca-----aaaaag--a-aatataccaattaacgctattggtgacc
tacaatttcacttccaggacaacaccaaaacatcaataaaggtattgcacactcctaaca
tagcctatgacttactcagtttgaatgaattggctgcagtagatatcacagcatgcttta
ccaaaaacgtcttagaacgatctgacggcactgtacttgcacctatcgtaaaatatggag
acttttactgggtatctaaaaagtacttgcttccatcaaatatctccatacccaccatca
ataatgtccatacaagtgaaagtacacgcaaatatccttatcctttcattcatcgaatgc
ttgcacatgccaatgcacagac-aattcgatactcacttaaaaataacaccatcacgtat
tttaacgaatcagatgtcgactggtctagtgctattgactatcaatgtcctgattgttta
atcggcaaaagcaccaaacacagacatatcaaaggttcacgactaaaataccaaaattca
tacgaaccctttcaatacctacatactgacatatttggtccagttcacaacctaccaaaa
agtgcaccatcctatttcatctcatttactgatg-agacaacaaaattccgttgggttta
tccattacacgaccgtcgagaggactctatcctcgatgtatttactacgatactagcttt
tattaagaaccagtttcaggccagtgtcttggttatacaaatggaccgtggttctgagta
tactaacagaactctccataaattccttg---aa-aaaaatggtataactccatgctata
caaccacagcggattcccgagcacatggagtcgctgaacggctaaaccgtaccttattag
atgactgccgtactcaactgcaatgtagtggtttaccgaaccatttatggttctctgcaa
tagaattttctactattgtgagaaattcactagcttcacctaaaagcaaaaaatctgcaa
gacaacatgctggcttggcaggacttgatatcagtactttgttacctttcggtcaacctg
ttatcgtcaatgatcacaaccctaactccaaaatacatcctcgtggcatcccaggctacg
ctctacatccgtctcgaaactcttatggatatatcatctatcttccatccttaaagaaga
cagtagatacaactaactatgttattcttcagggcaaggaatccagattagatcaattca
attacgacgcactcactttcgatgaagacttaaaccgtttaactgcttcatatcattcgt
tcattgcgtcaaatgagatccaacaatccaatgatcttaacatagaatcagaccatgact
ttcaatctgatattgaactatatcctgagcaaccgagaaatgtcctttcaaaagctgtga
gtccaaccgattccacacctccgtcaattcacactgaagaatcaaaacgtgcttctaaaa
ccagtattcgcgcacccagagaagttgaccccaacatatctaaatctaatatccttccgt
caaagaagagatctagcaccccccaaatttccgatatcgagagtaccgattcgggtggta
tgcatagattagatgttcctttacttgctcccatgtcccaatctaacacacatgagtcgt
cgcacgccagtaaatctaaagatttcagacactcagactcatacagtgacaatgagacta
atcatacaaacgtaccaatatccagtacgggtggtaccaataataaaactgttccgcaga
caagcgaacaggagactgagaaaaggattatacaccgttcaccttcgatcgatacttcct
catcagaaagtaattcactacaccacgtcgttcctatcaaaacgtcagatacctgtccta
aggagaatacagaggaatctataattgctgatcttccacttcccgatctgcctccagaac
ctcctaccgaattatcagactcctttaaagaacttccaccgatcaattctcgtcaaacta
attccagtttgggtggtattggtgactctaatgcctctactactatcaacagtaagaaaa
gatcattagaagataatgaaactgaaattaaggtatcacgagacacatggaatactaaga
atatgcgtagtttagaacctccgagatcgaagaaacgagttcacctgattgcagctgtaa
aagcagtaaaatcaatcaaaccaatacgaacaaccttacgatacgatgaggcaatcacct
ataataaagatattgaagaaaaagaaaaatatatcgaagcataccacaaagaagtcaatc
aactgttgaagatgaaaacttgggacactgacaaatattatgacagaaaagaaatagacc
ccaaaagagtaataaattcaatgtttatcttcaacaggaaacgtgacggtactcataaag
ctagatttgttgcaagaggtgatattcagcatcctgacacttacgactcaggcatgcaat
ctaataccgtacatcactatgcattaatgacatccttgtcacttgcattagacaataact
actatattacacaattagacatatcttcggcatatttgtatgcagacatcaaagaagaat
tatacataagacctccaccacatttaggaatgaatgataagttgatacgtttgaagaaat
cactttatggattgaaacaaagtggagcgaactggtacgaaactatcaaatcatacctga
taaaacagtgtggtatggaagaagttcgtggatggtcatgcgtatttaaaaacagtcaag
tgacaatttgtttattcgtagatgatatggtattgtttagcaaaaatctaaattcaaaca
aaagaattatagagaagcttaagatgcaatacgacaccaagattataaatctaggcgaaa
gtgatgaggaaattcaatatgatattcttggcttggaaatcaaataccaaagaggtaaat
acatgaaattgggtatggaaaactcattaactgaaaaaatacccaaactaaacgtacctt
tgaacccaaaaggaaggaaacttagcgctccaggtcaaccaggtctatatatagaccagc
aagaactagagctagaagaagatgattacaaaatgaaggtacatgaaatgcaaaagctga
taggtctagcatcatatgttggatataaatttagatttgacctattatactacatcaaca
cacttgcacaacatatactatttccgtccaagcaagtgttagatatgacatatgaattga
tacagttcatatggaatacgagagataagcaattaatatggcacaaaagcaaacctgtta
agccaacaaataaattagttgttataagcgatgcctcgtatggcaaccaaccgtattata
aatcacaaattggcaacatatatttacttaatggaaaagtaatt-ggaggaaagtccacc
aaggcttcattaacatgtacttcaactacggaagcagaaatacacgcaataagtgaatct
gtcccattattaaataatctaagttacctgatacaagaactcgacaagaaaccaattacc
aaaggattactaaccgacagtaaatctacaatcagtataattatatccaataatgaagag
aaatttagaaacagattttttggtactaaagcaatgagactgagagatgaagtatcagga
aatcatctgcacgtatgctatatcgaaaccaaaaagaatattgcagacgtaatgaccaaa
cctcttccgataaaaacattcaaactattaacaaacaaatggattcattagatctattac
attatgggtggtatgttggaataaaaatccactatcgtctatcaactaatagttatatta
tcaatatattatcatatacggtgttaagatgatgacataagttatgagaagctgtcatcg
aagttagaggaagctgaagtgcaaggattgataatgtaataggat-aatg-----aaaca
tataaaacggaatgaggaataatcgtaatattagtatgtagaaatatagattccattttg
aggattcctatatccttgaggagaacttctagtatattctgtatacctaatattatagcc
tttatcaacaatggaatcccaacaattatctcaacattcccccatttctca
>UWOPS83-787.3_f226
tgttggaataaaaatccactatagtctatcaactaatagttatattatcaatatattatc
atatacggtgttaagatgatgacataagttatgagaagctgtcatcgaagttagaggaag
ctgaagtgcaaggattgataatgtaataggat-aatg-----aaacatataaaacggaat
gaggaataatcgtaatattagtaaatagaaatatagattccattttgaggattcctatat
cctcgaggagaacttctagtatattctgtatacctaatattatagcctttatcaacaatg
gaatcccaacaattatctcaacattcacccatttctcatggtagcgcctgtgcttcggtt
acttctaaagaagtccaaacaactcaagatccgttagacatttcagcttccaaaacagaa
gaatgtgagaaggtttccactcaggctaattctcaacagccaacaacacctccctcatct
gctgttccagagaaccatcatcatgcctctcctcaagctgctcaagtaccat---tgcca
caaaatgggccgtacccacagcagcgcatgatgaa------tacccaacaagccaatatt
tctggttggccagtatacgggcacccatctttgatgccgtatccaccttatcaaatgtca
cctatgtacgctccacctggagcacaatcacagtttacacaatatccacaatatgttgga
acatatttgaacaccccgtcacctgagtcaggtaattcatttactgattcatcctcagca
aagtctaatatgacatccact--aatcaacatgtcagacc--------------------
------------------------------------------------------------
----------------------------------accgccaatcttaacctcacctaatg
actttctaaattgggttaaaatatacatcaaattttt-acaaaattcgaatctcggtgat
attattccgacagcaacaagaaaagccgtacgtcagatgactgatgacgaactcaccttc
ttatgtcacacctttcaactatttgctccatctcaattcttacccacctgggttaaagac
atcttatctgctgattatacagatatcatgaaaattctttccaaaagcattaacaaaatg
caatctgatactcaagaggtaaatgacattacgaccctagcaactttgcattataatgga
agtacacctgcagatgcatttgaagcagaagtcacaaacattcttgacagactaaacaac
aatggcattcctatcaataacaaggtagcatgccaattcattatgagaggtctatctggc
gagtacaaatttttacggtacgcacgtcatcgatatacacatatgacagttgctgatctg
ttttcagacatacattctatgtatgaagaacaacaggaatcaaaacgtaataaatctact
tataggagaaatccg--------------------------------------------a
gtgatgagaagaaagactctcgcacctatacgaatacaaccaaacccaaatccataactc
ggaactcccaaaaaccaaataattcacaatcaagaacagccagggctcataacgtatcca
catctaataactcttccggccctgataacgatctcataagaggatcaactactgaaccga
ttcaattgaagaataaacacgaccttcaccttaggccaggaacttactgaatctacggta
aatcacactaatcattctgatgatgaactccctggacacctccttctcgattcaggagca
tcacgaacccttataagatctgctcatcacatacactcagcatcatctaatcctgacata
aacgtagttgatgctca-----aaaaag--a-aatataccaattaacgctattggtgacc
tacaatttcacttccaggacaacaccaaaacatcaataaaggtattgcacactcctaaca
tagcctatgacttactcagtttgaatgaattggctgcagtaaatatcacagcatgcttta
ccaaaaacgtcttagaacgatctgacggcactgtacttgcacctatcgtaaaatatggag
acttttactgggtatctaaaaagtacttgcttccatcaaatatctccgtacccaccatca
ataatgtccatacaagtgaaagtacacgcaaatatccttatcctttcattcatcgaatgc
ttgcacatgccaatgcacagac-aattcgatactcacttaaaaataacaccatcacgtat
tttaacgaatcagatgtcgactggtctagtgctattgactatcaatgtcctgattgttta
atcggcaaaagcaccaaacacagacatatcaaaggttcacgactaaaataccaaaattca
tacgaaccctttcaatacctacatactgacatatttggtccagttcacaacctaccaaaa
agtgcaccatcctatttcatctcatttactgatg-agacaacaaaattccgttgggttta
tccattacacgaccgtcgcgaggactctatcctcgatgtttttactacgatactagcttt
tattaagaaccagtttcaggccagtgtcttggttatacaaatggaccgtggttctgagta
tactaacagaactctccataaattccttg---aa-aaaaatggtataactccatgctata
caaccacagcggattcccgagcacatggagtcgctgaacggctaaaccgtaccttattag
atgactgccgtactcaactgcaatgtagtggtttaccgaaccatttatggttctctgcaa
tcgaattttctactattgtgagaaattcactagcttcacctaaaagcaaaaaatctgcaa
gacaacatgctggcttggcaggacttgatatcagtactttgttacctttcggtcaacctg
ttatcgtcaatgatcacaaccccaactccaaaatacatcctcgtggcatcccaggctacg
ctctacatccgtctcgaaactcttatggatatatcatctatcttccatccttaaagaaga
cagtagatacaactaactatgttattcttcagggcaaggaatccagattagatcaattca
attacgacgcactcactttcgatgaagacttaaaccgtttaactgcttcatatcattcgt
tcattgcgtcaaatgagatccaacaatccaatgatcttaacatagaatctgaccatgact
tccaatctgacattgaactacatcctgagcaaccgagatatgtcctttcaaaagcagtga
gtccaaccgattccacacctccgtcaactcctactgaagattcgaaacgtgcttctaaaa
ccagtattcgcgcacccagagaagttgaccccaacatatctaaatctaatatccttccat
ctaagaagagatctagcaccccccaaatttccgatatcgagagtaccgattcgggtggta
tgcatagattagatgttcctttacttgctcccatgtcccaatctgagacacatgaatcgg
cgcacgccagtaaatctaaagatttcagacactcagactcatatagtgacaatgagacta
atcatacaaacgtaccaatatccagtacgggtggtaccaataataaaactgttccgcaga
caagcgaacaggagactgagaaaaggattatacaccgttcaccttcgatcgatacttcct
catcagaaagtaattcactacaccacgtcgttcctatcaaaacgtcagatacctgtccta
aggagaatatagaggaatctataattgctgatcttccacttcccgatctgcctccagaac
ctcctaccgaattatcagactcctttaaagaacttccaccgatcaattctcgtcaaacta
attccagtttgggtggtattggtgactctaatgcctatactactatcaacagtaagaaaa
gatcattagaagataatgaaactgaaattaaggtatcacgagacacatggaatactaaga
atatgcgtagtttagaacctccgagatcgaagaaacgaattcacctgattgcagctgtaa
aagcagtaaaatcaataaaaccaatacgaacaaccttacgatacgatgaggcaatcacct
ataataaagatattaaagaaaaagaaaaatatatcgaggcataccacaaagaagtcaacc
aactgttgaagatgaaaacttgggacactgacaaatattatgacagaaaagaaatagacc
ctaaaagagtaataaattcaatgtttatcttcaacaagaaacgtgacggtactcataaag
ctagatttgttgcaagaggtgatattcagcatcctgacacttacgactcaggcatgcaat
ccaataccgtacatcactatgcattaatgacatccctgtcacttgcattagacaataact
actatattacacaattagacatatcttcggcatatttgtatgcagacatcaaagaagaat
tatacataagacctccaccacatttaggaatgaatgataagttgatacgtttgaagaaat
cactttatggattgaaacaaagtggagcgaactggtacgaaactatcaaatcatacctga
taaaacagtgtggtatggaagaagttcgtggatggtcatgcgtatttaaaaacagtcaag
tgacaatttgtttattcgtagatgatatggtattgtttagcaaaaatctaaattcaaaca
aaagaattatagagaagcttaagatgcaatacgacaccaagattataaatctaggcgaaa
gtgatgaggaaattcaatatgatattcttggcttggaaatcaaataccaaagaggtaaat
acatgaaattgggtatggaaaactcattaactgaaaaaatacccaaactaaacgtacctt
tgaacccaaaaggaaggaaacttagcgctccaggtcaaccaggtctatatatagaccagc
aagaactagagctagaagaagatgattacaaaatgaaggtacatgaaatgcaaaagctga
taggtctagcatcatatgttggatataaatttagatttgacctattatactacatcaaca
cacttgcacaacatatactatttccatccaagcaagtgttagatatgacatatgaattga
tacagttcatatggaatacgagagataagcaattaatatggcacaaaagcaaacctgtta
agccaacaaataaattagttgttataagcgatgcctcgtatggcaaccaaccgtattata
aatcacaaattggcaacatatatttacttaatggaaaggtaatt-ggaggaaagtccacc
aaggcttcattaacatgtacttcaactacggaagcagaaatacacgcgataagtgaatct
gtcccattattaaataatctaagttacctgatacaagaacttgacaagaaaccaattacc
aaaggattactaaccgacagtaaatctacaatcagtataattatatccaataatgaagag
aaatttagaaacagattttttggtactaaagcaatgagactgagagatgaagtatcagga
aatcatctgcacgtatgctatatcgaaaccaaaaagaatattgcagacgtaatgaccaaa
cctcttccgataaaaacattcaaactattaacaaacaaatggattcattagatctattac
attatgggtggtatgttggaataaaaatccactatagtctatcaactaatagttatatta
tcaatatattatcatatacggtgttaagatgatgacataagttatgagaagctgtcatcg
aagttagaggaagctgaagtgcaaggattgataatgtaataggat-aatg-----aaaca
tataaaacggaatgaggaataatcgtaatattagtaaatagaaatatagattccattttg
aggattcctatatcctcgaggagaacttctagtatattctgtatacctaatattatagcc
tttatcaacaatggaatcccaacaattatctcaacattcacccatttctca
>UWOPS83-787.3_f239
tgttggaataaaaatccactatcgtctatcaactaatagttatattatcaatatattatc
atatacggtgttaagatgatgacataagttatgagaagctgtcatcgaagttagaggaag
ctgaagtgcaaggattgataatgtaataggat-aatg-----aaacatataaaacggaat
gaggaataatcgtaatattagtatgtagaaatatagattccattttgaggattcctatat
cctcgaggagaacttctagtatattctgtatacctaatattatagcctttatcaacaatg
gaatcccaacaattatctcaacattcacccatatctcatggtagcgcctgtgcttcggtt
acttctaaagaagtccaaacaactcaagatccgttagacatttcagcttccaaaacagaa
gaatgtgagaaggtttccactcaggctaattctcaacagccaacaacacctccctcatct
gctgttccagagaaccatcatcatgcctctcctcaagctgctcaagtaccat---tgcca
caaaatgggccgtacccacagcagcgcatgatgaa------tacccaacaagccaatatt
tctggttggccagtatacgggcacccatctttgatgccgtatccaccttatcaaatgtca
cctatgtacgctccacctggagcacaatcacagtttacacaatatccacaatatgttgga
acacatttgaacaccccgtcacctgagtcaggtaattcatttcctgattcatcctcagca
aagtctaatatgacatccact--aatcaacatgtcagacc--------------------
------------------------------------------------------------
----------------------------------accgccaatcttaacctcacctaatg
actttctaaattgggttaaaatatacatcaaattttt-acaaaattcgaatctcggtgat
attattccgacagcaacaagaaaagccgtacgtcagatgactgatgacgaactcaccttc
ttatgtcacacctttcaactatttgctccatctcaattcttacccacctgggttaaagac
atcttatctgttgattatacagatatcatgaaaattctttccaaaagcattaacaaaatg
cagtctgatactcaagaggtaaatgacattacgaccctagcaactttgcattataatgga
agtacacctgcagatgcatttgaagcagaagtcacaaacattcttgacagactaaacaac
aatggcattcctatcaataacaaggtagcatgccaattcattatgagaggtctatctggc
gagtacaaatttttacgctacgcacgtcatcgatatacacatatgacagttgctgatctg
ttttcagacatacattctatgtatgaagaacaacaggaatcaaaacgtaataaatctact
tataggagaagtccg--------------------------------------------a
gtgatgagaagaaagactctcgcacctatacgaatacaaccaaacccaaatccataactc
ggaattcccaaaaaccaaataattcgcaatcaagaacagccagggctcataacgtatcca
catttaataactctcccggccctgataacgatctcataagaggatcgactactgaaccga
ttcaattgaagaataaacacgaccttcaccttaggccaggaacttactgaatctacggta
aatcacactaatcattctgatgatgaactccctggacacctccttctcgattcaggagca
tcacgaacccttataagatctgctcatcacatacattcagcatcatctaatcctgacata
aacgtagttgatgctca-----aaaaag--a-aatataccaattaacgctattggtgacc
tacaatttcacttccaggacaacaccaaaacatcaataaaggtattgcacactcctaaca
tagcctatgacttactcagtttgaatgaattggctgcagtagatatcacagcatgcttta
ccaaaaacgtcttagaacgatctgacggcactgtacttgcacctatcgtaaaatatggag
acttttactgggtatctaaaaagtacttgcttccatcaaatatctccgtaccaaccatca
ataatgtcaatacaagtgaagttacacgcaaatatccttatcctttcattcatcgaatgc
ttgcacatgccaatgcacagac-aattcgatactcacttaaaaataacaccatcacgtat
tttaacgaatcagatgtcgactggtctagtgctattgactatcaatgtcctgattgttta
atcggcaaaagcaccaaacacagacatatcaaaggttcacgactaaaataccaaaattca
tacgaaccctttcaatacctacatactgacatatttggtccagttcacaacctaccaaaa
agtgcaccatcctatttcatctcatttactgatg-agacaacaaaattccgttgggttta
tccattacacgaccgtcgcgaggactctatcctcgatgtttttactacgatactagcttt
tattaaaaaccagtttcaggccagtgtcttggttatacaaatggaccgtggttctgagta
tactaacagaactctccataaattccttg---aa-aaaaatggtataactccatgctata
caaccacagcggattcccgagcacatggagtcgctgaacggctaaaccgtaccttattag
atgactgccgtactcaactgcaatgtagtggtttaccgaaccatttatggttctctgcaa
tcgaattttctactattgtgagaaattcactagcttcacctaaaagcaaaaaatctgcaa
gacaacatgctggcttggcaggacttgatatcagtactttgttacctttcggtcaacctg
ttatcgtcaatgatcacaaccctaactccaaaatacatcctcgtggcatcccaggctacg
ctctacatccgtctcgaaactcttatggatatatcatctatcttccatccttaaagaaga
cagtagatacaactaactatgttattcttcagggcaaggaatccagattagatcaattca
attacgacgcactcactttcgatgaagacttaaaccgtttaactgcttcatatcattcgt
tcattgcgtcaaatgagatccaacaatccaatgatcttaacatagaatcagaccatgact
ttcaatctgatattgaactatatcctgagcaaccgagaaatgtcctttcaaaagctgtga
gtccaaccgattccacacctccgtcaattcacactgaagaatcaaaacgtgcttctaaaa
ccagtattcgcgcacccagagaagttgaccccaacatatctaaatctaatatccttccgt
caaagaagagatctagcaccccccaaatttccgatatcgagagtaccgattcgggtggta
tgcatagattagatgttcctttacttgctcccatgtcccaatctaacacacacgagtcgt
cgcacgccagtaaatctaaagatttcagacactcagactcatacagtgacaatgagacta
atcatacaaacgtaccaatatccagtacgggtggtaccaataataaaactgttccgcaga
caagcgaacaggagactgagaaaaggattatacaccgttcaccttcgatcgatacttcct
catcagaaagtaattcactacaccacgtcgttcctatcaaaacgtcagatacctgtccta
aggagaatacagaggaatctataattgctgatcttccacttcccgatctgcctccagaac
ctcctaccgaattatcagactcctttaaagaacttccaccgatcaattctcgtcaaacta
attccagtttgggtggtattggtgactctaatgcctctactactatcaacagtaagaaaa
gatcattagaagataatgaaactgaaattaaggtatcacgagacacatggaatactaaga
atatgcgtagtttagaacctccgagatcgaagaaacgaattcacctgattgcagctgtaa
aagcagtaaaatcaatcaaaccaatacgaacaaccttacgatacgatgaggcaatcacct
ataataaagatattgaagaaaaagaaaaatatatcgaagcataccacaaagaagtcaatc
aactgttgaagatgaaaacttgggacactgacaaatattatgacagaaaagaaatagacc
ccaaaagagtaataaattcaatgtttatcttcaacaggaaacgtgacggtactcataaag
ctagatttgttgcaagaggtgatattcagcatcctgacacttacgactcaggcatgcaat
ctaataccgtacatcactatgcattaatgacatccttgtcacttgcattagacaataact
actatattacacaattagacatatcttcggcatatttgtatgcagacatcaaagaagaat
tatacataagacctccaccacatttaggaatgaatgataagttaatacgtttgaagaaat
cgctttatggattgaaacaaagtggagcgaactggtacgaaactatcaaatcatacctga
taaaacagtgtggtatggaagaagttcgtggatggtcatgcgtatttaaaaacagtcaag
tgacaatttgtttattcgtagatgatatggtattgtttagcaaaaatctaaattcaaaca
aaagaattatagagaagcttaagatgcaatacgacaccaagattataaatctaggcgaaa
gtgatgaggaaattcaatatgacattcttggcttggaaatcaaataccaaagaggtaaat
acatgaaattgggtatggaaaactcattaactgaaaaaatacccaaactaaacgtacctt
tgaacccaaaaggaaggaaacttagcgctccaggtcaaccaggtctatatatagaccagc
aagaactagagctagaagaagatgattacaaaatgaaggtacatgaaatgcaaaagctga
taggtctagcatcatatgttggatataaatttagatttgacctattatactacatcaaca
cacttgcacaacatatactatttccgtccaagcaagtgttagatatgacatatgaattga
tacagttcatatggaatacgagagataagcaattaatatggcacaaaagcaaacctgtta
agccaacaaataaattagttgttataagcgatgcctcgtatggcaaccaaccgtattata
aatcacaaattggcaacatatatttacttaatggaaaagtaatt-ggaggaaagtccacc
aaggcttcattaacatgtacttcaactacggaagcagaaatacacgcaataagtgaatct
gtcccattattaaataatctaagttacctgatacaagaactcgacaagaaaccaattacc
aaaggattactaaccgacagtaaatctacaatcagtataattatatccaataatgaagag
aaatttagaaacagattttttggtactaaagcaatgagactgagagatgaagtatcagga
aatcatctgcacgtatgctatatcgaaaccaaaaagaatattgcagacgtaatgaccaaa
cctcttccgataaaaacattcaaactattaacaaacaaatggattcattagatctattac
attatgggtggtatgttggaataaaaatccactatcgtctatcaactaatagttatatta
tcaatatattatcatatacggtgttaagatgatgacataagttatgagaagctgtcatcg
aagttagaggaagctgaagtgcaaggattgataatgtaataggat-aatg-----aaaca
tataaaacggaatgaggaataatcgtaatattagtatgtagaaatatagattccattttg
aggattcctatatcctcgaggagaacttctagtatattctgtatacctaatattatagcc
tttatcaacaatggaatcccaacaattatctcaacattcacccatatctca
>UWOPS83-787.3_f262
tgttggaataaaaatccactatcgtctatcaactaatagttatattatcaatatattatc
atatacggtgttaagatgatgacataagttatgagaagctgtcatcgaagttagaggaag
ctgaagtgcaaggattgataatgtaataggat-aatg-----aaacatataaaacggaat
gaggaataatcgtaatattagtatgtagaaatatagattccattttgaggattcctatat
cctcgaggagaacttctagtatattctgtatacctaatattatagcctttatcaacaatg
gaatcccaacaattatctcaacattcccccaattctcatggtagcgcctgtgcttcggtt
acttctaaagaagtccaaacaactcaagatccgttagacatttcagcttccaaaacagaa
gaatgtgagaaggtttccactcaggctaattctcaacagccaacaacacctccctcatct
gctgttccagagaaccatcatcatgcctctcctcaagctgctcaagtaccat---tgcca
caaaatgggccgtacccacagcagcgcatgatgaa------tacccaacaagccaatatt
tctggttggccagtatacgggcacccatctttgatgccgtatccaccttatcaaatgtca
cctatgtacgctccacctggagcacaatcacagtttacacaatatccacaatatgttgga
acacatttgaacaccccgtcacctgagtcaggtaattcatttcctgattcatcctcagca
aagtctaatatgacatccact--aatcaacatgtcagacc--------------------
------------------------------------------------------------
----------------------------------accgccaatcttaacctcacctaatg
actttctaaattgggttaaaatatacatcaaattttt-acaaaattcgaatctcggtgat
attattccgacagcaacaagaaaagccgtacgtcagatgactgatgacgaactcaccttc
ttatgtcacacctttcaactatttgctccatctcaattcttacccacctgggttaaagac
atcttatctgttgattatacagatatcatgaaaattctttccaaaagcattaacaaaatg
cagtctgatactcaagaggtaaatgacattacgaccctagcaactttgcattataatgga
agtacacctgcagatgcatttgaagcagaagtcacaaacattcttgacagactaaacaac
aatggcattcctatcaataacaaggtagcatgccaattcattatgagaggtctatctggc
gagtacaaatttttacgctacgcacgtcatcgatatacacatatgacagttgctgatctg
ttttcagacatacattctatgtatgaagaacaacaggaatcaaaacgtaataaatctact
tataggagaagtccg--------------------------------------------a
gtgatgagaagaaagactctcgcacctatacgaatacaaccaaacccaaatccataactc
ggaattcccaaaaaccaaataattcgcaatcaagaacagccagggctcataacgtatcca
catctaataactcttccggccctgataacgatctcataagaggatcgactactgaaccga
ttcaattgaagaatacacacgaccttcaccttaggccaggaacttactgaatctacggta
aatcacactaatcattctgatgatgaactccctggacacctccttctcgattcaggagca
tcacgaacccttataagatctgctcatcacatacactcagcatcatctaatcctgacata
aacgtagttgatgctca-----aaaaag--a-aatataccaattaacgctattggtgacc
tacaatttcacttccaggacaacaccaaaacatcaataaaggtattgcacactcctaaca
tagcctatgacttactcagtttgaatgaattggctgcagtagatatcacagcatgcttta
ccaaaaacgtcttagaacgatctgacggcactgtacttgcacctatcgtaaaatatggag
acttttactgggtatctaaaaagtacttgcttccatcaaatatctccgtacccaccatca
ataatgtccatacaagtgaaagtacacgcaaatatccttttcctttcattcatcgaatgc
ttgcgcatgccaatgcacagac-aattcgatactcacttaaaaataacaccatcacgtat
tttaacgaatcagatgtcgactggtctagtgctattgactatcaatgtcctgattgttta
atcggcaaaagcaccaaacacagacatatcaaaggttcacgactaaaataccaaaattca
tacgaaccctttcaatacctacatactgacatatttggtccagttcacaacctaccaaaa
agtgcaccatcctatttcatctcatttactgatg-agacaacaaaattccgttgggttta
tccattacacgaccgtcgcgaggactctatcctcgatgtttttactacgatactagcttt
tattaaaaaccagtttcaggccagtgtcttggttatacaaatggaccgtggttctgagta
tactaacagaactctccataaattccttg---aa-aaaaatggtataactccatgctata
caaccacagcggattcccgagcacatggagtcgctgaacggctgaaccgtaccttattag
atgactgccgtactcaactgcaatgtagtggtttaccgaaccatttatggttctctgcaa
tcgaattttctactattgtgagaaattcactagcttcacctaaaagcaaaaaatctgcaa
gacaacatgctggcttggcaggacttgatatcagtactttgttacctttcggtcaacctg
ttatcgtcaatgatcacaaccctaactccaaaatacatcctcgtggcatcccaggctacg
ctctacatccgtctcgaaactcttatggatatatcatctatcttccatccttaaagaaga
cagtagatacaactaactatgttattcttcagggcaaggaatccagattagatcaattca
attacgacgcactcactttcgatgaagacttaaaccgtttaactgcttcatatcaatcgt
tcattgcgtcaaatgagatccaacaatccaatgatcttaacatagaatcagaccatgact
ttcaatctgatattgaactatatcctgagcaaccgagaaatgtcctttcaaaagctgtga
gtccaaccgattccacacccccgtcaactcatactgaagattcgaaacgtgtttctaaaa
ccaatattcgcgcacccagagaagttgaccccaacatatctgaatctaatattcttccat
ctaagaagagatctagcaccccccaaatttccgatatcgagagtaccgattcgggtggta
tgcatagattagatgttcctttacttgctcccatgtcccaatctaacacacatgagtcgt
cgtacgccagtaaatctaaagatttcagacactcagactcatacagtgacaatgagacta
atcatacaaacgtaccaatatccagtacgggtggtaccaataataaaactgttccgcaaa
caagcgaacaggagactgagaaaaggattatacaccgttcaccttcgatcgatacttcct
catcagaaagtaattcactacaccacgtcgttcctatcaaaacgtcagatacctgtccta
aggagaatacagaggaatctataattgctgatcttccacttcccgatctgcctccagaac
ctcctaccgaattatcagactcctttaaagaacttccaccgatcaattctcgtcaaacta
attccagtttgggtggtattggtgactctaatgcctatactactatcaacagtaagaaaa
gatcattagaagataatgaaactgaaattaaggtatcacgagacacatggaatactaaga
atatgcgtagtttagaacctccgagatcgaagaaacgaattcacctgattgcagctgtaa
aagcagtaaaatcaatcaaaccaatacgaacaaccttacggtacgatgaggcaatcacct
ataataaagatattaaagaaaaagaaaaatatatcgaagcataccacaaagaagtcaatc
aactgttgaagatgaaaacttgggacactgacaaatattatgacagaaaagaaatagacc
ccaaaagagtaataaattcaatgtttatcttcaacaggaaacgtgacggtactcataaag
ctagatttgttgcaagaggtgatattcagcatcctgacacttacgactcaggcatgcaat
ctaataccgtacatcactatgcattaatgacatccttgtcacttgcattagacaataact
actatattacacaattagacatatcttcggcatatttgtatgcagacatcaaagaagaat
tatacataagacctccaccacatttaggaatgaatgataagttgatacgtttgaagaaat
cactttatggattgaaacaaagtggagcgaactggtacgaaactatcaaatcatacctga
taaaacagtgtggtatggaagaagttcgtggatggtcatgcgtatttaaaaacagtcaag
tgacaatttgtttattcgtagatgatatggtattgtttagcaaaaatctgaattcaaaca
aaagaattatagagaagcttaagatgcaatacgacaccaagattataaatctaggcgaaa
gtgatgaggaaattcaatatgacattcttggcttggaaatcaaataccaaagaggtaaat
acatgaaattgggtatggaaaactcattaactgaaaaaatacccaaactaaacgtacctt
tgaacccaaaaggaaggaaacttagcgctccaggtcaaccaggtctatatatagaccagc
aagaactagagctagaagaagatgattacaaaatgaaggtacatgaaatgcaaaagctga
taggtctagcatcatatgttggatataaatttagatttgacctattatactacatcaaca
cacttgcacaacatatactatttccgtccaagcaagtgttagatatgacatatgaattga
tacagttcatatggaatacgagagataagcaattaatatggcacaaaagcaaacctgtta
agccaacaaataaattagttgttataagcgatgcctcgtatggcaaccaaccgtattata
aatcacaaattggcaacatatatttacttaatggaaaagtaatt-ggaggaaagtccacc
aaggcttcattaacatgtacttcaactacggaagcagaaatacacgcaataagtgaatct
gtcccattattaaataatctaagttacctgatacaagaactcgacaagaaaccaattacc
aaaggattactaaccgacagtaaatctacaatcagtataattatatccaataatgaagag
aaatttagaaacagattttttggtactaaagcaatgagattgagagatgaagtatcagga
aatcatctgcacgtatgctatatcgaaaccaaaaagaatattgcagacgtaatgaccaaa
cctcttccgataaaaacattcaaactattaacaaacaaatggattcattagatctattac
attatgggtggtatgttggaataaaaatccactatcgtctatcaactaatagttatatta
tcaatatattatcatatacggtgttaagatgatgacataagttatgagaagctgtcatcg
aagttagaggaagctgaagtgcaaggattgataatgtaataggat-aatg-----aaaca
tataaaacggaatgaggaataatcgtaatattagtatgtagaaatatagattccattttg
aggattcctatatcctcgaggagaacttctagtatattctgtatacctaatattatagcc
tttatcaacaatggaatcccaacaattatctcaacattcccccaattctca
>UWOPS83-787.3_f294
tgttggaataaaaatccactatcgtctatcaactaatagttatattatcaatatattatc
atatacggtgttaagatgatgacataagttatgagaagctgtcatcgaggttagaggaag
ctgaagtgcaaggattgataatgtaataggat-aatg-----aaacatataaaacggaat
gaggaataatcgtaatattagtatgtagaaatatagattccattttgaggattcctatat
ccttgaggagaacttctagtatattctgtatacctaatattatagcctttatcaacaatg
gaatcccaacaattatctcaacattcacccatttctcatggtagcgcctgtgcttcggtt
acttctaaagaagtccaaacaactcaagatccgttagacatttcagcttccaaaacagaa
gaatgtgagaaggtttccactcaggctaattctcaacagccaacaacacctccctcatct
gctgttccagagaaccatcatcatgcctctcctcaagctgctcaagtaccat---tgcca
caaaatgggccgtacccacagcagcgcatgatgaa------tacccaacaagccaatatt
tctggttggccagtatacgggcacccatctttgatgccgtatccaccttatcaaatgtca
cctatgtacgctccatctggagcacaatcacagtttacacaatatccacaatatgttgga
acacatttgaacaccccgtcacctgagtcaggtaattcatttcctgattcatcctcagca
aagtctaatatgacatccact--aatcaacatgtcagacc--------------------
------------------------------------------------------------
----------------------------------accgccaatcttaacctcacctaatg
actttctaaattgggttaaaatatacatcaaattttt-acaaaattcgaatctcggtgat
attattccgacagcaacaagaaaagccgtacgtcagatgactgatgacgaactcaccttc
ttatgtcacacctttcaactatttgctccatctcaattcttacccccctgggttaaagac
atcttatctgttgattatacagatatcatgaaaattctttccaaaagcattaacaaaatg
cagtctgatactcaagaggtaaatgacattacgaccctagcaactttgcattataatgga
agtacacctgcagatgcatttgaagcagaagtcacaaacattcttgacagactaaacaac
aatggcattcctatcaataacaaggtagcatgccaattcattatgagaggtctatctggc
gagtacaaatttttacgctacgcacgtcatcgatatacacatatgacagttgctgatctg
ttttcagacatacattctatgtatgaagaacaacaggaatcaaaacgtaataaatctact
tataggagaagtccg--------------------------------------------a
gtgatgagaagaaagactctcgcacctatacgaatacaaccaaacccaaatccataactc
ggaattcccaaaaaccaaataattcgcaatcaagaacagccagggctcataacgtatcca
catttaataactctcccggccctgataacgatctcataagaggatcgactactgaaccga
ttcaattgaagaataaacacgaccttcaccttaggccaggaacttactgaatctacggta
aatcacactaatcattctgatgatgaactccctggacacctccttctcgattcaggagca
tcacgaacccttataagatctgctcatcacatacactcagcatcatctaatcctgacata
aacgtagttgatgctca-----aaaaag--a-aatataccaattaacgctattggtgacc
tacaatttcaattccaggacaacaccaaaacatcaataaaggtattgcacactcctaaca
tagcctatgacttactcagtttgaatgaattggctgcagtagatatcacagcatgcttta
ccaaaaacgtcttagaacgatctgacggcactgtacttgcacctatcgtaaaatatggag
acttttactgggtatctaaaaagtacttgcttccatcaaatatctccgtacccaccatca
ataatgtccatacaagtgaaagtacacgcaaatatccttatcctttcattcatcgaatgc
ttgcgcatgccaatgcacagac-aattcgatactcacttaaaaataacaccatcacgtat
tttaacgaatcagatgtcgaatggtctagtgctattgactatcaatgtcctgattgttta
atcggcaaaagcaccaaacacagacatatcaaaggttcacgactaaaataccaaaattca
tacgaaccctttcaatacctacatactgacatatttggtccagttcacaacctaccaaaa
agtgcaccatcctatttcatctcatttactgatg-agacaacaaaattccgttgggttta
tccattacacgaccgtcgcgaggactctatcctcgatgtttttactacgatactagcttt
tattaagaaccagtttcaggccagtgtcttggttatacaaatggaccgtggttctgagta
tactaacagaactctccataaattccttg---aa-aaaaatggtataactccatgctata
caaccacagcggattcccgagcacatggagtcgctgaacggctaaaccgtaccttattag
atgactgccgtactcaactgcaatgtagtggtttaccgaaccatttatggttctctgcaa
tcgaattttctactattgtgagaaattcactagcttcacctaaaagcaaaaaatctgcaa
gacaacatgctggcttggcaggacttgatatcagtactttgttacctttcggtcaacctg
ttatcgtcaatgatcacaaccccaacttcaaaatacatcctcgtggcatcccaggctacg
ctctacatccgtctcgaaactcttatggatatatcatctatcttccatccttaaagaaga
cagtagatacaactaactatgttattcttcagggcaaggaatccagattagatcaattca
attacgacgcactcactttcgatgaagacttaaaccgtttaactgcttcatatcaatctt
tcattgcgtcaaatgagatccaacaatccaatgatcttaacatagaatcagaccatgact
ttcaatctgatattgaactatatcctgagcaaccgagaaatgtcctttcaaaagctgtga
gtccaaccgattccacacctccgtcaactcatactgaagattcgaaacgtgtttctaaaa
ccaatattcgcgcacccagagaagttgacaccaacatatctgaatctaatattcttccat
caaagaagagatctagcaccccccaaatttccgatatcgagagtactggttcgggtggta
tgcatagattagatgttcctttacttgctcccatgtcccaatctaacacacatgaatcgt
cgcacaccagtaaatctaaagatttcagacactcagactcgtacagtgacaatgagacta
atcatacaaacgtaccaatatccagtacgggtggtaccaataataaaactgttccgcaga
caagcgaacaggagactgagaaaaggattatacaccgttcaccttcgatcgatacttcct
catcagaaagtaattcactacaccacgtcgttcctatcaaaacgtcagatacctgtccta
aggagaatatagaggaatctataattgctgatcttccacttcccgatctgcctccagaac
ctcctaccgaattatcagactcctttaaagaacttccaccgatcaattctcgtcaaacta
attccagtttgggtggtattggtgactctaatgcctatactactatcaacagtaagaaaa
gatcattagaagataatgaaactgaaattaaggtatcacgagacacatggaatactaaga
atatgcgtagtttagaacctccgagatcgaagaaacgaattcacctgattgcagctgtaa
aagcagtaaaatcaatcgaaccaatacgaacaaccttacgatacgatgaggcaatcacct
ataataaagatattaaagaaaaagaaaaatatatcgaagcataccacaaagaagtcaacc
aactgttgaagatgaaaacttgggacactgacagatattatgacagaaaagaaatagacc
ccaaaagagtaataaattcaatgtttatctttaacaggaaacgtgacggtactcataaag
ctagatttgttgcaagaggtgatattcagcatcctgacacttacgactcaggcatgcaat
ccaataccgtacatcactatgcattaatgacatccctgtcacttgcattagacaataact
actatattacacaattagacatatcttcggcatatttgtatgcagacatcaaagaagaat
tatacataagacctccaccacatttaggaatgaatgataagttgatacgtttgaagaaat
cactttatggattgaaacaaagtggagcgaactggtacgaaactatcaaatcatacctga
taaaacagtgtggtatggaagaagttcgtggatggtcatgcgtatttaaaaacagtcaag
tgacaatttgtttattcgtagatgatatggtattgtttagcaaaaatctaaattcaaaca
aaagaattatagagaagcttaagatgcaatacgacaccaagattataaatctaggcgaaa
gtgatgaggaaattcaatatgatattcttggcttggaaatcaaataccaaagaggtaaat
acatgaaattgggtatggaaaactcattaactgaaaaaatacccaaactaaacgtacctt
taaacccaaaaggaaggaaacttagcgcaccaggtcaaccaggtctatatatagaccagc
aagaactagagctagaagaagatgattacaaaatgaaggtacatgaaatgcaaaagctga
taggtctagcatcatatgttggatataaatttagatttgacctattatactacatcaaca
cacttgcacaacatatactatttccatccaagcaagtgttagatatgacatatgaattga
tacaattcatatggaatacgagagataagcaattaatatggcacaaaagcaaacctgtta
agccaacaaataaattagttgttataagcgatgcctcgtatggcaaccaaccgtattata
aatcacaaattggcaacatatatttacttaatggaaaggtaatt-ggaggaaagtccacc
aaggcttcattaacatgtacttcaactacggaagcagaaatacacgcgataagtgaatct
gtcccattattaaataatctaagttacctgatacaagaacttgacaagaaaccaattacc
aaaggattactaaccgacagtaaatctacaatcagtataattatatccaataatgaagag
aaatttagaaacagattttttggtactaaagcaatgagattgagagatgaagtatcagga
aatcatctgcacgtatgctatatcgaaaccaaaaagaatattgcagacgtaatgaccaaa
cctcttccgataaaaacattcaaactattaacaaacaaatggattcattagatctattac
attatgggtggtatgttggaataaaaatccactatcgtctatcaactaatagttatatta
tcaatatattatcatatacggtgttaagatgatgacataagttatgagaagctgtcatcg
atgttagaggaagctgaagtgcaaggattgataatgtaataggat-aatg-----aaaca
tataaaacggaatgaggaataatcgtaatattagtatgtagaaatatagattccattttg
aggattcctatatcctcgaggagaacttctagtatattctgtatacctaatattatagcc
tttatcaacaatggaatcccaacaattatctcaacattcacccatttctca
>UWOPS83-787.3_f310
tgttggaataaaaatccactatagtctatcaactaatagttatattatcaatatattatc
atatacggtgttaagatgatgacataagttatgagaagctgtcatcgaagttagaggaag
ctgaagtgcaaggattgataatgtaataggat-aatg-----aaacatataaaacggaat
gaggaataatcgtaatattagtatgtagaaatatagattccattttgaggattcctatat
cctcgaggagaacttctagtatattctgtatacctaatattatagcctttatcaacaatg
gaatcccaacaattatctcaacattcacccatttctcatggtagcgcctgtgcttcggtt
acttctaaagaagtccaaacaactcaagatccgttagacatttcagcttccaaaacagaa
gaatgtgagaaggtttccactcaggctaattctcaacagccaacaacacctccctcatct
gctgttccagagaaccatcatcatgcctctcctcaagctgctcaagtaccat---tgcca
caaaatgggccgtacccacagcagcgcatgatgaa------tacccaacaagccaatatt
tctggttggccagtatacgggcacccatctttgatgccgtatccaccttatcaaatgtca
cctatgtacgctccacctggagcacaatcacagtttacacaatatccacaatatgttgga
acatatttgaacaccccgtcacctgagtcaggtaattcatttactgattcatcctcagca
aagtctaatatgacatccact--aatcaacatgtcagacc--------------------
------------------------------------------------------------
----------------------------------accgccaatcttaacctcacctaatg
actttctaaattgggttaaaatatacatcaaattttt-acaaaattcgaatctcggtgat
attattccgacagcaacaagaaaagccgtacgtcagatgactgatgacgaactcaccttc
ttatgtcacacctttcaactatttgctccatctcaattcttacccacctgggttaaagac
atcttatctgttgattatacagatatcatgaaaattctgtccaaaagcattaacaaaatg
cagtctgatactcaagaggtaaatgacattacgaccctagcaactttgcattataatgga
agtacacctgcagatgcatttgaagcagaagtcacaaacattcttgacagactaaacaac
aatggcattcctatcaataacaaggtagcatgccaattcattatgagaggtctatctggc
gagtacaaatttttacggtacgcacgtcatcgatatatacatatgacagttgctgatctg
ttttcagacatacattctatgtatgaagaacaacaggaatcaaaacgtaataaatctact
tataggagaaatccg--------------------------------------------a
gtgatgagaagaaagactctcgcacctacaagaatacaaccaaacccaaatccataactc
ggaattcccaaaaaccaaataattcgcaatcaagaacagccagggctcataacgtatcca
catttaataactctcccggccctgataacgatctcataagaggatcaactactgaaccga
ttcaattgaagaataaacacgaccttcaccttaggccaggaacttactgaatctacggta
aatcacactaatcattctgatgatgaactccctggacacctccttctcgattcaggagca
tcacgaacccttataagatctgctcatcacatacattcagcatcatctaatcctgacata
aacgtagttgatgctca-----aaaaag--a-aatataccaattaacgctattggtaacc
tacaatttcacttccaggacaacaccaaaacatcaataaaggtattgcacactcctaaca
tagcctatgacttactcagtttgaatgaattggctgcagtagatatcacagcatgcttta
ccaaaaacgtcttagaacgatctgacggcactgtacttgcacctatcgtaaaatatggag
acttttactgggtatctaaaaagtacttgcttccatcaaatatctccgtacccaccatca
ataatgtccatacaagtgaaagtacacgcaaatatccttatcctttcattcatcgaatgc
ttgcgcatgccaatgcacagac-aattcgatactcacttaaaaataacaccatcacgtat
tttaacgaatcagatgtcgactggtctagtgctattgactatcaatgtcctgattgttta
atcggcaaaagcaccaaacacagacatattaaaggttcacgactaaaataccaaaattca
tacgaaccctttcaatacctacatactgacatatttggtccagttcacaacctaccaaaa
agtgcaccatcctatttcatctcatttactgatg-agacaacaaaattccgttgggttta
tccattacacgaccgtcgcgaggactctatcctcgatgtttttactacgatactagcttt
tattaaaaaccagtttcaggccagtgtcttggttatacaaatggaccgtggttctgagta
tactaacagaactctccataaattccttg---aa-aaaaatggcataactccatgctata
caaccacagcggattcccgagcacatggagtcgctgaacggctgaaccgtaccttattag
atgactgccgtactcaactgcaatgtagtggtttaccgaaccatttatggttctctgcaa
tcgaattttctactattgtgagaaattcactagcttcacctaaaagcaaaaaatctgcaa
gacaacatgctggcttggcaggacttgatatcagtactttgttacctttcggtcaacctg
ttatcgtcaatgatcacaaccccaactccaaaatacatcctcgtggcatcccaggctacg
ctctacatccgtctcgaaactcttatggatatatcatctatcttccatccttaaagaaga
cagtagatacaactaactatgttattcttcagggcaaggaatccagattagatcaattca
attacgacgcactcactttcgatgaagacttaaaccgtttaactgcttcatatcattcgt
tcattgcgtcaaatgagatccaacaatccaatgatcttaacatagaatctgaccatgact
tccaatctgacattgaactacatcctgagcaaccgagatatgtcctttcaaaagcagtga
gtccaaccgattccacacctccgtcaactcatactgaagattcgaaacgtgcttctaaaa
ccagtattcgcgcacccagagaagttgaccccaacatatctaaatctaatatccttccat
ctaagaagagatctagcaccccccaaatttccgatatcgagagtaccgattcgggtggta
tgcatagattagatgttcctttacttgctcccatgtcccaatctgagacacatgaatcgg
cgcacgccagtaaatctaaagatttcagacactcagactcatatagtgacaatgagacta
atcatacaaacgtaccaatatccagtacgggtggtaccaataataaaactgttccgcaga
caagcgaacaggagactgagaaaaggattatacaccgttcaccttcgatcgatacttcct
catcagaaagtaattcactacaccacgtcgttcctatcaaaacgtcagatacctgtccta
aggagaatatagaggaatctataattgctgatcttccacttcccgatctgcctccagaac
ctcctaccgaattatcagactcctttaaagaacttccaccgatcaattctcgtcaaacta
attccagtttgggtggtattggtgactctaatgcctatactactatcaacagtaagaaaa
gatcattagaagataatgaaactgaaattaaggtatcacgagacacatggaatactaaga
atatgcgtagtttagaacctccgagatcgaagaaacgaattcacctgattgcagctgtaa
aagcagtaaaatcaataaaaccaatacgaacaaccttacgatacgatgaggcaatcacct
ataataaagatattaaagaaaaagaaaaatatatcgaggcataccacaaagaagtcaacc
aactgttgaagatgaaaacttgggacactgacaaatattatgacagaaaagaaatagacc
ctaaaagagtaataaattcaatgtttatcttcaacaagaaacgtgacggtactcataaag
ctagatttgttgcgagaggtgatattcagcatcctgacacttacgactcaggcatgcaat
ctaataccgtacatcattatgcattaatgacatccttgtcacttgcattagacaataact
actatattacacaattagacatatcttcggcatatttgtatgcagacatcaaagaagaat
tatacataagacctccaccacatttaggaatgaatgataagttaatacgtttgaagaaat
cactttatggattgaaacaaagtggagcgaactggtacgaaactatcaaatcatacctga
taaaacagtgtggtatggaagaagttcgtggatggtcatgcgtatttaaaaacagtcaag
tgacaatttgtttattcgtagatgatatggtattgtttagcaaaaatctaaattcaaaca
aaagaattatagagaagcttaagatgcaatacgacaccaagattataaatctaggcgaaa
gtgatgaggaaattcaatatgatattcttggcttggaaatcaaataccaaagaggtaaat
acatgaaattgggtatggaaaactcattaactgaaaaaatacccaaactaaacgtacctt
tgaacccaaaaggaaggaaacttagcgctccaggtcaaccaggtctatatatagaccagc
aagaactagagctagaagaagatgattacaaaatgaaggtacatgaaatgcaaaagctga
taggtctagcatcatatgttggatataaatttagatttgacctattatactacatcaaca
cacttgcacaacatatactatttccatccaagcaagtgttagatatgacatatgaattga
tacagttcatatggaatacgagagataagcaattaatatggcacaaaagcaaacctgtta
agccaacaaataaattagttgttataagcgatgcctcgtatggcaaccaaccgtattata
aatcacaaattggcaacatatatttacttaatggaaaggtaatt-ggaggaaagtccacc
aaggcttcattaacatgtacttcaactacggaagcagaaatacacgcgataagtgaatct
gtcccattattaaataatctaagttacctgatacaagaacttgacaagaaaccagttacc
aaaggattactaaccgacagtaaatctacaatcagtataattatatccaataatgaagag
aaatttaggaacagattttttggtactaaagcaatgagattgagagatgaagtatcagga
aatcatctgcacgtatgctatatcgaaaccaaaaagaatattgcagacgtaatgaccaaa
cctcttccgataaaaacattcaaactattaacaaacaaatggattcattagatctattac
attatgggtggtatgttggaataaaaatccactatagtctatcaactaatagttatatta
tcaatatattatcatatacggtgttaagatgatgacataagttatgagaagctgtcatcg
aagttagaggaagctgaagtgcaaggattgataatgtaataggat-aatg-----aaaca
tataaaacggaatgaggaataatcgtaatattagtatgtagaaatatagattccattttg
aggattcctatatcctcgaggagaacttctagtatattctgtatacctaatattatagcc
tttatcaacaatggaatcccaacaattatctcaacattcacccatttctca
>UWOPS83-787.3_f436
tgttggaataaaaatccactatcgtctatcaactaatagttatattatcaatatattatc
atatacggtgttaagatgatgacataagttatgagaagctgtcatcgatgttagaggaag
ctgaagtgcaaggattgataatgtaataggat-aatg-----aaacatataaaacggaat
gaggaataatcgtaatattagtatgtagaaatatagattccattttgaggattcctatat
cctcgaggagaacttctagtatattctgtatacctaatattatagcctttatcaacaatg
gaatcccaacaattatctcaacattcacccatttctcatggtagcgcctgtgcttcggtt
acttctaaagaagtccaaacaactcaagatccgttagacatttcagcttccaaaacagaa
gaatgtgagaaggtttccactcaggctaattctcaacagccaacaacacctccctcatct
gctgttccagagaaccatcatcatgcctctcctcaagctgctcaagtaccat---tgcca
caaaatgggccgtacccacagcagcgcatgatgaa------tacccaacaagccaatatt
tctggttggccagtatacgggcacccatctttgatgccgtatccaccttatcaaatgtca
cctatgtacgctccacctggggcacaatcacagtttacacaatatccacaatatgttgga
acacatttgaacaccccgtcacctgagtcaggtaattcatttcctgattcatcctcagca
aagtctaatatgacatccact--aatcaacatgtcagacc--------------------
------------------------------------------------------------
----------------------------------accgccaatcttaacctcacctaacg
actttctaaattgggttaaaatatacatcaaattttt-acaaaattcgaatctcggtgat
attattccgacagcaacaagaaaagccgtacgtcagatgactgatgacgaactcaccttc
ttatgtcacacctttcaactatttgctccatctcaattcttacccacctgggttaaagac
atcttatctgttgattatacagatatcatgaaaattctttccaaaagcattaacaaaatg
cagtctgatactcaagaggtaaatgacattacgaccctagcaaatttgcattataatgga
agtacacctgcagatgcatttgaagcagaagtcacaaacattcttgacagactaaacaac
aatggcattcctatcaataacaaggtagcatgccaattcattatgagaggtctatctggc
gagtacaaatttttacgctacgcacgtcatcgatatacacatatgacagttgctgatctg
[truncated: 739,479 more chars]
